# Supplementary material for: Transcriptome profiling of long noncoding RNAs and mRNAs in spinal cord of a rat model of paclitaxel-induced peripheral neuropathy identifies potential mechanisms mediating neuroinflammation and pain
Source: J Neuroinflammation. 2021 Feb 18;18:48. doi: 10.1186/s12974-021-02098-y (PMC7890637; doi:10.1186/s12974-021-02098-y)
Supplement: Supplementary file 1 — Additional file 1. [file 12974_2021_2098_MOESM1_ESM.xlsx]

## Sheet: mRNA
GeneID		Control4	Control_2.FPKM	Control_3.FPKM	Control_1.FPKM	Model4	Model_1.FPKM	Model_3.FPKM	Model_2.FPKM	log2Ratio_Control.VS.Model	Pvalue_Control.VS.Model	FDR_Control.VS.Model
MXLOC_008631		29.18	19.24	24.81	32.3	13.95	7.15	10.25	14.72	-1.19054	2.65e-112	4e-110
29517	Sgk1	15.63	15.23	36.6	25.93	56.28	90.94	106.69	93.65	1.89026	0	0
404781	Iqsec3	14.2	8.03	11.26	9.88	3.76	1.38	5.99	7.93	-1.19011	0	0
116554	Mapk8	8.96	10.12	5.99	3.13	1.78	1.49	1.1	1.98	-2.13334	0	0
361684	Nap1l4	7.73	8.69	2.73	8.73	2.09	3.39	2.7	4.62	-1.11168	6.2e-73	5.31e-71
353227	Zbtb16	4.14	4.66	6.47	4.79	13.5	12.87	17.29	14.5	1.53709	1.57e-251	6.28e-249
307801	Gfod2	3.35	1.69	1.31	1.83	0.19	0.92	0.8	1.62	-1.20653	4.47e-23	9.65e-22
89813	Pdk4	3.32	3.09	6.39	3.75	7.69	12.78	15.13	12.34	1.53557	7.61e-125	1.3e-122
65054	Aqp9	3.03	1.4	2.84	1.42	0.96	1.3	0.33	1.64	-1.03396	3.51e-16	4.96e-15
287422	Per1	2.88	3.53	7.26	4.73	9.69	11.02	9.83	11.68	1.19446	1.15e-220	3.96e-218
301081	Zdhhc3	2.86	2.76	3.25	0	6.99	6.72	13.56	10.4	2.10212	3.37e-202	1.08e-199
116510	Timp1	2.58	2.72	1.67	1.23	4.09	2.58	4.39	5.11	1.0046	1.96e-11	1.87e-10
24312	Dhfr	2.05	0.69	0.89	0.6	0.34	0.53	0.64	0.43	-1.11814	0.000111607	0.000367355
MXLOC_018248		2	1.75	3.07	3.19	1	0.18	1	1.94	-1.39564	2.66e-190	8.07e-188
289728	RGD1560394	1.81	1.86	0.39	1.43	0.87	0.37	0.95	0.46	-1.02656	0.000167149	0.000526936
304293	Zfp316	1.67	0.54	1.31	1.36	1.06	0.23	0.01	0.36	-1.56483	1.56e-57	1.03e-55
499465	Mettl24	1.6	1.11	0.68	0.87	0.31	0.47	0.62	0.19	-1.4066	4.21e-11	3.88e-10
84423	Nrtn	1.43	1.24	1.56	1.29	0.66	0.51	0.92	0.65	-1.00157	0.000185468	0.00057786
295027	Pcdh18	1.18	0.51	1.26	0.77	0	0.42	0.13	0.47	-1.86232	7.08e-48	3.77e-46
500798	C2cd4c	1.07	0.65	0.45	0.42	0	0.07	0.4	0.11	-2.15741	1.51e-13	1.76e-12
497942	Cxcl16	0.86	1.57	0.81	1.02	1.54	1.62	2.17	3.22	1.02184	8.52e-16	1.17e-14
300947	Tfdp2	0.77	1.54	0.13	1.62	2.04	1.49	2.13	2.5	1.02048	8.89e-21	1.7e-19
289459	Slc10a6	0.68	0.56	0.6	0.64	1.13	0.93	1.75	1.37	1.06555	2.92e-07	1.62e-06
292310	Gpr31	0.31	0.67	0.85	0.93	2.2	1.4	1.12	2.17	1.32822	9.07e-11	8.07e-10
287435	Cd68	0.24	0.93	0.38	0.48	1.11	1.06	0.54	1.89	1.20368	2.75e-08	1.77e-07
691141	LOC691141	0.16	0.24	0.32	0.13	0.46	0.39	0.18	0.88	1.20488	0.000171602	0.000539238
170580	Fgf21	0.15	0.24	0.22	0.22	0.64	1.05	0.14	0.42	1.46861	0.00181884	0.00420099
300219	Troap	0.11	0.19	0.05	0.07	0.14	0.32	0.25	0.22	1.18584	0.000526715	0.00144528
57301	Ccr1	0.09	0.05	0.17	0.06	0.25	0.14	0.19	0.58	1.64794	7.22e-06	3.09e-05
24546	Slco2a1	0.05	0.1	0.1	0.12	0.33	0.13	0.12	0.94	2.04699	2.51e-16	3.59e-15
305236	Cxcl11	0.04	0.26	0.08	0.04	0.54	0	0.43	0.61	1.96367	1.48e-05	5.98e-05
25542	Ccl3	0	0	0	0.06	0.17	0.34	0.17	0.23	3.92804	0.00011759	0.000384535
498335	Cxcl13	0	0	0.08	0	0.15	0.11	0	0.7	3.62848	1.78e-06	8.56e-06
24547	Mbp	9806.32	8861.04	10073.5	11374.4	9829.39	9879.49	8947.73	10363.9	-0.0381479	7.03e-157	1.74e-154
24943	Plp1	2622.92	2099.26	2467.2	2799.76	2300.26	2139	2022.6	2369.48	-0.178163	0	0
MXLOC_035182		1943.02	1866.45	2143.7	2319.75	2075.3	1784.67	1859.98	2027.92	-0.0933004	0	0
83792	Scd2	1511.21	1370.56	1310.04	1516.95	1337.7	1459.53	1284.44	1503.29	-0.0300975	9.67e-38	3.92e-36
24383	Gapdh	1438.87	1548.67	1427.55	1521.74	1456.45	1518.79	1457.44	1368.21	-0.0239986	3.86e-07	2.1e-06
25319	Fth1	1367.48	1381.73	1459.44	1597.69	1380.23	1428.48	1262.02	1710.65	0.00722328	0.23779	0.201414
25307	Cst3	1263	1577.36	1532.62	1397.24	1527.39	1429.95	1433.6	1672.7	0.090056	3.27e-43	1.57e-41
25728	Apoe	1127.26	911.39	988.57	1091.38	917.38	871.73	961.87	984.53	-0.131577	1.58e-100	2.08e-98
24191	Aldoc	1022.32	1019.05	1001.66	1088.94	949.42	1048.67	964.29	950.15	-0.0721557	3.23e-45	1.62e-43
24825	Tf	910.61	940.08	1037.77	1076.31	908.05	1009.18	798.41	926.97	-0.118922	1.72e-167	4.73e-165
171361	Eef1a1	892.93	743.71	723.78	782.04	852.55	843.68	707.55	798.92	0.0329757	1.86e-09	1.39e-08
257644	Zwint	855.2	1007.23	894.65	904.7	897.72	889.19	944.77	836.51	-0.0293442	7.58e-09	5.25e-08
24264	Ckb	801.42	832.5	756.69	769.28	741.07	843.16	758.53	732.5	-0.0298574	1.14e-06	5.71e-06
81822	Actb	790.17	842.74	838.95	922.35	841.23	857.05	857.8	887	0.0288145	3.86e-06	1.74e-05
25742	S100b	754.05	616.04	609.06	680.71	639.65	585.6	564.84	702.04	-0.0878576	3.31e-40	1.43e-38
24213	Atp1a3	742.84	859.75	728.88	744.29	768.16	808.9	814.85	685.86	0.00643288	0.0913449	0.0991707
24387	Gfap	708.94	588.9	585.8	645.87	698.56	799.28	653.06	686.83	0.168897	5.16e-280	2.33e-277
25524	Psap	661.53	626.87	645.84	667.4	646.37	661.32	653.72	628.4	-0.0034253	0.486147	0.329372
25275	Cnp	622.31	540.7	595.11	684.8	586.62	581.5	554.05	603.13	-0.0694972	1.81e-37	7.23e-36
29213	Tubb4a	621.75	694.2	635.89	660.81	661.08	764.47	617.53	643.24	0.0469188	6.36e-18	1.01e-16
24189	Aldoa	597.98	638.27	585.59	603.2	592.86	639.34	641.88	574.28	0.0263521	0.000208572	0.000640779
MXLOC_006974		570.54	635.02	582.03	578.25	582.97	582.23	577.02	553.89	-0.0348032	1.82e-07	1.05e-06
29545	Uchl1	556.59	664.16	531.52	575.39	560.5	633.05	571.72	519.28	-0.0124537	0.146596	0.142245
25348	Rps29	547.51	480.54	541.53	561.47	552.2	521.83	530.2	587.76	0.0876607	3.53e-06	1.61e-05
83613	Nefl	534.44	848.26	486.31	528.51	562.02	726.9	489.46	511.62	-0.0504265	9.27e-18	1.46e-16
MXLOC_017643		530.86	543.24	474.65	473.78	504.52	501.66	468.72	469.93	-0.0229929	0.144092	0.140473
25650	Atp1b1	524.7	581.4	507.14	513.55	514.35	511.28	530.34	435.19	-0.088359	3.1e-49	1.7e-47
25518	Ppia	514.65	614.89	577.16	606.81	586.64	573.88	579.26	564.69	0.0115152	0.265529	0.217836
24212	Atp1a2	511.34	551.37	495.04	517.98	492.91	559.77	509.06	505.08	-0.0025391	0.509083	0.339803
500929	Tuba1b	509.27	525.74	461.67	505.9	480.72	523.45	495.28	483.27	-0.00630304	0.380522	0.278875
171114	Ndrg2	506.57	460.05	480.94	475.96	456.26	504.85	465.96	471.59	-0.0123245	0.0602082	0.0721766
25012	Snap25	504.49	628.61	539.62	502.82	518.85	458.22	478.15	470.46	-0.160214	6.99e-137	1.43e-134
84588	Cldn11	489.81	414.74	499.46	526.06	477.41	507.95	504.03	472.01	0.0255371	0.000157493	0.000499867
25434	Sparcl1	483.08	436.89	485.29	467.63	467.55	484.67	462.31	448.99	-0.0047067	0.407617	0.29205
25239	Apod	446.67	501.79	534.88	592.08	509.3	495.5	421.35	582.85	-0.033864	0.00088875	0.00228078
25621	Cd81	433.98	421.16	455.55	457.12	437.23	448.86	441.32	455.5	0.0185165	0.0204332	0.031127
171374	Atp5f1b	426.56	484.53	408.61	440.44	447	439.87	436.68	417.1	-0.00781988	0.28563	0.228796
29482	Slc1a2	421.5	481.18	442.39	475.35	413.27	439.44	423.75	420.65	-0.0858943	2.06e-18	3.42e-17
171335	Cox8a	418.05	442.87	418.65	407.21	399.42	363.17	389.46	408.04	-0.085286	8.2e-08	4.94e-07
24957	Glul	414.44	429.16	444.72	466.46	466.19	500.2	452.33	498.66	0.131541	2.8e-107	4.08e-105
140945	Rtn3	405.31	413.5	385.56	401.52	379.4	380.08	387.02	350.97	-0.089568	3.38e-52	1.99e-50
MXLOC_002921		402.74	363.63	407.54	413.72	411.82	426.25	372.2	395.02	0.0188247	0.00528768	0.0103395
81814	Tmsb4x	389.68	424.28	412.07	462.74	413.39	409.78	388.52	475.08	0.019811	0.153032	0.146394
MXLOC_028128		386.19	402.32	423.07	395.43	403.44	426.81	428.03	360.93	0.0133618	0.0076558	0.0140251
MXLOC_011687		379.92	401.14	363.91	358.8	379.09	423.12	403.22	357.99	0.06394	1.74e-16	2.52e-15
MXLOC_032808		379.81	322.77	371.86	349.43	346.98	348.5	340	407.83	0.0415587	0.00953574	0.0167798
246333	Pcsk1n	377.7	360.76	365.68	379.26	308.15	283.02	312.94	305.69	-0.28297	1.49e-126	2.63e-124
117038	Mt3	376.41	411.34	368.35	389.63	367.09	412.51	357.48	374.4	0.00915997	0.643868	0.394287
24333	Eno1	375.53	403.37	343.35	383.09	346.93	368.4	367.6	333.22	-0.0804901	2.43e-23	5.29e-22
MXLOC_003498		370	297.39	337.39	385.31	333.73	327.11	237.55	332.54	-0.172483	2.26e-94	2.8e-92
MXLOC_006900		369.31	365.8	346.16	378.77	345.59	360.91	351.51	344.72	-0.0521391	1.72e-11	1.65e-10
MXLOC_004969		366.68	448.45	442.2	410.15	439.92	493	486.8	441.14	0.175452	9.55e-52	5.51e-50
305886	Slc22a17	365.07	333.69	348.94	355.36	319.08	310.21	345.19	305.8	-0.128921	4.85e-72	4.07e-70
25624	Vamp1	362.57	510.05	389.36	403.58	421.76	464.45	396.71	378.92	0.00581648	0.337706	0.256669
24832	Thy1	359.35	421.51	359.75	387.16	368.23	392.19	411.94	330.3	-0.0136267	0.137284	0.135364
29565	Eef2	358.89	350.93	339.19	377.3	354.69	372.28	365.46	378.78	0.0479101	7.27e-15	9.45e-14
29542	Pebp1	340.84	358.62	339.03	359.3	337.47	354.89	324.45	334.36	-0.0372947	0.000741148	0.00194519
64457	Ndrg4	340.52	390.56	323.19	331.37	336.33	355.09	346.18	302.09	-0.0421763	8.97e-11	8e-10
29592	Bcat1	340.34	364.69	313.95	308.84	320.38	333.38	343.94	284.06	-0.0442496	4.48e-10	3.63e-09
25630	Pkm	340.16	379.37	337.54	346.14	335.16	372.85	369.73	318.25	-0.000196473	0.97966	0.504591
MXLOC_008260		338.42	380.84	332.64	334.51	345.96	377.71	344.65	316.96	0.00685467	0.233797	0.199187
170667	Atp6v0c	336.39	350.38	329.09	347.57	337.89	362.37	366.08	320.19	0.0344515	0.000942492	0.00239651
65262	Atp5f1a	331.82	343.84	339.05	331.97	318.79	338.72	336.01	309.02	-0.0417227	3.94e-07	2.14e-06
MXLOC_023038		331.62	331.85	302.41	328.56	309.43	324.15	332.55	296.88	-0.0235807	0.0434937	0.0562065
301252	Hsp90ab1	329.59	324.55	338.49	325.67	325.44	346.43	328.61	330	0.0176446	0.0147227	0.0239923
24896	Gnas	329.49	367.65	356.48	352.23	371.86	352.42	387.78	343.08	0.0516077	2.75e-08	1.77e-07
MXLOC_024982		322.75	331.76	330.42	326.5	317.46	319.83	356.79	293.21	-0.022251	0.00267182	0.0058425
MXLOC_002943		317.82	296.23	302.96	339.77	308.79	306	304.89	320.61	-0.0140906	0.0484968	0.0611498
85333	Slc25a4	312.2	345.18	317	322.18	298	324.59	310.88	297.41	-0.0648376	2.12e-10	1.8e-09
64158	Tuba1a	311.09	336.94	294.81	357.84	306.96	369.72	299.07	339.77	0.0241848	0.00634792	0.0120307
364052	Pea15	306.83	277.21	309.59	336.92	276.29	300.89	271.76	344.9	-0.0411103	6.67e-08	4.08e-07
25526	Ptgds	300.84	338.22	326.51	343.34	306.7	338.6	298.58	378.76	0.0321099	0.0175907	0.0276703
MXLOC_031191		298.72	268.74	331.53	359.4	333.53	353.55	337.75	339.54	0.124673	1.67e-26	4.25e-25
MXLOC_027095		293.09	262.29	286.62	267.69	266.84	271.68	300.16	246.43	-0.0305112	4.45e-06	1.99e-05
25416	Dpysl2	292.49	283.03	280.66	304.05	290.02	289.51	304.17	278.56	0.00402072	0.471138	0.322554
25293	Aqp4	290.07	280.8	290.46	286.89	276.02	278.33	265.49	275.78	-0.0657238	2.06e-35	7.74e-34
MXLOC_035532		289.08	280.88	323.35	304.05	276.7	275.78	237.13	288.9	-0.146717	1.25e-66	9.62e-65
289727	Nat8l	278.34	299.76	259.61	253.87	254.05	276.09	266.87	251.39	-0.0523195	8.92e-15	1.15e-13
25037	Mobp	272.59	258.5	301.75	317.28	296.48	300.46	286.8	278.25	0.0149344	0.0191008	0.0294591
29360	Selenop	270.95	289.9	281.97	292.49	264.96	269.39	249.44	275.54	-0.0940799	4.7e-28	1.3e-26
24534	Ldhb	270.75	301.38	264.35	266.78	256.18	276.2	268.66	236.84	-0.0778473	9.18e-13	9.93e-12
54226	App	266.68	269.3	281.81	194.48	278.15	283.45	273.77	263.97	0.126067	1.56e-54	9.59e-53
24799	Eef1a2	265.34	281.01	251.33	254.95	240.76	272.1	274.73	228.25	-0.0443512	5.63e-07	2.97e-06
MXLOC_031574		264.71	300.11	268.26	270.21	279.73	281.85	286.74	256.27	0.00832248	0.309451	0.241968
246274	Faim2	263.91	295.88	288.4	303.22	289.38	308.17	298.09	269.18	0.0242538	0.0138696	0.0228237
24214	Atp1b2	263.25	313.17	262.42	288.81	293.64	319.18	292.83	278.75	0.0766945	2.67e-29	7.81e-28
303553	Rnd2	263.18	243.75	247.53	264.45	246.12	246.72	248.16	246.6	-0.0379078	0.000694571	0.00183829
MXLOC_025166		261.96	301.54	268.82	274.65	306.11	316.94	331.03	266.43	0.14713	1.22e-85	1.29e-83
116646	Tpt1	258.7	264.07	275.98	298.62	270.37	263.92	274.22	281.17	0.00365865	0.800906	0.451787
24804	Syp	256.75	248.93	235.97	234.17	239.61	242.65	259.43	220.05	-0.0157724	0.0671651	0.0786092
64156	Uba52	255.49	230.72	237.45	250.3	232.58	249.48	220.77	245.27	-0.013475	0.509083	0.339803
301575	Itm2c	254.12	189.06	225.38	223.35	203.74	198.49	223.15	219.24	-0.0763218	8.76e-15	1.13e-13
MXLOC_024984		253.68	254	245.74	264.76	256.35	252.68	255.14	244.75	-0.00558947	0.609533	0.381077
290364	Itm2b	250.77	221.3	241.04	246.21	238.71	216.28	251.8	244.7	-0.00774081	0.434919	0.305623
245959	Slc25a3	249.06	256.38	233.11	250.14	235.74	239.37	246.45	220.07	-0.0615085	6.75e-08	4.12e-07
81730	Fez1	242.61	210.78	223.83	241.31	233.26	221.17	218.22	227.75	-0.0243318	0.0192896	0.0296983
113938	Snurf	238.01	252.1	249.29	244.64	248.05	244.77	258.63	242.34	0.0223382	0.0478507	0.0605127
64205	Rplp0	236.75	229.34	227.29	248.91	231.93	234.25	226.57	257.91	0.0225736	0.0806424	0.0902259
MXLOC_002779		236.21	237.21	228.15	230.47	222.61	229.51	234.38	218.17	-0.0402548	5.25e-11	4.79e-10
266668	Grina	233.45	274.67	246.8	255.06	245.78	275.78	258.4	238.29	0.0197518	0.03925	0.0520108
24642	Pgam1	233.03	229.3	218.37	228.8	218.42	218.93	219.29	207.89	-0.067029	3.94e-11	3.65e-10
MXLOC_019265		231.94	264.55	238.98	235.93	239.6	257	228.46	223.45	-0.0146544	0.0137204	0.0226204
29466	Aes	231.06	218.31	220.15	206.37	199.2	192.3	200.19	208.55	-0.120038	1.4e-18	2.34e-17
25578	Ywhaz	227.17	216.42	218.71	221.35	221.87	219.34	234.47	217.38	0.0207043	0.041755	0.0545506
299331	Hsp90aa1	225.91	325.08	292.74	230.81	271.88	257.23	218.84	237.41	-0.116379	1.76e-54	1.07e-52
24822	Tmbim6	223.9	217.18	228.96	246.5	222.87	227.63	208.85	230.27	-0.0313632	0.0339925	0.0466513
29271	Cfl1	223.85	255	251.71	249.96	249.71	270.31	247.63	259.82	0.0786195	2.92e-10	2.43e-09
294313	Mtch1	223.57	195.96	202.24	216.94	192.46	195.21	233.45	189.15	-0.045548	1.7e-05	6.77e-05
363447	Tspan7	222.89	204.78	220.16	219.78	216.02	215.13	228.24	202.02	-0.00486981	0.661799	0.400795
29445	Cox4i1	222.64	249.82	211.1	228.43	209.13	241.07	226.01	215.87	-0.0117665	0.494216	0.332982
50555	Ugt8	215.92	179.62	224.12	243.38	201.59	175.18	174.46	232.21	-0.140741	1.53e-79	1.48e-77
24399	Glud1	214.86	198.09	189.57	210.65	188.75	184.5	186.56	179.08	-0.135336	2.53e-59	1.72e-57
50522	Ubc	213.82	218.42	217.66	215.68	213.14	231.4	209.95	219.54	0.0186217	0.0291888	0.0412808
MXLOC_028748		211.76	184.46	200.71	197.84	195.04	212.82	230.54	183.4	0.0536566	3.82e-06	1.73e-05
MXLOC_018969		211.75	206.2	202.03	202.72	201.61	209.86	198.09	196.78	-0.0265173	2.76e-05	0.000104852
287280	Skp1	210.91	232.79	225.6	222.88	217	204.93	215.14	203.89	-0.0755598	3.04e-09	2.21e-08
MXLOC_017118		210.19	204.56	251.95	267.5	207.9	206.82	201.06	238.47	-0.129508	1.51e-72	1.28e-70
100362110	LOC100362110	208.74	266.34	291	204.24	226.29	216.95	216.71	222.79	-0.128386	1.6e-39	6.76e-38
24877	Vsnl1	207.24	243.32	240.9	215.78	221.26	196.48	211.31	203.87	-0.116333	5.46e-31	1.74e-29
24179	Agt	207.09	176.79	178.39	186.23	179.66	210.86	216.17	186.23	0.0878654	5.43e-17	8.18e-16
24686	Prnp	207.04	215.18	213.24	213.86	192.72	198.18	197.84	205.9	-0.0907088	4.22e-21	8.22e-20
MXLOC_026252		206.75	204.42	195.8	208.75	202.34	200.32	220.37	199.1	0.015168	0.0614976	0.0734395
140734	Dynll2	206.36	203.32	187.84	186.2	188.98	198.74	202.77	182.36	-0.0144365	0.127436	0.128069
287417	Rpl26	205.47	198.97	218.91	226.69	214.9	201.26	204.56	233.63	0.0290856	0.157033	0.149256
29456	Map1b	205.47	251.94	196.65	211.64	217.58	244.45	216.17	199.43	0.0243889	3.06e-10	2.54e-09
25183	Gdi1	205.28	211.83	210.36	214.52	214.85	201.63	219.21	198.9	-0.00844135	0.357724	0.267114
29283	Rpl29	203.56	190.19	203.6	212.91	207.04	197.23	205.29	206.72	0.0285286	0.138404	0.136178
MXLOC_026988		201.34	190.89	190.42	199.14	189.57	194.72	194.39	189.43	-0.0173105	0.186449	0.168886
81767	Rpl19	200.8	185.65	214.19	199.87	214.92	212.57	211.8	237.9	0.147505	9.12e-17	1.36e-15
25502	Oaz1	200.72	177.76	184.86	188.6	173.88	189.19	178.22	187.97	-0.0342135	0.0221106	0.0331435
502317	Aplp1	200.64	178.31	187.39	201.71	156.85	167.05	174.18	180.97	-0.174313	2.32e-66	1.78e-64
25669	Cpe	200.51	202.8	215.21	201.33	208.08	198.26	221.97	202.57	0.0238674	0.0141499	0.0232244
29328	Gpx4	199.08	204.27	187.07	208.26	184.52	196.2	185.23	191.96	-0.062498	8.4e-05	0.000284505
246118	Tubb3	197.38	264.24	167.98	217.54	205.01	267.75	184.7	181.6	-0.00153281	0.884439	0.479736
MXLOC_006699		197.09	217.19	202.13	197.62	205.2	209.4	227.09	177.26	0.012581	0.0759217	0.0863537
29338	Prdx2	195.91	212.59	186.37	192.69	182.46	199.3	190.91	177.97	-0.0537393	0.00106062	0.00264795
29284	Rps14	195.9	169.72	169.21	185.52	175.59	164.85	177.66	205.92	0.0327689	0.170713	0.158639
64192	Qdpr	195.79	216.74	213.56	161.13	176.81	190.08	138.45	169.96	-0.209317	4.21e-55	2.6e-53
292804	Gpi	195.64	197.21	192.22	203.53	194.89	198.61	203.33	186.91	-0.00390019	0.701159	0.41577
MXLOC_019782		195.62	211.03	189.52	191.03	199.67	206.45	214.28	185.88	0.0381224	5.65e-10	4.52e-09
365216	Cadm4	195.62	176.56	192.08	193.99	182.91	176.25	183.53	203.04	-0.0153781	0.285534	0.228746
287005	Camk2n1	195.55	136.27	181.5	151.44	166.63	172.29	207.25	172.45	0.14119	3.51e-07	1.92e-06
25282	Cox6a1	194.34	206.1	197.53	197.1	208.76	212.84	190.34	197.73	0.0505806	0.0167325	0.0265694
124323	Rps23	193.76	178.01	208.74	210.66	196.87	202.84	194.65	217.99	0.0612278	0.00538317	0.0104936
25577	Ywhaq	193.1	192.96	196.06	190.67	197.21	179.53	192.65	196.9	-0.0072694	0.469468	0.321798
79248	Abca2	188.45	176.84	175.53	194.58	182.14	181.66	171.5	187.22	-0.0250716	1.19e-06	5.93e-06
26962	Rpl8	188.36	163.06	180.63	183.71	180.24	176.16	177.53	187.37	0.0231244	0.182496	0.166287
24551	Mdh1	188.1	213.92	192.13	195.04	196.1	189.7	192.01	175.41	-0.059984	1.81e-08	1.2e-07
113894	Sqstm1	187.63	187.19	174.81	189.84	176.31	177.95	169.46	173.6	-0.0921891	2.55e-17	3.87e-16
117596	Atp6v1b2	187.31	201.1	182.19	194.5	179.85	177.81	189.46	167.68	-0.0933936	2.75e-25	6.6e-24
25328	Lamp1	186.76	177.3	189.47	193.76	172.36	193.37	178.64	192.81	-0.015226	0.146327	0.14203
81663	Gna12	186.7	163.48	174.19	182.93	179.1	176.04	158.76	171.31	-0.0442953	8.61e-08	5.17e-07
24587	Nefh	185.69	322.66	77.04	194.47	206.23	125.64	160.72	182.22	-0.191755	1.03e-141	2.29e-139
64298	Rpl31	185.5	171.39	199.55	191.59	188.26	189.9	193.48	210.82	0.0942258	0.000172907	0.000542846
MXLOC_016561		185.43	252.76	195.58	231.53	208.49	235.61	237.43	184.94	0.0152366	0.251366	0.209466
MXLOC_003719		182.7	166.76	167.07	178.92	156.17	163.29	149.33	161.81	-0.136664	6.68e-36	2.54e-34
25521	Prkar1b	179.53	166.5	171.17	165.42	165.88	176.59	187.4	158.6	0.0165263	0.104804	0.110309
252939	Gpr37l1	179.49	194.05	174.76	181	167.87	187.34	160.79	166.71	-0.0887958	9.76e-19	1.65e-17
MXLOC_012266		179.41	349.18	176	195.87	224.42	324.75	161.15	192.6	0.021091	0.00550222	0.0106914
MXLOC_022946		178.66	159.64	172.14	176.04	169.18	178.19	181.13	171.11	0.0159742	0.0990283	0.10565
81657	Gabbr1	178.26	177.58	186.74	175.48	178	184.48	190.04	166.98	0.0049146	0.486976	0.329662
29718	Kcnj10	178.08	192.58	179.27	201.69	174.75	202.75	160.5	177.53	-0.062576	7.02e-07	3.65e-06
29752	Fau	175.46	180.85	191.89	192.3	201.87	197.25	199.99	216.79	0.164148	2.2e-13	2.54e-12
MXLOC_010156		173.69	223.71	165.26	170.72	176.88	213.11	184.43	175.81	0.0431328	1.47e-05	5.94e-05
291969	Atp6v0d1	171.8	187.1	165.14	181.05	167.84	173.37	174.6	157.1	-0.0594229	1.49e-06	7.29e-06
MXLOC_006080		170.92	231.58	181.31	279.41	285.63	183.91	286.31	223.88	0.186079	4.45e-95	5.6e-93
300677	Atp5mg	169.88	178.93	172.67	171.43	168.64	175.01	173.47	174.15	0.0252543	0.310106	0.24232
308942	Dennd5a	169.42	166.17	165.19	180.55	167.58	171.57	167.78	167.79	-0.0127304	0.0637268	0.0755515
24558	Mog	169.23	162.89	174.58	178.97	207.95	175.73	165.11	170.97	0.0751421	8.99e-10	7.01e-09
245965	Atp5f1d	169.14	184.84	154.05	165.6	161.6	171.2	163.97	153.43	-0.0338345	0.0679563	0.079385
108353803	LOC108353803	167.82	232.67	241.51	164.04	193.52	192.7	177.45	195.75	-0.0787443	5.07e-23	1.09e-21
309828	Tspyl4	167.79	164.38	163.18	157.44	159.23	156.54	168.34	142.22	-0.054308	1.61e-06	7.8e-06
25246	Bsg	167.31	179.02	164.7	176.11	160.29	165.82	160.36	175.86	-0.042149	0.00221542	0.00497783
300079	Rpl3	166.67	147.89	162.75	162.99	158.97	153.7	157.3	167.93	0.00169352	0.907229	0.487192
58945	Dynll1	165.99	166.93	187.35	182.97	173.6	169.78	164.18	182.02	-0.0107816	0.596283	0.375233
29236	Rpsa	165.31	165.66	165.83	184.59	175.21	168.07	176.69	183.47	0.0561356	0.000360696	0.00103808
MXLOC_003056		164.57	139.97	155.39	163.78	156.56	155.98	155.09	177.23	0.0559431	0.000321561	0.000938012
MXLOC_002747		164.02	174.68	168.24	167.91	171.68	161.9	158.56	155.62	-0.0542913	4.59e-08	2.87e-07
64832	Cplx1	163.52	204.32	166.86	172.01	167.6	170.39	163.32	144.1	-0.122405	1.12e-29	3.37e-28
360533	Rnf187	162.98	153.05	155.64	158.75	143.62	151.47	144.3	148.71	-0.0949993	1.79e-15	2.41e-14
301337	Plekhb2	160.69	156.53	155.6	158.21	157.47	157.24	158.67	148.22	-0.0187629	0.0336864	0.0463178
MXLOC_029923		160.54	154.59	150.81	159.85	147.71	152.83	156.3	140.79	-0.0762038	2.91e-25	6.98e-24
117281	Ppp2r1a	160.18	161.73	163.68	163.99	159.43	164.75	169.82	157.72	0.00930316	0.381923	0.279646
MXLOC_030284		160.16	143.21	158.88	165.68	155.77	162.62	156	176.48	0.0711135	0.00158969	0.00373888
64529	Ctsb	160.01	166.61	165.06	164.81	169.75	178.1	183.98	168.64	0.0992556	5.69e-19	9.85e-18
298298	Dhcr24	159.24	156.05	147.33	178.15	144.07	163.64	142.94	158.8	-0.065756	5.3e-07	2.81e-06
MXLOC_020303		159.12	157.86	149.39	162.04	151.01	132.17	151.5	136.95	-0.133513	8.89e-45	4.41e-43
24426	Gstp1	158.78	149.75	154.19	175.21	139.77	150.94	129.65	145.33	-0.159021	1.16e-15	1.59e-14
MXLOC_005533		158.46	145.58	148.37	152.34	145.65	140.61	148.55	146.35	-0.0551395	5.71e-10	4.56e-09
MXLOC_000703		157.93	142.52	157.34	178.64	166.8	163.93	149.03	160.73	0.0124259	0.301642	0.237689
MXLOC_026069		157.88	133.13	148.94	150.1	150.32	149.15	140.88	166.18	0.0481618	0.00303773	0.0065126
192241	Atp5po	157.84	147.18	143.55	160.65	147.34	130.73	136.72	135.74	-0.130417	8.72e-10	6.81e-09
122799	Rps25	157.45	145.88	151.64	168.74	157.81	148.34	156.43	168.82	0.0448378	0.091947	0.0996236
282585	Mrfap1	155.43	156.65	147.43	156.71	157.97	142.28	149.84	156.22	-0.0161475	0.226993	0.195194
79213	Slc6a11	154.65	147.13	145.38	155.5	145.39	146.58	151.17	138.96	-0.0452662	0.000153991	0.000490279
MXLOC_021121		154.32	204.03	152.72	157.87	166.55	193.3	169.02	161.66	0.0520424	9.03e-29	2.6e-27
MXLOC_021928		154.3	190.66	150.64	154.05	159.22	166.23	168.28	145.63	-0.0162409	0.0491504	0.0617531
MXLOC_005150		153.98	140.68	157.67	163.04	157.82	145.77	163.68	144.44	-0.00612501	0.588567	0.371583
MXLOC_011378		153.58	159.18	146.2	154.69	160.04	163.76	154.54	160.66	0.0606286	1.54e-28	4.37e-27
29245	Klk6	153.06	123.39	152	181.98	142.92	140.29	132.51	150.43	-0.103023	4.05e-10	3.3e-09
83427	Rack1	152.84	138.06	150.81	154.07	153.28	143.65	147.72	161.41	0.0321273	0.0360774	0.0488805
64302	Rpl4	152.55	142.35	152.64	157.93	150.52	146.24	151.65	162.21	0.0186788	0.18609	0.168717
290652	Fkbp8	152.29	155.51	146.61	149.4	149.68	158.78	151.95	153.2	0.0306789	0.0169919	0.0268916
363875	Rac1	152.13	132	150.68	163.91	143.24	137.17	149.5	140.92	-0.0571715	0.00384608	0.00794104
25531	Rab3a	151.84	174.46	145.51	157.08	162.01	175.94	170.56	142.13	0.059385	1.75e-05	6.94e-05
287703	Eif1	151.77	142.68	158.29	161.24	148.93	152.95	158.46	157.92	0.0187564	0.246138	0.206358
29686	Scn1b	151.16	175.09	154.53	144.04	150.26	169.83	164.23	146.72	0.0184676	0.181547	0.165621
25045	Dbi	150.87	127.94	149.31	142.99	147.67	155.71	151.69	160.58	0.128523	9.72e-08	5.79e-07
368044	Atp6v1g2	150.74	151.63	157.4	154.23	147.05	147.71	159.62	141.15	-0.0372001	0.00682991	0.0127752
MXLOC_013933		150.72	144.4	135.76	143.77	141.63	147.68	152.4	136.89	0.0163252	0.223512	0.193456
689161	Gabarapl1	150.67	164.27	149.59	154.34	155.6	156.36	175.39	146.47	0.0418697	0.000805485	0.0020945
MXLOC_016341		150.35	145.8	145.62	147.23	144.44	140.96	157.51	137.5	-0.0178104	0.0767297	0.0870647
MXLOC_003871		150.29	167.19	146.83	144.68	152.32	160.47	159.26	143.44	0.0527129	8.05e-11	7.22e-10
300733	Tspan3	150.1	172.14	122.24	169.22	147.53	161.28	145.66	127.33	-0.0678326	2.38e-07	1.34e-06
54322	Cox6c	149.67	209.25	176.64	183.22	174.74	177.58	176.71	176.79	0.00820803	0.748445	0.432867
171293	Ctsd	148.49	171.49	153.23	162.46	154.15	164.57	153.83	153.38	-0.0151967	0.183474	0.166926
25739	Pygb	148.28	152.47	134.49	143.33	143.59	151.28	144	134.34	-0.00936418	0.268008	0.219308
306349	Tmem59l	147.98	173.72	148.82	139.64	149.31	163.16	163.85	137.33	0.0188835	0.164333	0.154313
114630	Atp5mc3	147.75	145.48	139.58	144.73	131.91	139.33	139.09	134.57	-0.0656611	0.0030832	0.00659787
81764	Rpl10	146.79	141.29	129.82	161.45	161.64	136.12	164.63	157.48	0.111881	2.69e-08	1.73e-07
24644	Pgk1	146.48	179.09	162.15	163.14	172.02	171.11	172.3	156.19	0.0536479	1.29e-05	5.29e-05
29276	Csrp1	145.67	141.91	145.01	153.31	150.91	161.69	136.05	149.18	0.0349678	0.00673497	0.0126204
50561	Resp18	145.55	147.27	148.84	154.2	151.3	141.01	166.28	144.23	0.0324702	0.116755	0.119943
298875	Laptm4a	145.39	137.2	139.37	144.15	132.54	136.98	130.5	148.21	-0.0380456	0.01365	0.0225192
293491	Ypel3	145.18	134.66	138.94	136.99	129.05	133.24	136.76	126.64	-0.0688393	0.000213728	0.000653997
290596	Ghitm	144.71	152.55	141.93	142.4	142.83	144.16	140.91	131.92	-0.0459621	0.00173902	0.00404153
64364	Pllp	144.54	122.96	128.84	137.8	131.87	131.39	124.05	143.65	-0.0026768	0.854484	0.469947
316531	Tuba4a	144.3	174.14	141.94	148.14	142.88	166.16	153.54	133.5	-0.0187898	0.175526	0.161885
MXLOC_003703		144.11	135.84	135.56	142.68	158.32	134.39	146.44	149.14	0.101027	0.000162416	0.000513763
MXLOC_028262		143.17	112.22	139.28	136.46	124.99	141.96	129.52	147.03	0.0323298	1.36e-05	5.55e-05
MXLOC_026202		142.58	141.51	141	139.49	143.01	148.65	156.97	136.58	0.0542557	6.7e-12	6.68e-11
100196907	Tmem59	142.37	127.37	135.67	144.66	130.49	131.55	135.17	141.49	-0.024531	0.0871764	0.0957852
25427	Cyp51	142.04	124.64	146.21	152.13	129.34	128.47	120.76	139.21	-0.12525	1.09e-36	4.26e-35
94270	Nnat	141.86	107.3	133.25	131.03	143.66	147.28	132.14	165.31	0.201813	6.3e-37	2.48e-35
303831	Eif4a2	141.64	159.07	144.47	147.25	148.62	144.37	147.34	141.14	-0.0197742	0.105236	0.110599
498545	Tsc22d1	140.32	139.16	142.39	146.95	143.29	153.89	152.41	153.1	0.0804624	9.44e-14	1.13e-12
MXLOC_027342		139.57	150.37	137.82	142.08	143.48	149.8	144.6	138.46	0.0187245	0.00032064	0.000935945
291609	Ndfip1	139.56	139.21	136.71	135.4	133.19	128.21	137.4	130.27	-0.051832	0.0001076	0.00035516
171393	Clstn3	139.55	141.65	131.6	131.08	135.3	141.74	148.44	123.91	0.0189883	0.0539828	0.066362
304280	Tmem130	139.47	135.3	140.68	141.53	143.73	146.23	163.57	134.2	0.0803041	1.78e-15	2.41e-14
297566	Atp6v1e1	139.33	138.3	134.5	138.55	125.95	125.06	134.78	128.82	-0.0887017	4.02e-08	2.53e-07
56011	Ywhab	139.25	134.7	130.99	138	137.32	134.66	143.13	127.25	0.00196725	0.851493	0.469146
25576	Ywhah	139.07	173.86	137.8	154.03	156.3	160.33	161.01	143.45	0.0479221	0.000157109	0.000498855
498736	Tubb2a	138.64	144.4	135.76	142.37	141.63	147.27	152.4	136.89	0.0503815	0.000189152	0.000588195
29507	Cox7a2	138.06	153	131.93	157.86	131.57	132.5	126.34	137.56	-0.108176	0.000100823	0.000334925
360678	Arhgdia	137.39	142.06	134.93	144.74	145.35	158.48	140.67	153.4	0.103223	1.47e-16	2.15e-15
688843	Nap1l5	136.13	156.69	143.75	149.48	157.74	134	155.83	152.84	0.0425826	0.00125639	0.00306415
290641	Rpl18a	135.92	143.93	140.55	152.9	142.53	149.24	139.97	156.12	0.0573156	0.0143939	0.023549
MXLOC_005267		135.3	141.21	144.14	142.14	143.47	138.59	135.75	129.14	-0.0349815	0.0088655	0.0158153
MXLOC_026827		135.17	136.09	150.03	133.19	148.41	129.42	134.04	147.03	0.0246741	0.209112	0.184224
296654	Gsn	134.53	119.19	145.13	154.87	135.79	151.39	137.84	142.29	0.0355876	0.000743053	0.00194932
MXLOC_019287		134.14	115.71	124.89	121.27	129.25	118.63	131.74	142.21	0.100656	0.000774083	0.0020232
24244	Calm3	133.75	136.99	131.93	136.16	135.74	155.51	155.21	128.56	0.115715	1.97e-06	9.35e-06
681024	Ndufa4	133.68	147.21	135.33	134.09	129.06	124.39	130.07	127.8	-0.0895058	1.83e-05	7.23e-05
26759	Acot7	133.48	152.38	128.56	142.31	129.02	141.25	133.91	123.08	-0.0685725	3.21e-06	1.47e-05
MXLOC_032674		133.47	126.23	132.18	144.46	135.35	137.66	132.35	126.73	-0.014988	0.0778223	0.0879589
50671	Fasn	133.27	119.54	117.99	126.71	118.1	121.64	121.04	124.09	-0.0366006	5.18e-10	4.16e-09
171082	Atp5mc2	133.16	134.13	134.34	155.56	136.64	141.99	132.35	133.14	-0.0146064	0.540637	0.352373
294282	Rps18	133.11	127.73	135.8	134.31	138.95	137.52	143.21	155.64	0.138245	5.88e-08	3.62e-07
366448	Uqcrh	133.06	157.07	136	144.23	137.86	119.77	127.51	125.52	-0.134607	1.68e-07	9.7e-07
25393	Bcan	132.59	128.13	120	132.37	117.82	139.31	122.92	118.86	-0.038384	0.000111533	0.000367179
690848	Uqcr11	132.42	112.25	137.21	125.9	122.5	133.03	126.59	124.24	0.0188974	0.497375	0.334497
690660	Hint1	132.1	124.85	124.23	132.28	127.41	126.66	129.25	124.68	0.0053759	0.833043	0.463284
MXLOC_027002		131.99	119.5	118.3	127.6	117.43	114.71	120.77	114.93	-0.078403	2.78e-05	0.000105275
MXLOC_015311		131.91	101.76	105.11	68.67	67	66.11	62.39	69.76	-0.600505	1.13e-94	1.41e-92
58953	Sult4a1	131.7	147.29	122.03	126.37	123.1	136.31	132.03	115.93	-0.0481484	5.38e-05	0.000190453
24392	Gja1	130.59	115.91	120.23	115.16	115.1	118.96	120.22	110.94	-0.0479709	3.8e-06	1.72e-05
MXLOC_013186		130.55	122.68	126.46	119.65	128.5	137.8	120.16	134.05	0.0635442	3.25e-10	2.69e-09
361628	Eif4g2	130.39	136.63	129.77	133.63	133.75	133.35	130.13	133.68	0.00405788	0.598906	0.376331
MXLOC_015084		129.33	125.48	128.34	132.98	131.93	124.6	134.39	123.66	-0.00193278	0.848113	0.468338
83801	Ptms	128.25	120.97	120.26	130.39	119.62	125.97	125.91	123.12	-0.00612581	0.72525	0.424835
MXLOC_026344		127.9	129.31	133.22	139.65	134.53	123.43	124.19	149.01	0.0263453	0.318203	0.246602
MXLOC_020484		127.82	138.16	124.08	127.42	130.3	137.67	135.71	127.66	0.0410287	2.44e-11	2.31e-10
24401	Got1	127.44	146.84	119.54	125.61	140.02	132.92	144.78	120.1	0.0581501	3.04e-06	1.4e-05
140654	Rps3	127.35	115.98	131.73	135.49	127.72	132.13	135.69	135.1	0.0677262	0.000984083	0.00248256
29287	Rps19	127.32	119.06	132.16	123.32	128.62	126.27	125.61	144.08	0.0871104	0.00128842	0.00312629
MXLOC_008901		127.27	123.77	125.68	146.98	142.42	124.78	126.58	126.74	0.000606261	0.973608	0.502658
293991	Ndufb8	126.74	142	138.23	134.1	134.01	139.09	133.25	134.36	0.0190749	0.409003	0.292672
140910	Msmo1	126.45	116.12	123.35	129.19	103.9	99.87	106.76	117.64	-0.20471	2.31e-45	1.17e-43
81770	Rpl37	126.39	116.09	128.12	122.53	139.6	125.54	143.84	150.03	0.218834	2.18e-10	1.84e-09
81683	Mif	126.2	111.67	100.08	122.2	103.47	101.71	101.46	106.06	-0.134444	2.62e-06	1.22e-05
29754	Atp5mc1	125.64	150.75	127.66	133.64	125.58	135.89	124.09	111.65	-0.0871812	0.000793299	0.00206717
MXLOC_030656		125.56	141.35	132.96	129.17	138.9	144.86	144.49	129.33	0.0789206	7e-30	2.12e-28
83572	Pafah1b1	125.53	143.69	137.6	132.79	132.98	126.48	123.61	121.87	-0.0922397	1.79e-28	5.05e-27
192256	Pja2	125.36	134.95	131.83	129.64	126.97	127.03	134.93	123.12	-0.0228223	0.00486805	0.0096442
301011	Uqcrc1	125.17	129.23	111.91	123.07	112.95	120.47	115.45	106.96	-0.0941313	3.55e-10	2.92e-09
79250	Aco2	124.99	137.05	128.97	129.54	127.67	134.2	128.94	123.13	-0.0141414	0.144517	0.140754
24211	Atp1a1	124.34	116.47	110.71	116.22	112.52	140.44	111.86	115.77	0.0426477	8.98e-06	3.79e-05
MXLOC_031057		124.15	107.96	111.18	119.64	109.14	111.67	106.99	111.17	-0.0734154	4.33e-10	3.52e-09
64202	Calr	124.12	118.27	115.06	112.88	117.2	121.96	116.02	118.1	0.0153733	0.260748	0.214975
364838	Reep5	124.08	127.3	121.21	121.38	119.68	126.32	127.22	113.18	-0.0179247	0.0915013	0.0993098
64303	Pfn1	123.92	122.46	122.21	126.33	119.8	123.26	121.09	127.31	0.00409479	0.846393	0.46777
29214	Tubb5	123.84	146.88	120.5	134.7	132.32	141.79	128.45	129.79	0.0249586	0.0342617	0.0468747
24797	Sst	123.13	78.5	139.15	118.64	109.62	102.07	136.36	109.08	0.00284313	0.909355	0.487917
25263	Mal	122.82	94.73	130.25	174.87	143.4	176.77	117.86	122.42	0.0981039	1.37e-17	2.13e-16
81829	Mdh2	122.68	143.44	124.84	128.17	126.91	138.7	132.21	122.02	0.0130157	0.413859	0.295261
116457	Mapk8ip1	122.67	119.69	119.32	115.43	114.04	117.19	115.47	120.1	-0.0275874	0.0096071	0.0168858
171373	Slc12a5	122.42	120.16	115.64	112.52	115.09	118.32	125.28	104.1	-0.022129	0.00488173	0.00966594
170587	Cs	122.27	125.02	114.48	124.75	115.03	120.84	121.35	113.24	-0.0405584	0.00793359	0.0144678
MXLOC_009194		122.26	139.32	113.52	112.19	124.28	132.72	123.12	107.76	-0.017928	0.0138656	0.0228215
94167	Prdx6	121.63	120.3	124.18	117.45	125.54	133.33	106.76	118.06	0.0143259	0.490717	0.331259
289218	Ndufs2	120.35	129.93	119.71	124.37	118.05	126.88	122.63	115.43	-0.0255359	0.0816681	0.0911477
81520	Marcksl1	119.99	101.97	121.19	129.37	115.31	115.97	111.4	127.88	-0.00204448	0.893539	0.482695
29593	Ckmt1	119.9	148.95	124.58	126.05	127.86	145.77	141.81	116.16	0.0434098	0.00218392	0.00491908
MXLOC_003055		119.9	126.67	138.01	135.94	127.01	116.73	131.12	130.75	-0.0259312	0.253643	0.210824
311324	Disp2	119.83	126.16	114.01	115.27	123.17	128.8	128.26	105.43	0.0341369	1.32e-06	6.51e-06
81667	Gnb2	119.56	97.07	110.67	119.19	109.01	110.98	114.83	107.18	-0.0110307	0.467019	0.320643
MXLOC_005976		119.2	112.5	110.37	114.74	116.14	111.52	120.97	106.93	-0.002793	0.703334	0.416667
79434	Rab11b	118.71	116.57	110.01	111.68	107.2	115.97	115.9	107.71	-0.0245944	0.116625	0.119836
192213	Rasgrf1	118.68	141.15	125.07	128.02	132.04	130.77	139.21	116.17	0.0200675	0.0194471	0.0299016
25538	Rps5	118.38	91.63	99.37	104.17	103.3	91.78	97.21	104.31	-0.0476776	0.049366	0.0619847
83765	Rtn4	118.14	139.98	121.63	126.44	120.28	123.93	113.29	113.81	-0.0985257	2.61e-32	8.84e-31
25721	Got2	117.49	118.25	109.35	112.18	111.72	112.44	109.01	106.35	-0.0516851	3.01e-05	0.00011298
MXLOC_032492		117.12	119.88	104.31	102.76	109.98	111.21	107.64	107.76	-0.018987	0.0714478	0.0824252
60394	Olig1	117.03	106.99	112.04	117.21	116.23	122.98	103.37	116.17	0.0212989	0.0989692	0.10565
65139	Rps12	117.01	122.13	116.79	136.74	130.89	119.3	120.11	150.6	0.104028	0.000107124	0.000353988
114244	Hcn2	116.41	137.06	101.57	105.65	106.96	112.4	91.88	99.53	-0.156254	6.78e-38	2.75e-36
83615	Atp6ap1	115.53	110.08	108.61	116.4	117.87	113.87	120.95	105.34	0.0276966	0.0354616	0.0482167
MXLOC_027376		115.41	129.13	109.48	111.22	112.58	126.24	117.93	107.19	0.00129435	0.888093	0.480976
58854	Psmb4	115.06	111.95	115.29	118.95	110.07	110.66	110.78	110.74	-0.0490206	0.0172886	0.0272584
290214	Cmtm5	114.85	111.14	119.43	126.08	105.18	106.33	108.55	125.13	-0.0731425	0.000140708	0.000452571
85254	Slc44a1	114.6	107.06	115.06	125.01	113.77	109.98	108.04	110.65	-0.0513312	1.07e-06	5.4e-06
MXLOC_033740		114.34	132.82	117.96	116.46	119.45	117.84	111.76	116.12	-0.0470387	9.9e-16	1.36e-14
MXLOC_029987		114.24	114.78	109.76	108.82	107.22	116.29	115.44	104.7	-0.00836885	0.452834	0.313963
MXLOC_019173		113.91	110.4	105.18	109.86	111.06	109.87	109.55	103.22	-0.0161552	0.106949	0.111831
299923	Ndrg1	113.42	92.74	105.33	111.69	106.92	101.59	87.68	139.48	0.0435753	0.000131037	0.000424098
300191	Slc48a1	112.66	107.95	115.62	128.64	116.62	120.42	103.69	115.19	-0.0228186	0.13534	0.133987
MXLOC_005626		112.53	96.01	100.03	101.81	103.53	99.31	114.6	98.09	0.0234395	0.0244022	0.035784
117254	Prdx1	112.29	122.8	124.58	131.75	123.58	114.61	104.39	130.32	-0.0424097	0.0384642	0.0512665
MXLOC_023826		111.98	123.72	111.47	126.02	116.39	121.02	113.52	119.24	0.0166361	0.0762146	0.0865879
MXLOC_035694		111.63	88.25	101.89	96.9	94.63	89.75	96.87	93.97	-0.0885026	1.84e-40	8.06e-39
306013	Lgi3	111.5	136.48	107.41	119.68	123.53	131.01	118.52	105	0.0153199	0.127409	0.128064
64373	Rhob	111.5	101.02	108.94	120.57	105.45	111.09	106.65	106.29	-0.0388466	0.00303355	0.00650511
140940	Arf3	111.46	102.21	94.55	88.25	91.54	93.56	100.01	92.16	-0.0669164	2.39e-09	1.77e-08
287453	Rnasek	111.09	137.6	131.38	128.36	125.83	136.31	137.23	123.29	0.0630065	0.0124257	0.0208293
29144	Canx	110.95	124.43	115.14	118.66	117.9	108.82	109.89	116.09	-0.0484227	5.02e-09	3.56e-08
83791	Fdps	110.5	115.24	108.43	123.05	101.62	111.54	110.57	107.88	-0.074355	1.81e-05	7.17e-05
94194	Cox5b	110.27	125.73	116.19	124.68	123.86	138.76	128.52	123.84	0.140154	1.54e-06	7.47e-06
MXLOC_033443		109.6	122.05	121.99	132.28	111.11	128.05	105.09	108.76	-0.0859383	1.79e-06	8.58e-06
303393	Cox7b	109.59	129.62	118.02	115.44	120.25	110.28	112.09	111.9	-0.0242245	0.446448	0.310756
29495	Dlg4	109.5	93	102.48	96.68	100.75	98.86	109.88	97.97	0.02262	0.0463919	0.0589983
MXLOC_024375		109.37	118.98	127.67	121.09	127.46	109.85	121.1	147.12	0.0959717	1.83e-06	8.78e-06
124440	Rpl41	108.06	105.68	158.67	162.98	112.67	147.85	133.07	177.95	0.121956	2.9e-05	0.000109141
171069	Usmg5	107.91	123.62	113.91	123.54	120.84	108.01	116.8	104.37	-0.0101168	0.803416	0.452755
117549	Gpr37	107.8	111.07	106.75	107.82	111.64	108.57	101.36	98.66	-0.0407774	0.000220373	0.000672074
29292	Ftl1	107.69	94.65	103.49	113.45	114.16	127.49	101.2	131.66	0.18917	2.1e-20	3.92e-19
25176	Slc25a5	107.68	123.42	111.62	109.41	110.79	115.3	110.79	108.95	-0.0088002	0.621543	0.385259
25639	Fkbp1a	107.61	86	91.39	84.61	90.96	94.07	99.42	105.68	0.0845796	8.06e-07	4.15e-06
MXLOC_032062		107.14	114.44	110.78	114.96	115.82	109.73	115.53	108.88	0.0107116	0.211474	0.185581
MXLOC_021920		107.12	139.19	102.95	111.37	99.23	105.22	99.4	95.98	-0.196143	8.72e-74	7.53e-72
MXLOC_011398		107.1	107.64	99.4	98.56	104.27	95.59	105.54	87.85	-0.0660091	4.02e-10	3.28e-09
171410	Acsbg1	106.94	104.7	102.74	108.32	96.1	106.35	97.57	100.79	-0.0728167	1.68e-09	1.26e-08
MXLOC_033540		106.61	90.32	91.78	102.35	96.13	102.58	93.98	100.24	0.00750492	0.396461	0.286904
MXLOC_009908		106.6	128.95	96.61	117.92	111.7	106.93	99.54	98.8	-0.0908406	0.000152274	0.000485253
117287	Park7	106.31	103.11	105.73	109.12	111.19	122.8	115.38	106.14	0.115869	5.82e-08	3.59e-07
290796	Saraf	105.97	97.25	102.95	108.39	91.97	94.21	87.65	100.36	-0.143202	2.03e-21	4.04e-20
83789	Rps2	105.96	115.89	118.76	136.7	115.1	101.72	115.89	114.44	-0.0837412	2.9e-05	0.000109149
363869	Ubl3	105.55	96.28	99.23	105.22	97.4	94.49	91.88	98.15	-0.0864577	2.16e-12	2.26e-11
MXLOC_035168		105.26	95.59	105.59	99.08	106.61	96.6	113.41	97.79	0.029597	0.000996323	0.00250769
25247	Nsg1	104.97	113.91	101.95	104.94	100.94	104.92	115.22	95.22	-0.0243436	0.12005	0.122591
360882	Cadm3	104.82	126.35	108.36	113.16	115.06	126.44	115.17	108.2	0.05035	0.00445123	0.00895948
24803	Vamp2	104.6	87.22	100.06	105.16	101.31	95.04	116.12	98.11	0.0499601	0.000246083	0.000739767
116563	Ap2m1	104.34	104.66	104.93	102.68	103.73	104.18	121.43	109.99	0.0826131	1.65e-08	1.1e-07
58974	Gabarap	104.04	111.22	106.92	120.41	108.44	108.9	116.16	108.9	0.0132956	0.549637	0.356369
252934	Cox5a	103.84	131.45	114.7	116.34	106.95	122.33	119.34	161.91	0.155595	1.28e-09	9.86e-09
140694	Dnm1	103.59	92.59	91.68	86.68	93.52	93.23	110.67	90.64	0.0544771	1.94e-06	9.22e-06
MXLOC_008203		103.31	86.36	95.42	92.26	92.21	90.44	96.95	94.39	-0.0117927	0.105999	0.111276
289217	Sdhc	103.27	99.97	100.44	101.78	93.62	91.03	88.36	92.31	-0.1409	8.72e-13	9.46e-12
65136	Rps8	102.86	103.03	118.26	117.04	120.06	119.74	116.14	129.35	0.153183	1.79e-10	1.54e-09
117559	Sv2a	102.85	92.6	94.81	100.46	98.61	97.04	104.3	89.72	-0.00235543	0.826213	0.460931
MXLOC_013192		102.82	97.84	96.94	101.69	96.67	99.43	106.34	98.58	0.00760745	0.364399	0.270765
94198	Psmb1	102.26	102.18	100.17	103.56	95.26	93.93	96.13	97.38	-0.0783159	0.00107169	0.0026718
MXLOC_028578		101.85	92.68	107.94	104.6	103.15	89.48	98.66	111.53	-0.00512552	0.81387	0.456687
360572	Rpl23a	101.57	90.84	99.17	101.64	99.84	91.36	95.38	106.65	0.0205228	0.489168	0.330577
MXLOC_021595		101.4	94.69	103.49	113.84	98.43	95.35	94.06	92.53	-0.112234	2.18e-08	1.42e-07
MXLOC_026954		101.29	95.39	95.48	106.51	98.31	93.32	99.61	91.52	-0.0487354	0.021663	0.0326448
287876	Actg1	101.13	122.06	107.75	131.71	118.77	139.48	117.42	115.53	0.0927482	4.99e-12	5.04e-11
360848	Shisa4	100.87	103.02	97.38	113.47	93.84	102.74	90.13	96.65	-0.091984	0.0012608	0.00307284
293551	Arl6ip1	100.86	103.29	100.05	106.48	101.05	98.58	98.82	99.79	-0.0393801	0.00433493	0.00877049
300018	Lynx1	100.71	107.36	94.44	95.12	96.94	100.4	104.27	90.67	-0.0151101	0.126768	0.127663
MXLOC_001450		100.52	93.64	97.02	94.96	100.01	94.79	90.29	105.73	0.0350247	0.19294	0.173146
192645	Wbp2	100.32	120.21	108.45	115.57	110.54	114.5	108.49	100.62	-0.0175939	0.440655	0.308357
MXLOC_019266		100.3	108.49	99.49	100.58	97.52	108.02	94.53	95.88	-0.038788	0.00879488	0.0157227
157074	Sdha	100.04	106.14	98.31	97.87	98.64	101.17	102.76	94.48	-0.0132796	0.320257	0.247821
58823	Nckap1	99.92	104.07	99.82	97.84	98.14	94.26	96.1	95.69	-0.0607523	8.24e-10	6.46e-09
MXLOC_021971		99.9	109.84	98.15	101.11	96.03	105.28	94.89	98.94	-0.0337707	0.142221	0.139103
81664	Gnai2	99.52	88.44	95.44	102.14	92.99	97.83	93.03	103.69	0.0104836	0.446462	0.310756
685232	Atp6v1a	99.51	98.81	98.81	92.67	96.03	85.23	100.44	96.51	-0.0407229	5.28e-05	0.000187545
114004	Ppp1r14a	99.5	105.32	97.83	107.49	103.25	100.77	85.15	100.93	-0.0469159	0.125557	0.126785
MXLOC_021280		99.46	174.6	154.47	129.31	137.38	154.12	155.22	131.29	0.0613358	1.03e-07	6.11e-07
29156	Capns1	99.19	114.51	94.69	103.97	88.22	113.78	99.61	100.6	-0.0236175	0.202423	0.179627
24672	Ppp2ca	98.81	104.03	96.82	101.46	99.92	88.21	103.15	99.1	-0.0330868	0.0256054	0.0371922
MXLOC_020663		98.72	107.76	108.84	109.11	105.4	114.22	96.48	104.91	-0.0151217	0.101673	0.107673
287151	Metrn	98.23	87.98	93.68	102.34	80.64	73.59	64.41	96.25	-0.268566	2.62e-30	8.15e-29
58835	Phgdh	98.14	67.03	74.63	92.11	70.98	75.34	71.21	86.79	-0.123026	3.86e-13	4.38e-12
64372	Timm8b	98.1	106.82	105.95	105.15	109.49	101.4	101.14	100.63	0.0157195	0.621159	0.385147
MXLOC_008364		98.08	96.87	91.44	93.06	92.57	93.19	101.01	84.74	-0.0282917	0.000970236	0.0024536
85492	Psmb7	97.89	105.39	96.17	95.17	95.88	101.01	96.96	86.62	-0.039302	0.0687401	0.0800564
MXLOC_022964		97.78	112.27	110.51	103.26	109.23	124.82	105.52	107.44	0.0825888	3.29e-12	3.39e-11
103691034	Peg3	97.7	114.8	103.78	107.34	110.64	105.29	108.98	101.14	0.0108559	0.0950198	0.102278
293448	Uqcrc2	97.39	103.19	87.5	106.19	84.64	95.11	98.27	92.59	-0.0824786	7.56e-08	4.58e-07
436582	Atp6v0e2	97.35	101.28	93.56	100.35	98.89	101.89	97.19	95.7	0.018379	0.423589	0.300541
64524	Tkt	97.3	97.02	96.91	100.73	91.78	97.3	92.25	97.7	-0.0433966	0.00234178	0.00521794
171087	Mpc1	97.07	99.51	62.55	98.7	93.15	88.39	83.57	83.31	-0.022862	0.337058	0.256359
MXLOC_031755		96.69	110.5	101.67	95.37	96.41	97.2	98.73	91.1	-0.068646	1.98e-06	9.39e-06
64189	Pafah1b2	96.62	97.39	92.1	99.51	94.97	90.11	93.4	86.4	-0.0745026	5.91e-07	3.11e-06
81827	Psmc5	96.59	115.64	95.56	93.59	102.82	104.59	103.12	102.06	0.052055	0.00383214	0.0079197
MXLOC_024893		96.56	100.69	109.42	103.71	103.72	103.82	102.02	116.4	0.0691914	0.00407091	0.00831462
81773	Rps10	96.32	86.24	86.93	95.27	94.72	80.98	94.7	106.14	0.064883	0.0270106	0.038868
79117	Arf5	96.26	89.5	84	87.92	87.73	87.62	86.65	84.21	-0.0362043	0.09373	0.101168
29748	Ppp3r1	96.18	85.24	91.78	91.43	90.02	82.01	97.2	83.5	-0.0459053	0.000304377	0.000892466
83529	Vdac1	95.95	104.65	94.41	102.31	96.38	92.72	104.19	94.95	-0.0265621	0.0819937	0.0914531
140655	Rps16	95.87	98.56	102.72	104.71	115.54	114.6	110.35	129.4	0.23962	1.76e-26	4.47e-25
54241	Cltc	95.87	80.82	83.74	85.77	88.32	84.01	100.25	85.69	0.0496726	6.68e-09	4.67e-08
316643	Chchd2	95.65	97.33	101.57	100.45	88.55	89.03	83.81	90.15	-0.150317	3.86e-08	2.44e-07
116743	Sh3gl2	95.62	101.36	91.66	89.27	94.1	96.74	96.42	83.96	-0.0167628	0.332982	0.254128
MXLOC_018938		95.39	101.33	114.43	104.18	103.95	104.37	102.55	114.28	0.0453351	0.0319793	0.0444528
29757	Atp6v0a1	95.1	96.3	91.85	97.22	94.74	95.15	102.56	89.23	0.00710814	0.48593	0.329277
100188944	Pnkd	95.02	98.86	97.66	98.12	97.26	96.42	98.54	94.18	0.0171812	0.207299	0.183007
MXLOC_005807		95.02	107.83	99.22	105.66	99.59	110.77	104.12	92.27	0.000611524	0.954735	0.500245
191576	Tecr	95.02	124.2	121.82	130.04	112.08	118.91	110.21	125.53	-0.00295965	0.866842	0.474045
113893	Sncb	94.95	114.03	100.74	109.91	107.09	120.61	118.48	102.3	0.10691	3.55e-09	2.56e-08
29425	Psmb5	94.92	97.91	90.09	95.67	93.07	91.03	94.71	83.68	-0.0485418	0.0415858	0.0543901
499903	Napb	94.82	102.42	101.96	87.71	98.08	89.29	102.54	89.84	-0.0131794	0.562124	0.36196
81729	Rpl10a	94.78	93.86	105.47	113.98	106.23	106.05	115.12	116.95	0.137584	2.74e-08	1.76e-07
81765	Rpl13	94.77	90.11	99.2	88.99	89.85	83.79	89.44	113.7	0.0303299	0.245641	0.20603
25407	Cd59	94.63	125.07	95.47	99.34	103.91	96.44	89.52	90.93	-0.110613	3.27e-11	3.06e-10
25622	Ptpn11	94.4	97.69	92.34	93.11	93.63	101.38	94.25	92.35	0.0183896	0.0336002	0.0462282
64307	Rpl24	94.18	76.67	78.42	90.23	88.43	83.69	96.72	103.03	0.153132	2.29e-06	1.07e-05
691995	LOC691995	94.09	69.2	96.87	87.13	84.31	77.61	95.27	85.49	-0.0168842	0.351835	0.264035
306338	Abhd8	93.1	85.97	88.01	86.74	84.54	82.7	83.37	83.98	-0.0757021	1.03e-06	5.2e-06
84480	Bnip3	92.64	97.32	82.29	91.36	88.41	86.56	84.46	81.03	-0.0865948	4.04e-07	2.19e-06
297453	Hdac11	92.23	82.38	88.05	89.66	87.57	88.01	96.36	87.3	0.0306653	0.0224994	0.0335665
MXLOC_008277		92.1	72.94	81.95	85.07	86.01	78.14	79.75	76.02	-0.0521389	0.00032647	0.000950916
305095	Tmcc2	92.08	88.71	84.99	93.56	86.1	88.89	82.7	89.18	-0.0481593	2.12e-05	8.25e-05
171041	Klc1	91.99	103.68	82.88	90.85	93.44	101.63	95.41	85.29	0.0293903	0.0336976	0.046326
83583	Rabac1	91.58	90.18	87.39	92.87	84.3	91.63	86.67	87.36	-0.0344479	0.165914	0.155375
24791	Sparc	91.42	2.42	84.92	3.23	1.72	89.63	3.26	118.25	0.223586	1.52e-28	4.31e-27
83782	Nme2	91.41	91.87	94.5	94.72	91.34	92.1	92.82	90.48	-0.00696499	0.787058	0.447049
497878	Nsg2	91.31	69.05	84.9	81.07	80.4	79.36	102.1	75.34	0.0481603	0.00104663	0.00261712
83531	Vdac2	91.17	93.96	91.23	96.15	90.04	87.77	89.56	88.93	-0.0579079	0.000393478	0.00112125
MXLOC_004091		91.13	118.5	74.6	98.23	72.47	35.9	49.52	77.44	-0.69172	0	0
57809	Rpl35a	90.97	78.88	82.4	81.72	88.79	93.54	73.91	90.58	0.0971797	0.0287698	0.0408818
29448	Rab7a	90.97	87.56	92.48	93.75	90.55	92.81	92.07	89.97	0.00658851	0.652533	0.397727
84595	Nucb1	90.93	96.38	92.8	92.28	92.23	99.57	100.39	95.12	0.0621038	5.17e-06	2.28e-05
286899	Hsbp1	90.91	101.36	99.09	102.14	105.14	100.84	101.47	99.83	0.0591651	0.00170267	0.00397225
308493	Clip3	90.81	92.24	82.4	88.11	77.53	85.03	79.7	77.13	-0.140391	1.62e-20	3.03e-19
24159	Acly	90.35	107.26	90.17	103.75	92.29	103.02	89.29	91.66	-0.0532565	5.13e-08	3.18e-07
MXLOC_018681		90.22	93.02	94.39	84.57	87.22	87.26	76.93	79.99	-0.127606	7.07e-37	2.78e-35
25636	Prkaca	90.2	101.64	89.12	100.82	88.89	94.88	95.95	87.24	-0.0512714	0.000240538	0.000725077
310909	Rap1gds1	90.08	87.01	81.71	92.57	80.77	86.98	83.03	86.81	-0.0547567	2.72e-06	1.26e-05
24786	Sod1	90	95.47	84.54	86.89	91.83	109.23	83.3	93.75	0.104823	0.000192402	0.000596512
691531	Rps28	89.81	92.41	94.53	98.03	104.9	109.2	104.04	108.58	0.232738	2.66e-08	1.71e-07
81728	Ndufv2	89.71	102.15	103.8	103.88	101.98	99.4	99.41	98.28	0.0120481	0.599239	0.376485
113922	Selenof	89.62	90.51	85.83	96.61	90.12	82.01	88.13	83.98	-0.0682919	0.000107237	0.000354294
296350	Serinc3	89.52	89.91	88.37	94.78	97	92.27	98.45	88.15	0.0562253	8.83e-05	0.000297672
171148	Slc6a5	89.5	104.8	83.2	83.08	91.28	85.23	92.71	78.2	-0.0485928	8.3e-10	6.5e-09
63837	Tagln3	89.38	90.14	95.92	96.99	85.78	90.01	93.51	82.34	-0.0743561	0.000537695	0.00147217
553106	Ncald	89.28	75.13	78.3	93.38	76.29	78.48	74.29	87.28	-0.0864409	1.93e-12	2.04e-11
MXLOC_006892		89.25	84.91	89.94	96.19	93.88	95.74	86.08	103.65	0.0736698	2.01e-16	2.89e-15
79212	Slc6a1	89.16	80.76	93.87	87.55	99.07	114.36	115.96	93.15	0.266931	1.8e-154	4.33e-152
83576	Sort1	89.14	87.6	84.92	94.47	83.61	89.51	87.31	86.15	-0.0382033	2.85e-06	1.32e-05
MXLOC_006506		88.39	65.55	83.83	88.55	74.03	72.19	69.31	68.5	-0.15751	0.00142391	0.00339889
308690	Ndn	88.38	89.66	90.97	88.92	88.1	85.42	91.86	85.92	-0.0203241	0.235212	0.200125
MXLOC_029210		88.07	75.29	80.06	81.76	79.95	76.4	92.29	78.61	0.0121616	0.311046	0.242796
293130	Ndufc2	87.93	87.91	82.26	93.64	82.39	76.36	89.73	79.62	-0.0783648	0.0144711	0.0236522
MXLOC_007088		87.9	87.5	89.89	75.94	87.06	83.09	87.52	76.08	-0.0294846	0.000721638	0.0019005
65153	Ncs1	87.88	92.77	83.69	86.34	80.36	84.17	85.62	79.79	-0.0804546	1.25e-06	6.19e-06
299858	Lrp1	87.86	90.11	88.29	88.38	92.39	98.72	98.94	93.73	0.115099	5.99e-103	8.19e-101
64862	Map1lc3b	87.84	113.93	97.63	100.89	98.71	112.81	100.96	93.72	0.0304207	0.0472673	0.0599241
362246	Tp53inp2	87.68	87.82	85.89	89.84	89.36	90.53	82.36	85.8	-0.0105505	0.319572	0.247467
296390	Ube2v1	87.61	97.07	88.11	92.27	86.27	95.6	86.39	90.98	-0.0153371	0.342166	0.25903
MXLOC_002931		87.53	115.76	120.87	108.76	115.8	113.93	107.3	94.59	0.0183454	0.507805	0.339206
293705	Otub1	87.38	84.8	86.34	84.71	80.28	86.91	91.57	81.34	-0.00700634	0.679361	0.408371
MXLOC_023740		87.08	90.66	89.4	85.42	90.29	100.45	96.54	89.94	0.100734	1.76e-24	4.07e-23
113898	Prdx5	87.05	97.89	89.92	84.96	87.11	101.36	87.82	79.07	-0.00120047	0.9615	0.501321
29366	Serpine2	87	85.36	84.49	88.12	88.09	87.85	85.9	88.61	0.0276716	0.0656261	0.0772056
499073	Brsk1	86.4	99.34	86.57	85.63	93.6	94.34	98.61	89.83	0.0792613	3.7e-09	2.66e-08
29411	Ppt1	86.36	89.85	89.38	83.96	91.57	87.57	76.38	81.31	-0.0441865	0.0246826	0.036153
362245	Map1lc3a	86.34	92.75	83.38	89.8	82.73	102.54	88.75	88.4	0.0546157	0.0153047	0.0247462
306439	Gpm6a	86.22	70.53	88.33	90.49	85.98	72.12	90.85	83.09	-0.0158919	0.225626	0.194365
304343	Cops6	86.21	99.12	82.87	89.41	79.17	84.84	83.85	82.17	-0.103681	5.02e-07	2.68e-06
294010	Actr1a	86.16	85.56	82.98	86.3	82.82	85.88	83.84	86.23	-0.00544311	0.677205	0.407325
362862	Hsp90b1	85.88	90.3	89.72	83.34	89.16	83.98	82.02	90.77	-0.00908216	0.479534	0.326247
297428	Copg1	85.88	92.81	85.35	87.1	84.52	89.14	90.92	77.83	-0.0311617	0.0192296	0.0296292
MXLOC_009992		85.67	81.01	78.27	84.69	74.64	72.31	74.13	74.78	-0.149628	2.11e-16	3.03e-15
MXLOC_006462		85.61	124.96	102.58	102.58	98.7	100.8	84.79	92.13	-0.137386	6.44e-65	4.82e-63
192349	Caly	85.15	77.51	89.06	86.93	89.19	81.36	100.05	84.46	0.079519	0.000464474	0.00129527
MXLOC_008766		85.14	87.17	83.06	99.11	81.46	85.05	77.78	88.84	-0.0756941	0.00255164	0.00561455
288770	Naca	85.13	83.93	87.93	89.71	90.58	88.79	91.59	92.33	0.106241	5.26e-06	2.31e-05
689984	Gpr137	85.03	93.26	81.18	87.12	79.88	87.58	79.35	79.03	-0.080652	3.05e-06	1.4e-05
MXLOC_021889		84.99	73.03	72.92	78.24	95.91	98.47	83.38	81.99	0.222049	7.16e-41	3.19e-39
140608	Atp5me	84.96	94.65	90.37	81.85	87.34	100.19	85.58	98.4	0.138703	0.00546583	0.0106274
MXLOC_027251		84.86	85.87	79.94	83.3	78.28	81.51	75.79	74.32	-0.103309	1.47e-14	1.86e-13
64640	Rpl30	84.76	81.45	139.5	143.09	87.32	75.69	83.93	92.24	-0.383488	2.78e-31	8.96e-30
MXLOC_015981		84.67	83.94	85.44	89.33	87.49	75.75	85.81	79.6	-0.0613004	2.72e-07	1.52e-06
29489	Dync1h1	84.64	102.91	93.84	94.22	101.66	105.56	101	95.86	0.107984	5.52e-93	6.66e-91
307916	Jph3	84.35	62.08	80.94	71.65	69.94	73.78	81.16	70.65	-0.0174597	0.151604	0.145422
94266	Rps27	84.31	81.79	99.24	104.65	87.96	82.77	96.13	101.81	0.0344575	0.413383	0.295005
24936	Cd9	84.29	68.75	81.23	81.98	79.88	83.56	76.54	104.14	0.129362	1.29e-09	9.88e-09
MXLOC_015902		84.15	79.97	80.61	84.7	81	79.53	83.65	79.76	-0.0206205	0.154469	0.147415
308393	Pnma8b	84.05	73.26	79.08	78.43	77.09	77.45	87.3	73.09	0.00294332	0.834692	0.463789
362256	Snhg11	84.01	84.2	90.82	76.16	90.48	74.89	92.89	80.49	0.0199464	0.18607	0.168708
315611	Scn4b	84	99.42	75.57	73.44	77.06	91.99	78.19	71.85	-0.0514005	1.48e-06	7.21e-06
25309	Cycs	83.8	103.65	85.46	89.38	90.6	83.68	91.21	82.39	-0.0464646	0.0203814	0.0310724
MXLOC_029816		83.78	77.99	76.14	71.86	81.48	82.73	86.92	73.4	0.0730995	8.33e-06	3.53e-05
MXLOC_005846		83.66	87.9	79.28	77.31	79.61	82.08	84.43	79.42	-0.00802064	0.368536	0.272976
114100	Sc5d	83.37	79.03	79.57	91.04	74.54	76.53	71.87	81.11	-0.127631	8.52e-17	1.27e-15
500282	Arl8b	83.2	85.45	83.61	86.25	86.59	75.98	81.96	80.14	-0.0565979	2.2e-05	8.52e-05
100912292	Enho	83.08	82.62	81.4	81.99	82.24	79.93	78.45	75.09	-0.047889	0.0455677	0.0581854
361466	Tppp	82.97	78.75	86.13	86.44	79.82	86.13	82.73	77.14	-0.0272692	0.230705	0.197326
363133	Pcbp4	82.63	72.25	64.16	79.43	71.95	64.9	67.8	71.1	-0.109782	6.2e-11	5.63e-10
294292	Nudt3	82.46	90.45	90.4	80.18	79.03	90.03	72.25	91.37	-0.0389275	0.0110411	0.0189809
MXLOC_006083		82.11	94.28	76.59	79.88	82.86	86.84	87.02	72.99	-0.00969539	0.15867	0.150463
304301	Mmd2	82.09	71.61	78.74	76.79	79.32	77.72	75.2	74.47	-0.00841737	0.592734	0.373527
291152	Hist1h4m	81.9	62.82	66.61	67.12	66.56	65.6	67.71	77.52	0.0438277	0.421108	0.299221
246216	Prpf19	81.85	99.8	85.22	85.83	87.19	95.81	93.5	82.17	0.0322121	0.0286908	0.0407959
361675	Cend1	81.43	104.85	84.36	83.74	87.17	95.02	85.02	78.88	-0.0234715	0.160983	0.152075
497198	Impact	81.43	82.2	89.19	92.53	89.16	73.05	85.42	78.66	-0.0808567	1.31e-11	1.27e-10
287984	Psmd2	81.4	79.29	75.6	76.24	76.05	80.27	81.68	76.68	0.0141028	0.288679	0.23061
MXLOC_016960		81.39	91.35	86.87	88.01	82.93	74.93	72.34	73.09	-0.193917	8.06e-81	7.98e-79
81660	Gatm	81.34	85.83	83.51	82.49	85.77	90.74	73.63	81.63	-0.000376778	0.979535	0.504591
80846	Hnrnpl	81.31	74.22	73.37	77.86	78.04	74.69	80.84	75.93	0.0194014	0.221361	0.19199
60416	Pfkp	81.2	80.79	80.55	72.5	83.09	84.26	82.95	72.2	0.038569	0.00500304	0.00986392
298771	Prepl	81.18	81.25	76.94	78.01	76.05	78.79	85.58	69.37	-0.0297079	0.0535634	0.0660585
292888	Ptov1	81.02	72.25	71.46	79.28	73.7	73.91	73.52	76.91	-0.0233386	0.191099	0.171905
25152	Map1a	80.92	59.23	73.58	78	76.96	74.74	80.91	76.74	0.0813133	6.27e-30	1.9e-28
24787	Sod2	80.78	95.64	79.02	81.17	78.84	79.64	74.98	79.57	-0.0962277	7.2e-10	5.7e-09
MXLOC_033575		80.62	89.36	78.07	78.24	80.32	85.77	82.71	74.47	-0.00794036	0.519306	0.344609
293725	Eef1g	80.54	84.8	87.28	88.17	89.92	93.48	97.38	93.42	0.142482	1.21e-14	1.54e-13
307855	Fa2h	80.54	74.51	87.61	100.68	79.91	80.78	76.43	84.08	-0.0956417	7.59e-12	7.52e-11
289590	Ociad1	80.38	90.44	79.86	78.85	78.49	83.48	79.03	79.19	-0.0308715	0.116088	0.119425
MXLOC_028354		80.36	83.83	79.85	84.24	82.67	81.34	77.43	87.22	0.0127906	0.565411	0.363331
300095	Srebf2	80.28	77.11	80.07	81.45	76.9	80.33	81.97	78.11	-0.0059902	0.547402	0.355624
362102	Ptpa	80.16	71.64	75.19	80.19	71.55	73.5	76.76	73.33	-0.0549418	0.000205519	0.000632062
245958	Atp5f1e	80.02	86.53	82.97	70.19	83.23	88.05	83.87	81.57	0.116109	0.00718225	0.0133224
MXLOC_020444		80	97.98	92.12	96.24	91.44	102.6	91.85	102.56	0.0956537	9.63e-07	4.89e-06
302526	Atp6ap2	79.96	92.71	85.1	89.85	82.33	81.08	82.6	71.44	-0.120456	9.81e-09	6.7e-08
64152	Chp1	79.81	91.69	75.49	82.68	80.34	79.9	80.04	74.53	-0.0600126	2.17e-05	8.44e-05
MXLOC_024040		79.78	94.53	88.49	87.98	86.28	95.82	87.59	83.04	0.0168058	0.340244	0.257959
MXLOC_001675		79.76	79.99	78.5	74.1	83.55	83.34	70.67	82.1	0.0372338	0.00140498	0.00336052
MXLOC_002654		79.75	91.35	94	94.27	82.82	89.65	82.62	79.42	-0.0676718	0.0851006	0.0940373
85273	Fbxo2	79.57	92.03	73.39	81.5	76.81	89.1	75.02	77.72	-0.0230704	0.253799	0.210855
84510	Stmn2	79.26	99.52	73.51	86.74	82.32	103.11	79.62	72.25	0.00260713	0.872416	0.475911
MXLOC_025868		79.16	74.18	67.51	76.88	76.65	80.43	74.44	75.89	0.0495571	0.000122018	0.000397536
83612	Slc32a1	78.93	87.02	76.87	73.48	73.25	73.48	74.79	74.55	-0.0882946	3.45e-09	2.49e-08
306759	Spock1	78.88	71.09	69.23	68.61	60.14	67.06	67.32	66.76	-0.131802	6.27e-11	5.68e-10
MXLOC_005074		78.88	58.53	73.46	79.44	68.54	65.74	59.9	65.01	-0.16052	2.51e-29	7.35e-28
84008	Cntnap1	78.79	72.69	70.64	70.56	74.05	72.51	79.78	70.07	0.0202324	0.0426422	0.0554057
288740	Iscu	78.75	79.24	68.7	76.67	68.3	76.01	64.55	75.34	-0.0798649	0.00175816	0.00408008
291660	Ndufa2	78.72	70.29	75.46	72.49	71.39	68.19	75.52	69.94	-0.0382243	0.270078	0.220465
MXLOC_000291		78.7	69.82	73.01	85.03	76.3	71.19	67.04	74.3	-0.084945	1.71e-19	3.04e-18
60418	Gde1	78.68	66.65	67.65	70.85	65.27	62.73	69.17	63.67	-0.111243	2.19e-05	8.49e-05
29257	Rpl9	78.62	90.38	99.45	95.24	95.66	81.06	86	108.45	0.04587	0.0864054	0.0950974
315047	Laptm4b	78.42	100.72	79.73	84.87	84.9	90.11	79.44	78.12	-0.0374434	0.0259722	0.0376687
24520	Kcna1	78.32	93.04	74.88	71.02	73.97	84.43	79.16	69.04	-0.0386965	0.0264117	0.038159
25306	Cpd	78.24	71.51	82.64	87.01	75.34	70.61	68.39	77.83	-0.128948	1.94e-32	6.61e-31
679221	Mapre2	78.2	66.47	75.66	83.75	70.41	75.8	76.11	80.78	-0.00323491	0.826596	0.46095
690441	Atp5mf	77.98	84.73	80.2	84.58	81.9	85.47	75.03	77.58	-0.000175836	0.996404	0.509829
MXLOC_032961		77.96	90	80.93	79.21	81.87	83.84	85.38	77.24	0.00638533	0.540446	0.352326
58857	Vapa	77.96	73.19	79.08	77.33	77.19	74.79	76.82	71.6	-0.0284852	0.122778	0.124726
MXLOC_000879		77.95	76.16	78.12	83.45	75.78	77.99	79.52	82.06	0.0137364	0.622792	0.385603
360975	Ogdh	77.85	83.54	74.02	82.63	73.47	80.7	76.1	75.71	-0.0514228	4.35e-05	0.000157743
27139	Rps26	77.72	83.27	81.46	89.65	83.53	75.77	85.05	94.4	0.060207	0.11454	0.118132
300047	Cyc1	77.68	90.88	82.81	82.28	83.76	90.02	83.04	81.89	0.0331748	0.10797	0.112685
366595	Sypl1	77.58	71.02	81.26	91.11	73.9	67.83	59.85	76.95	-0.195261	5.77e-15	7.57e-14
100188937	Cox7c	77.57	87.24	81.08	72.4	81.72	78.95	77.93	92.82	0.0885597	0.0149213	0.0242442
293655	Ndufv1	77.52	84.25	76.35	77.01	77.24	83.04	79.72	76.22	0.0141135	0.455882	0.315298
298596	Sdhb	77.51	85.47	76.55	77.77	77.51	80.47	77.17	78.96	-0.000849421	0.971692	0.50208
MXLOC_001538		77.48	76.61	80.61	90.05	83.09	87.81	78.71	98.48	0.104936	2.35e-10	1.98e-09
MXLOC_003597		77.34	68.68	78.25	85.59	74.78	78.84	73.9	76.12	-0.0283655	0.0384797	0.0512756
499748	Rnf208	76.78	81.04	79.47	80.03	80.73	84.21	84.55	73.22	0.0343852	0.113794	0.117508
362364	Tril	76.73	85.2	74.02	85.1	68.23	81.51	75.23	78.92	-0.075607	1.31e-13	1.53e-12
299850	Dctn2	76.72	79.23	74.97	84.26	76.01	81.4	82.45	77.59	0.0167414	0.347401	0.261859
29662	Gdi2	76.53	79.69	73.61	79.25	75.63	71.93	73.54	75.69	-0.0530948	0.000713778	0.0018829
25617	Hspa5	76.42	85.28	81.72	74.03	83.09	79.09	78	81.65	0.0257024	0.0671558	0.0786063
140673	Napa	76.42	77.1	75.94	78.57	72.06	81.64	74.43	71.59	-0.0320481	0.0941591	0.101515
170919	Agpat4	76.36	65.36	77.65	88.57	74.03	72.2	70.87	74.83	-0.0752363	1.21e-05	4.99e-05
116643	Vcp	76.14	80.51	76.69	80.27	78.75	82.6	75.71	75.78	0.000260259	0.98357	0.505726
29643	Sv2c	75.89	87.15	71.83	71.98	74.63	79.2	80.94	67.61	-0.0139839	0.325374	0.250583
641434	Atp5pd	75.79	87.97	87.08	84.07	85.41	84.15	89.5	82.38	0.0493779	0.108431	0.113019
192360	Eml2	75.43	77.87	65.6	69.53	69.06	67.4	63.46	67.7	-0.101582	3.57e-11	3.32e-10
362344	Ndufb2	75	69.74	73.77	73.46	75.41	75.49	79.44	78.66	0.110104	0.00472235	0.00941353
116550	Atp5f1c	75	89.44	78.23	80.43	83.93	83.13	75.12	74.04	-0.0183722	0.411377	0.293871
287155	Stub1	74.78	73.57	71.73	72.99	75.06	80.62	79.64	71.84	0.0765967	0.000293353	0.00086345
307907	RGD1304884	74.71	85.56	72.45	77.22	72.76	83.66	82.1	70.22	-0.000415386	0.971765	0.50208
29543	Timp2	74.63	72.6	74.04	77.04	74.87	82.17	79.81	77.13	0.0798437	1.02e-05	4.26e-05
297990	Ndufb6	74.52	71.73	74.33	67.87	65.57	69.86	74.11	62.91	-0.0629859	0.0550703	0.0673624
MXLOC_007255		74.51	81.85	86.56	92.12	88.31	86.52	83.03	85.64	0.0566419	0.0687685	0.0800842
MXLOC_003046		74.47	79.31	72.75	77.02	73.08	78.99	77.56	69.16	-0.0188501	0.129328	0.129497
MXLOC_026073		74.46	94.32	85.94	85.17	81.73	63.94	72.61	80.55	-0.180319	1.97e-42	9.16e-41
81531	Pfn2	74.44	82.93	64.21	77.57	76.91	65.73	69.14	68.39	-0.0871005	3.24e-07	1.79e-06
MXLOC_026149		74.37	82.52	73.34	70.37	74.9	77.53	76.31	69.94	-0.00414253	0.723162	0.424063
MXLOC_025325		74.37	68.86	74.2	76.16	71.38	68.6	73.68	72.81	-0.0316535	0.0607495	0.0727166
301265	Pla2g7	74.33	77.42	66.78	73.37	67.11	75.9	50.07	72.07	-0.130224	1.1e-12	1.19e-11
MXLOC_013043		74.26	104.27	90.33	83.44	82.96	81.68	85.27	77.93	-0.0919154	1.47e-06	7.2e-06
296115	Secisbp2l	74.16	67.76	86.66	94.03	71.62	77.41	69.14	93.6	-0.0509434	1.19e-06	5.91e-06
81763	Rpl5	73.92	86.68	86.6	83.23	84.9	78.45	80.95	93.02	0.0411704	0.0617451	0.0736471
299954	Ndufb9	73.88	86.21	84.68	79.05	82.53	74.13	78.75	78.33	-0.0254134	0.405235	0.291065
287765	Ddx5	73.86	65.29	94.25	83.05	60.37	67.25	66.78	51.11	-0.366395	7.52e-122	1.21e-119
292051	Cmip	73.75	69.41	71.54	70.71	71.79	71.78	75.92	70.73	0.0276926	0.0647129	0.0763812
24408	Grin1	73.73	70.93	73.5	70.87	71.02	69.56	80.74	64.89	-0.0136258	0.250587	0.209043
361824	Chchd10	73.67	106.24	92.26	60.46	82.79	83.85	85.59	88.58	0.0616798	0.0417346	0.0545421
299643	Ndufa7	73.67	73.47	72.79	80.25	67.05	73.56	72.29	77.08	-0.0217217	0.570192	0.365675
266600	Csdc2	73.63	92.45	74.12	79.59	78.48	82.91	71.12	70.41	-0.0704215	1.23e-06	6.11e-06
MXLOC_019490		73.61	67.94	68.44	69.76	68.92	68.24	58.67	67.78	-0.0832003	1.45e-11	1.4e-10
25274	Tst	73.59	63.42	62.41	68.58	61.24	69.89	61.25	64.29	-0.0526345	0.0319206	0.0443867
MXLOC_030752		73.53	86.75	82.91	91.2	90.64	84.84	76.51	83.91	0.0100466	0.421438	0.299419
261737	Sfxn5	73.52	61.32	65.45	69.22	65.05	66.11	68.78	71.96	0.021259	0.381338	0.27931
79215	Mtpn	73.48	65.58	71.54	67.21	68.8	68.13	69.63	67.91	-0.0101838	0.637262	0.391603
MXLOC_025873		73.47	71.55	77.17	86.3	80.11	80.92	73.42	81.04	0.0379162	0.0490152	0.0616359
308988	Sez6l2	73.43	75.94	67.55	72.09	73.47	76.48	80.16	65.36	0.0353103	0.001867	0.00429588
116664	Atp6v1f	73.39	91.31	79.51	83.17	77.05	90.59	78.29	77.8	0.0062333	0.835927	0.464082
116690	Nfasc	73.2	74.72	63.98	72.86	73.5	79.24	70.59	69.13	0.0400402	7.82e-08	4.73e-07
362220	Lamp5	73.14	81.33	74.82	68.75	68.61	73.43	75.83	65.76	-0.0634734	0.000299981	0.000881339
291966	Tppp3	73.04	85.69	81.41	88.73	82.15	97.32	73.71	86.28	0.0588714	0.0110388	0.0189793
362837	Ndufs7	72.63	82.75	60.88	70.26	63.51	77.39	68.08	62.59	-0.0556686	0.0709327	0.0819436
100911483	Ndufa13	72.59	67.33	64.24	66.36	66.06	77.57	63.7	77.84	0.105613	0.00773007	0.0141479
MXLOC_007525		72.44	79.4	79.45	65.99	80.43	79.42	78.72	72.19	0.0669742	7.64e-13	8.35e-12
361991	S100a16	72.35	60.73	71.3	68	63.37	60.12	56.99	68.49	-0.120685	2.68e-06	1.24e-05
MXLOC_018783		72.17	84.4	80.59	78.59	75.72	81.75	82.69	75.79	0.0068697	0.646027	0.395128
MXLOC_021257		72.11	61.06	68.61	67.93	66.12	64.74	72.48	66.25	-0.000339016	0.96755	0.50208
363061	Sdhd	72.08	77.39	75.58	76.51	75.36	69.25	70.51	74.93	-0.0467025	0.031759	0.04422
MXLOC_023931		72	62.89	58.75	77.79	54.91	40.78	51.15	57.72	-0.407919	2.66e-227	9.99e-225
MXLOC_003754		71.97	79.73	74.96	70.53	75.74	75.8	74.43	69.67	0.0109394	0.712799	0.420257
MXLOC_020443		71.97	31.36	36.38	35.77	22.96	26.13	37.74	40.15	-0.439112	5.99e-13	6.64e-12
MXLOC_030370		71.85	66.29	63.93	68.67	62.94	52.34	66.46	70.18	-0.0967797	6.39e-06	2.76e-05
502674	Dstn	71.75	73.65	76.46	80.36	74.28	72.04	73.22	79.22	-0.0111176	0.537791	0.350972
MXLOC_004094		71.51	85.5	69.5	71.75	71.91	83.23	72.85	69.74	0.00461518	0.731794	0.42739
83629	Slc12a2	71.46	71.11	73.38	72.41	73.01	68.68	64.64	73.16	-0.0437813	2.42e-06	1.13e-05
290985	Isca1	71.46	77.47	66.38	71.35	65.92	67.86	73.92	67.23	-0.0527074	0.00303779	0.0065126
MXLOC_008750		71.38	65.1	77.05	70.35	70.4	67.26	74.35	72.47	0.0116921	0.628401	0.388065
292696	Clptm1	71.26	73.73	68.77	72.73	69.25	77.84	76.37	70.18	0.0405986	0.00709382	0.0131751
MXLOC_008762		71.23	79.07	59.65	68.15	65.52	75.23	65.44	57.93	-0.0659011	9.82e-05	0.00032729
MXLOC_018900		71.19	73.4	63.41	67.64	56.84	60.06	61.15	50.67	-0.26116	4.77e-39	1.98e-37
29468	Pdia3	71.13	76.97	72.34	75.87	75.16	72.34	72.77	76.81	0.0102177	0.553276	0.357873
MXLOC_031949		71.12	65.87	64.23	71.4	64.63	68.83	58.15	67.41	-0.070441	1.97e-06	9.38e-06
50663	Calm2	71.11	95.22	83.51	81.83	83.82	92.17	86.44	78.63	0.0536359	0.0122353	0.0206198
29511	Padi2	70.96	64.44	65.65	77.63	68.68	62.63	56.21	67.93	-0.125318	9e-28	2.47e-26
29382	Ctbp1	70.94	66.98	66.41	65.01	61.38	65.49	68.03	65.94	-0.0415953	0.00883266	0.0157727
288692	Wsb2	70.92	66.1	72.16	71.19	73.6	69.04	71.83	72.23	0.0377156	0.0539703	0.0663559
296554	Tubb4b	70.85	87	68.77	78.16	73.33	89.86	77.01	71.65	0.0435018	0.0199719	0.0305485
MXLOC_021802		70.85	87	68.77	78.16	73.33	89.86	77.01	71.65	0.0435018	0.0199719	0.0305485
295701	Tmx2	70.79	82.35	67.41	74.9	74.13	78.63	80.03	71.1	0.0498123	0.00727309	0.0134607
MXLOC_034269		70.68	83.16	71.63	73.73	77.46	80.99	73.85	76.45	0.0485532	1.03e-19	1.85e-18
MXLOC_032141		70.53	69.57	67.28	70.2	68.31	72.02	67.61	68.6	-0.00326985	0.750171	0.433367
361527	Pld3	70.52	77.31	72.43	71.22	73.63	79.22	71.4	61.6	-0.0209499	0.235893	0.200565
59317	Epb41l1	70.45	54.43	68.35	69.92	68.32	55.44	70.03	64.44	-0.0295527	0.00291383	0.00628587
83526	Atrn	70.45	67.04	66.94	71.57	67.64	66.97	66.07	64.73	-0.0560271	5.29e-12	5.33e-11
290555	Spcs1	70.39	70.44	70.22	73.38	71.3	64.53	68.9	74.35	-0.0108034	0.723621	0.424249
287444	Eif5a	70.38	80.01	79.8	73.88	76.83	83.62	79.99	78.71	0.0804448	0.000171329	0.000538476
MXLOC_019715		70.36	78.49	73.1	74.1	72.79	78.29	71.58	67.16	-0.0240649	0.148061	0.143209
MXLOC_029369		70.3	67.51	67.88	74.74	62.08	62.75	61.15	60.35	-0.164613	8.29e-06	3.52e-05
299617	Abhd17a	70.19	64.59	69.06	71.92	56.91	62.29	57.92	56.7	-0.231813	1.95e-27	5.22e-26
29722	Apbb1	69.91	65.6	62.11	68.49	61.56	62.42	65.42	62.32	-0.076416	1.1e-06	5.52e-06
MXLOC_006148		69.88	78.1	68.32	70.3	72.79	76.45	74.27	68.57	0.0315579	0.00341063	0.00718685
24421	Gsta1	69.84	65.5	61.19	70.85	61.47	51.75	58.11	61.62	-0.190149	6.05e-15	7.93e-14
117263	Psmc1	69.72	83.07	72.02	83.12	78.97	78.37	76.84	77.04	0.0236771	0.207499	0.183105
84355	Atox1	69.63	64.04	65.24	66.18	70.3	59.05	63.13	55.04	-0.0741884	0.0644501	0.0762011
84469	Maged1	69.58	68.52	73.11	72.71	74.66	75.43	80.51	72.17	0.0955659	2.65e-11	2.5e-10
498234	Arl8a	69.53	75.37	67.47	71.86	66.91	74.99	67.9	70.94	-0.00983104	0.59569	0.37496
170821	Atxn10	69.27	67.3	70.65	68.58	65	62.04	70.26	67.94	-0.0510834	0.0053443	0.0104351
MXLOC_028422		69.14	71.48	78.89	75.37	71.61	65.44	70.05	66	-0.108285	3.4e-14	4.18e-13
MXLOC_024713		69.13	70.84	60.35	64.74	61.03	65.92	63.43	58.9	-0.0839366	3.95e-11	3.65e-10
84484	Slc4a4	69.04	67.11	66.87	63.99	65.98	66.18	65.96	64	-0.0233707	0.0717263	0.0826761
MXLOC_034198		69.01	74.24	77.8	86.05	74.25	75.63	71.87	80.15	-0.00890137	0.758392	0.435858
362440	Ndufa9	69.01	72.71	64.84	69.15	65.6	67.3	65.37	63.87	-0.0624616	0.00599811	0.011498
24503	Ina	68.96	82.75	68.31	74.49	69.11	71.06	69.6	61.12	-0.115093	1.12e-18	1.89e-17
497913	Gjc2	68.93	61.53	67.17	70.31	64.73	58.48	52.46	64.08	-0.157201	3.94e-19	6.91e-18
291103	Uqcrfs1	68.93	86.01	80.81	92.03	73.62	64.89	67.94	67.42	-0.248819	3.37e-27	8.94e-26
499782	Rpl12	68.9	68.94	65.52	71.96	69.93	76.28	72.74	77.69	0.124606	2.99e-05	0.000112348
MXLOC_005056		68.89	74.51	69.41	77.42	69.42	69.08	69.26	68.71	-0.0562897	0.0373552	0.0501184
MXLOC_032745		68.85	74.54	70.88	74.52	74.85	73.94	76.56	68.03	0.0261229	0.0416545	0.0544598
MXLOC_005736		68.85	75.87	76.37	64.55	66.32	65.07	66.2	73.44	-0.0704502	2.63e-07	1.47e-06
MXLOC_028236		68.8	85.79	73.59	75.18	68.3	73.04	59.59	65.98	-0.177081	4.76e-30	1.46e-28
301068	Eif1b	68.75	68.81	66.89	67.39	67.45	71.99	65.64	65.08	0.00474759	0.861914	0.472508
300783	Hacd3	68.62	1.9	58.53	1.49	0.29	0	0.28	60.92	-1.08934	0	0
116744	Lpar1	68.61	63.56	61.37	71.82	64.39	67.19	62.34	56.49	-0.0817313	2.49e-09	1.84e-08
140662	Rplp2	68.51	73.66	65.54	76.62	76.17	88.63	79.37	87.1	0.252541	7.49e-11	6.76e-10
117056	H3f3b	68.51	72.9	67.99	74.26	72.58	67.31	68.17	67.8	-0.033515	0.0768421	0.0871362
64367	Ppib	68.5	61.89	64.74	62.89	61.89	63.64	65.48	67.26	0.0146173	0.611833	0.381933
360970	Cabp7	68.48	87.57	67.52	61.58	69.77	78.36	68.14	65.86	-0.00565679	0.695416	0.413897
29525	Pitpna	68.47	84.86	75.29	75.17	74.08	76.33	76.75	71.79	-0.0140771	0.442899	0.309388
404280	Mid1ip1	68.29	58.61	58.99	63.56	52.9	58.43	54.05	57.82	-0.155621	4.01e-16	5.66e-15
MXLOC_033718		68.14	84.03	72.17	65.53	70.66	72.27	74.11	65.53	-0.0314184	0.000665799	0.0017744
83688	Taldo1	68.13	57.61	59.54	66.91	58.82	56.07	55.39	62.89	-0.105803	1.28e-05	5.26e-05
297518	Arpc4	68.06	63.3	64.88	64.93	62.94	71.32	66.9	64.28	0.0306042	0.148332	0.1434
MXLOC_001273		67.97	84.73	71.97	77.39	75.94	70.14	76.65	63.7	-0.071701	1.53e-08	1.02e-07
295264	Mllt11	67.92	72.21	61.93	67.75	69.22	72.11	73.34	61.71	0.0442676	0.0373435	0.0501101
366951	Scrt1	67.86	64.29	62.35	59.02	53.11	43.13	49.16	53.59	-0.342719	8.63e-62	6.1e-60
301123	Ndufa11	67.76	74.33	75.37	69.62	74.76	73.96	70.92	72.53	0.0517253	0.161051	0.15212
MXLOC_035184		67.63	68.53	67.72	68.52	65.22	65.88	70.42	61.05	-0.0462677	0.0201029	0.0307195
300891	Morf4l1	67.55	75.63	68.72	71.38	68.17	73.23	73.21	74.67	0.0380954	0.0366286	0.0493125
116509	Slc6a9	67.48	63.61	69.59	70.82	61.12	68.99	58.15	56.41	-0.148261	2.33e-26	5.9e-25
64530	Cnbp	67.43	72.6	69.04	71.1	63.95	64.9	70.37	68.69	-0.0573509	0.00284971	0.00617173
116561	Cltb	67.34	81.45	66.45	68	67.7	75.57	71.33	68.09	0.0125335	0.617932	0.3837
25596	Rpn1	67.31	64.38	67.37	71.22	69.73	61.47	68.78	66.05	-0.0198534	0.225118	0.194112
29179	Syn2	67.28	63.32	66.09	63.38	64.63	66.13	73.17	62.67	0.0444502	0.0094762	0.0167034
301113	Slc25a23	67.26	42.03	62.87	59.54	52.59	44.69	59.25	53.45	-0.140893	1.44e-09	1.1e-08
310926	LOC310926	67.25	51.41	51.46	41.54	59.65	61.92	73.52	59.22	0.272746	8.12e-35	3.01e-33
29374	Cct4	67.09	56.96	53.75	51.91	55.15	52.24	52.79	54.19	-0.0941871	4.52e-07	2.44e-06
290995	Prelid1	67.04	64.63	59.78	63.93	62.11	62.22	65.6	59.69	-0.0222931	0.373796	0.275689
29693	Atp2a2	67.02	73	60.62	74.42	69.24	68.69	63.44	64.67	-0.0451318	8.29e-05	0.000281711
25054	Ntrk2	66.97	63.16	72.21	73.9	72.93	67.08	76.09	64.46	0.0244694	0.0121662	0.020531
25058	Hk1	66.91	68.61	63.81	66.16	67.57	68.57	70.18	65.74	0.0391874	0.00372955	0.00774767
294864	Cct5	66.85	62.82	70.03	67.31	68.29	67.61	63.68	70.26	0.0201509	0.284037	0.228425
29186	Cd63	66.82	64.75	69.69	73.15	65.05	68.78	73.49	82.98	0.093578	0.000562392	0.00153243
314432	Uba1	66.55	67.15	62.54	67.1	65.12	67.36	70.89	63.16	0.0205505	0.11436	0.117984
MXLOC_016477		66.47	62.34	63.36	68.7	66.54	70.85	63.29	63.01	0.0164273	0.120522	0.122965
MXLOC_014956		66.46	61.88	64.54	67.05	67.64	66.88	64.04	66.04	0.0280968	0.0520149	0.0645965
289500	Ccni	66.24	60.82	64.22	68.21	65.96	59.76	62.2	68.7	-0.0137335	0.368845	0.273177
MXLOC_024882		66.19	85.35	67.38	66.22	73.8	82.94	71.09	69.16	0.0649104	4.54e-14	5.52e-13
MXLOC_024979		66.13	59.91	67.61	69.35	64.91	67.03	63.08	56.5	-0.045597	0.198623	0.177217
MXLOC_016461		66.04	64.63	66.38	70.09	68.56	70.11	68.62	65.26	0.0334383	0.0584035	0.0705606
363252	Retreg2	65.95	63	65.76	67.38	61.87	66.81	67.89	61.51	-0.0191159	0.221259	0.191912
MXLOC_028467		65.9	69.47	65.24	67.73	67.42	73.36	68.29	62.77	0.0252171	0.161755	0.152636
246046	Lmbrd1	65.86	69.47	69.44	68.61	65.41	60.11	61.52	64.9	-0.113529	2.69e-13	3.09e-12
316333	Actr1b	65.73	72.64	62.11	66.11	65.08	70.11	65.39	63.39	-0.00884154	0.519952	0.344888
MXLOC_034515		65.73	54.13	62.17	64.94	56.98	60.37	60.68	56.18	-0.0761068	1.17e-07	6.92e-07
MXLOC_024183		65.66	70.58	63.48	64.89	67.8	63.27	63.83	62.07	-0.0393263	5.01e-05	0.000178621
MXLOC_034473		65.65	90.74	46.61	85.46	47.93	95.08	75.26	61.82	-0.0333812	0.00875425	0.0156644
117256	Ppp2r2c	65.65	59.2	59.86	59.98	60.06	61.69	57.01	58.29	-0.0380172	0.0965909	0.103678
308571	Lrrc4b	65.64	63.3	65.69	66.14	60.31	55.35	55.05	56.39	-0.196474	9.88e-37	3.86e-35
MXLOC_017933		65.57	80.75	66.29	65.55	68.21	70.14	71.87	62.81	-0.0223712	0.00125932	0.00307007
296583	Nacc2	65.53	71.5	65.13	70.72	66.4	70.71	63.62	67.93	-0.0181409	0.184188	0.16739
MXLOC_015010		65.43	62.01	60.05	69.43	67.29	68.4	62.9	65.3	0.0436272	0.0178776	0.0280215
MXLOC_032178		65.32	63.2	62.66	67.08	67.68	57.5	60.33	64.18	-0.0443919	1.15e-05	4.75e-05
64028	Tsnax	65.29	64.41	73.43	72.28	71.77	69.24	65.7	71.28	0.0164054	0.308045	0.241181
MXLOC_008830		65.23	74.87	80.38	67.71	65.1	70.28	68.25	69.15	-0.0674675	0.00540518	0.0105276
MXLOC_002658		65.22	73.47	67.51	65.02	63.95	50.45	58.72	56.18	-0.22948	1.41e-17	2.19e-16
114612	Ddx39b	65.17	0	66.74	27.34	30.37	59.13	72.51	64.25	0.493708	1.85e-105	2.57e-103
316249	Enpp5	65.12	74.33	75.8	72.94	77	68.2	78	68.08	0.0210095	0.229838	0.196766
192129	Vmp1	64.96	64.65	64	67.5	63.58	57.45	58.3	62.23	-0.107331	3.49e-09	2.52e-08
29673	Psma6	64.7	72.51	69.2	72.29	71.8	62.14	66.8	68.48	-0.0377586	0.14358	0.140082
83841	Sdcbp	64.39	78.24	71.71	67.76	65.12	65.73	66.33	67.19	-0.0859767	5.1e-07	2.72e-06
362247	Trpc4ap	64.37	69.51	64.95	68.25	62.57	65.83	65.63	62.71	-0.0528276	0.000150397	0.000480227
293852	Bcap31	64.36	67.81	63.81	63.16	66.05	62.08	66.52	66.83	0.0232511	0.319244	0.247289
298584	Capzb	64.35	76.44	65.44	71.3	68.05	68.7	68.45	66.97	-0.0193432	0.315875	0.245521
58927	Rpl36	64.21	53.77	68.59	63.42	72.9	70.45	73.43	80.62	0.287355	2.16e-09	1.6e-08
116673	Sdc3	64.14	65.78	59.15	65.02	64.83	72.42	61.28	61.63	0.0371975	0.000952911	0.00241777
687090	Tprg1l	64.05	61.88	62.32	68.2	61.67	59.6	60.63	63.9	-0.0561846	0.00310627	0.00663278
171061	Mrpl17	64.02	70.55	63.39	66.72	62.33	61.33	62.65	63.13	-0.0710675	0.00498957	0.00984177
25604	Pcmt1	63.97	68.7	63.1	66.2	62.53	64.96	62.27	58.71	-0.0709394	1.39e-05	5.66e-05
58815	Glrx3	63.93	75.53	62.74	60.85	57.61	59.79	57.63	59.44	-0.153141	9.81e-11	8.67e-10
678759	Ndufa10	63.86	66.18	61.07	64.23	61.69	64.18	59.66	60	-0.050302	0.00558762	0.0108358
24778	Slc2a1	63.69	65.64	62.55	67.1	73.06	74.29	72.36	76.3	0.197122	3.75e-39	1.57e-37
117106	Scarb2	63.69	57.04	63.22	66.19	57.06	59.43	58.88	58.87	-0.0914562	7.28e-07	3.78e-06
60666	Gpd1	63.61	62.74	72.14	62.81	83.63	99.13	110.35	96.9	0.58081	0	0
266758	Sec11c	63.58	72.13	72.62	70.74	73.97	67.54	59.46	73.52	-0.00517988	0.869761	0.475198
311024	Kif5c	63.38	79.69	67.62	63.77	68.28	78.09	68.09	66.08	0.0384968	0.00200987	0.00458036
246332	Uhmk1	63.31	76.9	59.06	60.04	65.72	62.43	56.59	60.1	-0.0750545	8.14e-08	4.91e-07
MXLOC_033402		63.25	59.93	61.17	57.56	61.09	63.29	63.81	56.86	0.0199076	0.0659832	0.0775636
360698	Tmem50b	63.25	66.13	58.17	60.12	56.28	61.57	59	58.36	-0.0678346	8.32e-05	0.000282255
MXLOC_001841		63.13	54.24	58.29	59.44	55.26	57.15	60.88	52.05	-0.0591185	2.21e-07	1.26e-06
361385	Ndufb7	63.12	68.8	56.45	64.47	64.9	66.98	62.12	59.69	0.0311014	0.415263	0.296035
MXLOC_017807		63.08	56.12	71.83	59.45	79	70.38	69.52	73.12	0.227239	1.77e-25	4.29e-24
MXLOC_022538		63.02	58.57	59.52	60.94	62.01	60.31	59.19	61.83	0.00907633	0.412887	0.294711
29561	Lsamp	62.67	64.19	63.74	59.21	64.07	74.52	58.98	60.28	0.0561883	0.0170909	0.027012
65043	Rpl14	62.65	74.17	68.79	75.14	74.96	68.41	75.68	83.03	0.123381	3.42e-05	0.000126962
171155	Hadhb	62.58	61.94	58.34	60.29	54.95	57.47	54.79	59.38	-0.0955785	3.17e-07	1.76e-06
MXLOC_001158		62.49	61.64	64.31	65.11	63.85	59.48	60.1	66.09	-0.0213504	0.120562	0.122996
293427	Eif3f	62.48	58.03	59.68	65.94	63.08	60.45	62.96	63.55	0.029928	0.198733	0.17727
499913	Abhd12	62.37	69.58	64.86	71.6	59.68	64.42	66.86	58.92	-0.0974233	6.52e-08	3.99e-07
29230	Sqle	62.32	60.28	64.02	65.48	55.24	54.97	57.29	58.3	-0.154925	1.94e-17	2.98e-16
MXLOC_005456		62.26	67.91	66.78	64.49	66.06	64.05	73.57	62.27	0.0487131	0.00998897	0.0174505
300052	Vps28	62.24	60.44	62.96	62.58	60.74	58.89	59.73	55.61	-0.0683486	0.0121721	0.020531
MXLOC_022539		62.07	63.99	58.85	63.18	64.33	61.91	61.4	63.4	0.0212865	0.151505	0.145343
117282	Hnrnpk	62.02	55.51	54.06	61.98	53.88	58.89	59.09	55.01	-0.0389694	0.0184413	0.0286705
MXLOC_013765		62.01	58.45	59.01	59.54	60.49	59.8	56.71	57.51	-0.0248111	0.0722118	0.083089
24668	Ppp1ca	61.99	54.7	59.56	57.98	59.08	62.72	62.61	62.15	0.0807456	0.000317941	0.000928682
83689	Cd164	61.8	67.62	55.87	66.49	60.69	59.33	54.98	62.79	-0.0771275	4.36e-07	2.36e-06
81632	Abat	61.71	38.38	38.84	60.09	62.88	56.34	60.25	33.18	0.0952177	1.01e-05	4.24e-05
116635	Scg3	61.7	69.97	70.84	64.71	70.14	69.69	75.12	63.19	0.0633898	0.000147307	0.000471558
MXLOC_019656		61.57	71.98	68.27	63.65	66.43	79.5	67.92	63.46	0.0848053	0.0103817	0.0179951
170714	Dynlrb1	61.56	73.26	72.3	78.29	78.89	75.34	76.09	76.36	0.122826	8.82e-05	0.000297144
81754	Rab1a	61.5	60.56	61.88	60.09	61.06	59.63	64.64	58.59	0.00672365	0.760871	0.436841
114597	Suclg1	61.46	69.2	64.43	66.09	60.74	62.05	65.04	62.72	-0.0498332	0.031394	0.0437983
25490	Nedd8	61.4	70.32	70.21	71.4	65.29	63.73	63.81	62.02	-0.0853274	0.00438421	0.00885088
312694	Necap1	61.34	59.1	58.52	56.88	61.82	59.85	63.81	56.85	0.0436222	0.00913045	0.0162173
83709	Git1	61.28	67.38	63.3	64.38	67.18	68.59	66.2	67.71	0.077664	2.59e-08	1.67e-07
MXLOC_008593		61.19	62.06	64.04	70.48	71.57	62.93	68.2	71.11	0.0935526	1.37e-05	5.57e-05
MXLOC_009713		61.16	60.27	59.57	59.1	61.68	63.88	60.94	57.24	0.0238596	0.0339386	0.0465918
MXLOC_027244		61.12	70.08	68.16	71.41	68.73	66.02	65.13	68.75	-0.0147377	0.34814	0.262246
24167	Adcyap1r1	61.04	49.13	53.59	53.03	51.89	56.08	57.18	52.06	0.00176195	0.870498	0.475468
MXLOC_034308		60.94	53.78	55.96	54.97	57.05	51.58	60.69	54.65	-0.0106154	0.238692	0.202
64194	Insig1	60.94	62.91	59.99	67.75	55.65	54.41	52.29	54.16	-0.212598	7.81e-36	2.96e-34
681996	Ahsa1	60.82	64.14	58.61	58.08	61.38	66.56	61.24	59.92	0.0534408	0.0161527	0.0258469
MXLOC_006551		60.81	65.11	57.76	60.99	59.32	62.62	64	60.23	0.0118713	0.230997	0.197489
MXLOC_010356		60.52	53.95	60.87	62.38	61.27	54.28	61.52	58.75	-0.0147371	0.103212	0.108959
29392	Bace1	60.42	60.2	61.69	67.81	60.26	61.96	58.8	62.08	-0.0372673	0.033125	0.0457207
680616	Ppp1r16b	60.29	58.96	58.48	61.4	65.26	64.76	60.85	64.63	0.100935	7.57e-08	4.59e-07
361694	Pitpnm1	60.13	57.94	59.8	55.59	57.33	58.15	63.27	56.97	0.0164033	0.197644	0.176504
MXLOC_027228		60.03	63.48	60.05	57.7	56.6	54.56	55.25	58.08	-0.0951441	1.91e-05	7.54e-05
498398	Selenom	59.93	61.39	62.26	61.84	56.96	58.51	56.83	54.36	-0.0976427	0.00356537	0.00745762
64057	Hapln2	59.82	79.61	77.18	73.53	70.64	60.99	54.4	71.58	-0.161825	1.75e-14	2.21e-13
MXLOC_016740		59.59	61.02	61.25	59.98	59.82	64.08	67.96	62.36	0.0751054	2.33e-08	1.51e-07
24949	Syn1	59.58	66.68	59.14	59.59	61.82	63.47	68.36	57.68	0.0423767	0.00308716	0.00660157
299159	Atp6v1d	59.5	71.41	65.53	54.71	71.48	64.07	69.25	59.08	0.0826529	0.000249823	0.000749602
117039	Gps1	59.5	58.55	56.75	58.08	55.46	54.69	56.91	50.85	-0.0930222	2.76e-06	1.28e-05
29642	Slc38a2	59.49	68.33	76.52	63.65	75.54	74.98	62.43	72.75	0.0951013	1.33e-17	2.06e-16
MXLOC_021904		59.41	66.99	61.72	64.27	69.25	68.1	63.39	63.85	0.0696226	3.13e-09	2.28e-08
100192313	Atxn7l3b	59.28	51.73	53.57	56.73	52.74	49.44	53.93	49.76	-0.102913	1.49e-12	1.59e-11
MXLOC_029195		59.13	57.6	54	56.1	54.99	54.14	56.72	53.57	-0.0430829	0.0143401	0.0234709
84575	Fads1	59.11	51.84	56.23	59.51	56.02	57.25	55.82	60.23	0.0178387	0.216434	0.188875
64347	Sncg	59.05	49.64	43.95	42.44	32.66	63.71	40.11	49.86	-0.0450608	0.226025	0.194665
25347	Rpl39	58.99	52.03	64.22	54.99	52.6	58.11	59.31	79.55	0.164537	0.0039097	0.00804672
MXLOC_007937		58.74	60.8	52.73	59.79	57.48	62.08	53.81	55.04	-0.0118371	0.519407	0.344656
299971	Atp6v1c1	58.73	67.97	64.91	60.11	58.6	58.19	61.35	59.12	-0.0774699	8.37e-05	0.000283696
681578	Rnf13	58.67	61.96	65.42	67.86	62.42	58.11	56.77	64.24	-0.0682544	7.39e-05	0.000253804
29318	Ddt	58.64	69.76	71.76	61	61.49	58.02	65.72	61	-0.0632781	0.0736661	0.0843655
296370	Ctsa	58.63	57.34	59.67	60.51	56.99	58.5	59.56	61.26	0.00573286	0.758778	0.436009
MXLOC_005557		58.63	63.9	58.86	67.85	58.32	69.04	57.58	57.34	-0.0362343	0.0244953	0.0359085
MXLOC_021518		58.6	78.46	50.42	55.01	52.35	73.36	62.29	54.39	0.00804907	0.366701	0.272005
25697	Ctsl	58.57	53.36	59.45	58.89	59.02	60.27	54.04	64.15	0.0511525	0.0255341	0.0371162
361704	Ctsf	58.53	62.22	57.65	60.04	55.81	58.81	55.92	57.6	-0.0568629	0.00347087	0.00728764
309179	Ppp2r5b	58.44	54.72	53.74	55.97	55.26	54.95	58.63	53.91	0.00361083	0.843568	0.466692
29580	Fdft1	58.39	59.03	60.45	63.5	54.99	56.69	55.39	54.91	-0.11827	1.25e-15	1.71e-14
25179	Idh3g	58.3	60.46	53.67	57.61	56.55	56.34	51.09	52.53	-0.0779969	0.00100208	0.0025199
291081	Tubb2b	58.21	70.62	82.67	74	69.44	83.26	75.97	78.93	0.113531	4.45e-10	3.61e-09
24944	Lamp2	58.16	61.66	68.65	69.67	68.18	59.05	64.07	73.14	0.0392686	0.0390687	0.0518252
MXLOC_034889		58.14	61.42	58.01	63.13	62.13	58.98	63.56	59.15	0.0326752	0.00857578	0.0153951
29282	Rpl23	58.01	66.29	65.52	65.05	68.92	74.96	73.23	74.68	0.223727	1.1e-08	7.47e-08
MXLOC_015221		57.96	54.28	55.62	58.9	55.23	51.72	53.44	56.8	-0.0608296	1.48e-06	7.21e-06
MXLOC_030177		57.93	63.53	56.19	64.27	56.25	61.36	60.04	55.8	-0.0473894	0.000946393	0.00240539
117059	Calb2	57.93	74.5	65.16	55.42	59.59	61.29	58.65	60.49	-0.0640318	0.00334178	0.00706459
MXLOC_030075		57.89	58.58	59.75	71.82	57.29	63.36	63.03	58.82	-0.0287161	0.139917	0.137337
MXLOC_033566		57.87	65.69	65.46	63.95	61.03	58.56	67.34	58.57	-0.0382392	0.026213	0.0379403
MXLOC_031498		57.79	58.6	61.04	65.17	60.51	66.26	57.66	62.34	0.037245	0.196424	0.175744
64310	Arf1	57.6	68.72	58.33	62.97	55.36	64.72	62.64	64.88	0.0157718	0.577147	0.368546
287537	Abr	57.48	54.4	59.19	58.68	59.42	58.79	63.21	58.48	0.06309	7.89e-08	4.77e-07
65172	Limk1	57.48	75.3	56.44	56.41	58.77	68.27	61.87	59.35	0.0242069	0.0844774	0.0935188
313615	Paqr7	57.46	62.81	57.62	59.64	50.39	60.83	53.68	53.64	-0.10741	7.5e-05	0.000257164
MXLOC_020515		57.38	54.77	54.83	56.37	54.96	57.96	59.9	56.01	0.0360343	0.00016801	0.000529272
361129	Hapln4	57.38	70.35	55.53	55.71	54.2	57.96	52.4	50.57	-0.144469	1.21e-25	2.97e-24
MXLOC_006546		57.37	48.72	55.3	50.91	49.82	54.4	55.46	53.16	0.0210968	0.571578	0.366143
100912032	Rps27a	57.34	53.34	58.9	58.28	57.64	55.69	59.79	64.76	0.0732302	0.00758113	0.0139216
83718	Clic4	57.3	57.21	60.24	60.66	54.21	59.76	54.7	59.51	-0.0296788	0.355898	0.266155
65096	Adgrl1	57.28	54.28	54.03	55.32	53.75	57.55	59.65	51.26	0.00997111	0.376841	0.276915
81650	Csnk2b	57.14	58.93	52.44	58.42	52.9	62.27	58.56	59.34	0.0520255	0.0729329	0.0836891
84353	Ctnnb1	57.1	56.73	45.74	58.73	53.24	58.07	52.19	59.71	0.0378053	0.0324071	0.044927
MXLOC_003420		57.07	53.73	52.71	61.04	54.37	55.78	49.88	59.05	-0.0149331	0.696784	0.414421
MXLOC_035076		57.06	58.5	56.3	58.88	57.04	59.16	58.65	53.14	-0.00766149	0.760381	0.436603
MXLOC_029851		57.06	64.21	62.33	70.53	62.46	61.68	60.78	58.8	-0.041106	0.232722	0.198572
MXLOC_030890		57.05	65.46	63.33	63.12	61.88	61.72	59.79	62.49	-0.014017	0.301086	0.237293
59314	Camk2n2	56.97	41.96	52.51	39.46	44.9	50.61	45.6	52.54	0.0607134	0.30532	0.239643
315711	Sema7a	56.9	69.7	53.86	55.94	56.99	63.3	52.13	51.19	-0.0717703	1.16e-05	4.79e-05
291793	Abhd3	56.89	47.14	50.73	59.84	45.69	53.21	46.48	51.61	-0.12039	3.74e-09	2.69e-08
192147	Polr2m	56.87	61.09	60.12	60.03	58.25	56.48	61.49	59.62	-0.00845982	0.642332	0.393661
117089	Bex3	56.85	39.43	45	48.11	48.48	44.15	40.73	45.6	-0.0608012	0.184746	0.167775
246120	Plbd2	56.79	68.18	55.69	57.14	54.59	59.32	55.98	54.89	-0.0728482	4.87e-05	0.000174184
MXLOC_006831		56.72	71.27	56.3	59.14	60.77	65.97	63.17	58.37	0.0350184	0.00633818	0.0120174
100359982	Mpc2	56.61	59.19	56.4	57.51	58.68	53.8	55.47	56.22	-0.0212351	0.470466	0.322257
297593	Usp5	56.59	62	52.46	56.09	55.72	61.02	56.82	54.14	0.00913612	0.537384	0.350838
81530	Pdk2	56.59	50.44	49.91	54.73	44.01	49.34	43.53	42.62	-0.233556	2.64e-32	8.91e-31
317396	Ubqln2	56.58	51.77	54.26	56.18	52.87	54.2	56.33	50.47	-0.0311751	0.0336624	0.046295
363192	Klhdc3	56.44	53.64	53.18	52.57	56.05	56.19	60.01	53.37	0.0693579	0.000344287	0.000996059
310667	Cers2	56.44	56.33	59.76	60.41	56.94	57.5	54.46	59.72	-0.0225193	0.228934	0.196202
25506	P4hb	56.42	51.24	54.14	57.32	49.66	50.91	53.92	55.86	-0.056254	0.000998134	0.00251153
54312	Timm23	56.22	59.23	54	56.62	55.23	52.31	58.34	52.72	-0.037496	0.158766	0.150538
25390	Atp1b3	56.22	68.34	55.1	62.27	63.5	55.09	51.78	62.13	-0.0487816	0.0126085	0.0210813
64670	Gabarapl2	56.16	56.6	54.9	61.94	55.12	54.13	55.9	57.73	-0.036619	0.0883004	0.0966516
499882	Eid1	56.15	51.34	51.33	61.8	57.17	54.9	55.04	50.27	-0.0173417	0.407749	0.292097
25308	Cstb	56.14	51.01	48.85	50.62	50.64	48.81	45.43	48.79	-0.071956	0.0780834	0.0881804
29743	Slc25a1	56.11	58.25	56.02	62.22	51.59	59.31	47.37	59.03	-0.0911102	1.72e-05	6.83e-05
MXLOC_019585		56.04	61.64	53.37	55.79	55.46	59.82	58.83	49.77	-0.014665	0.245109	0.205701
MXLOC_029915		55.92	60.01	54.26	55.14	55.68	59.44	55.29	52.46	-0.0123458	0.277876	0.225031
MXLOC_028367		55.81	60.46	59.26	56.3	59.4	56.76	63.77	54.53	0.0183432	0.0513828	0.0639558
296709	Rpl35	55.71	56.25	58.96	58.71	54.84	57.08	57.75	69.4	0.0886248	0.0478541	0.0605127
MXLOC_021539		55.7	40.52	51.48	54.59	41.98	31.96	43.84	33.87	-0.406591	1.37e-28	3.9e-27
MXLOC_019629		55.69	57.97	53.52	55.32	55.06	58.15	57.19	56.98	0.0341788	0.00179334	0.00414969
MXLOC_018071		55.65	52.98	60.32	55.68	55.36	52.73	55.29	51.89	-0.0605549	3.14e-06	1.44e-05
84550	Slc24a2	55.64	61.79	57.35	53.25	53.69	53.94	51.11	50.7	-0.119465	3.85e-40	1.66e-38
298552	Tmem50a	55.61	52.75	57.43	57.43	51.86	49.83	52.6	60.41	-0.0462244	0.0981768	0.105064
498967	RGD1559896	55.55	50.75	53.13	58.62	52.83	54.15	51.47	53.72	-0.0376877	0.0169128	0.0267809
288707	Gltp	55.51	49.86	57.91	57.13	50.88	54.39	48.07	57.52	-0.0591937	0.00610196	0.0116596
65142	Arl2	55.47	57.03	56.01	64.41	53.39	60.46	58.02	57.98	-0.00634686	0.830609	0.462449
29218	Rcn2	55.29	58.44	49.02	57.63	51.95	52.26	48.14	46.94	-0.138601	1.92e-12	2.03e-11
MXLOC_006832		55.21	66.09	52.48	56.11	51.09	55.24	58.07	55.24	-0.0606293	0.0361908	0.0489814
260327	Fndc5	55.18	56.78	55.61	52.25	53.65	52.67	54.37	50.01	-0.0555712	0.00287156	0.0062061
50567	Slc3a2	55.16	52.9	52.65	53.36	54.55	53.35	54.38	56.56	0.0392109	0.0517911	0.0643775
MXLOC_019720		55.14	63.51	54.31	52.05	55.43	55.68	55.7	52.11	-0.0408855	2.26e-05	8.77e-05
MXLOC_011178		55.1	56.61	54.77	55.07	51.39	53.89	54.64	50.36	-0.0722517	1.27e-07	7.41e-07
65046	Ap2s1	55.09	59.46	59.71	59.49	53.71	51.01	57.97	52.58	-0.103689	0.00138995	0.00333078
84030	Chn1	55.08	62.81	61.9	59.8	56.79	50.36	57.25	56.17	-0.114011	1.07e-10	9.43e-10
498003	Dusp3	55.07	55.69	53.21	59.16	55.29	62.73	56.02	57.92	0.0585725	4.93e-06	2.19e-05
64312	Aplp2	54.95	61.19	56.89	64.27	54.67	66.73	68.73	55.92	0.055905	5.62e-05	0.000198039
MXLOC_027063		54.95	57.14	55.69	52.89	58.76	58.26	54.93	56.9	0.0551433	4.19e-21	8.18e-20
MXLOC_028058		54.94	53.29	54.73	56.48	54.29	56.61	54.43	55.07	0.0181384	0.510165	0.340267
170907	Serinc5	54.92	47.66	47.14	55.5	49.55	53.7	49.46	51.18	-0.00890748	0.454847	0.314847
296182	Tmx4	54.91	52.54	51.91	54.74	52.79	49.19	55.36	48.28	-0.0570765	3.56e-06	1.62e-05
MXLOC_014399		54.83	47.51	54.36	53.07	52.36	50.21	56.99	53.83	0.0221055	0.0779142	0.0880345
50665	Tmsb10	54.76	72.6	84.91	71.3	73.46	85.26	73.93	89.14	0.212311	2.36e-08	1.53e-07
MXLOC_034390		54.73	56.03	50.91	53.3	51.25	49.88	46.82	55.51	-0.0762909	1.26e-11	1.23e-10
MXLOC_010251		54.71	55.66	51.48	54.4	54.37	50.47	54.78	51.49	-0.0318593	0.0134008	0.022187
117028	Bin1	54.62	60.29	57.14	51.19	56.75	55.43	57.49	49.1	-0.0230383	0.188114	0.169854
24185	Akt1	54.59	54.3	54.92	52.57	53.63	53.3	53.1	55.88	0.0037655	0.863399	0.473057
MXLOC_010610		54.48	56.15	49.75	52.25	53.63	59.69	55.69	53.19	0.0688153	1.91e-05	7.54e-05
679934	Brk1	54.45	56.67	56.68	59.16	53.98	55.41	55.12	56.2	-0.0302202	0.253332	0.210651
MXLOC_035873		54.44	61.04	60.61	53.67	47.97	54.8	42.65	50.82	-0.212092	6.09e-12	6.1e-11
364154	Smim14	54.42	53.41	53.64	55.2	52.45	51.03	51.69	51.58	-0.0573092	0.0404697	0.0533144
78957	Shank1	54.41	53.48	53.88	51.56	53.81	53.85	60.3	54.27	0.0605414	4.97e-10	4e-09
MXLOC_025248		54.41	50.01	54.82	55.4	55.14	49.21	53.22	60.46	0.0271013	0.196685	0.175892
313231	Alg2	54.39	52.38	46.49	54.09	49.83	51.19	52.8	47.48	-0.0392376	0.0148111	0.0241051
361313	Rell2	54.38	61.85	51.03	49.15	52.03	55.4	49.99	47.94	-0.0656855	0.00200774	0.00457786
MXLOC_018136		54.3	64.2	55.23	54.62	57.06	59.29	54.04	51.46	-0.0371501	0.000343639	0.000994511
298792	Ypel5	54.21	62.39	58.9	55.03	52.17	52.13	51.23	53.23	-0.13613	3.97e-13	4.49e-12
362826	Atcay	54.13	54.35	49.66	49.82	53.26	55.27	55.29	47.05	0.024991	0.137035	0.135204
362278	Tmem189	54.09	55.21	48.09	64.26	52.28	53.5	51.66	67.8	0.0302763	0.173172	0.160355
294362	Cisd1	54.08	53.63	56.1	54.33	56.38	55.4	52.25	55.24	0.0233322	0.490568	0.331184
303201	Usp22	54.04	56.17	54.24	58.17	52.92	59.49	60.59	50.86	0.0148907	0.493407	0.332578
79423	Stmn4	54.01	56.2	66.55	59.71	62.32	62.38	58.45	66.51	0.0829752	0.000330429	0.000961016
641452	Ube2d2	53.96	51.78	49.22	58.36	46.63	48.89	50.37	49.79	-0.11126	0.000600381	0.00161916
24924	Ptn	53.83	55.01	59.12	57.24	55.74	51.98	55.66	69.55	0.0566203	0.0170984	0.0270214
303794	Dgcr6	53.78	53.63	51.13	47.7	53.14	51.27	50.91	49.73	0.00422975	0.885662	0.480119
297433	Podxl2	53.76	60.4	52.55	54.79	50.58	56.11	57.09	50.65	-0.039454	0.0400051	0.0528168
MXLOC_009949		53.73	59.12	58.52	58.49	57.68	57.99	51.45	55.98	-0.0316576	0.242252	0.204091
50993	Rab10	53.71	54.15	54.03	60.73	55.49	55.93	52.46	53.35	-0.0324607	0.0473942	0.0600563
25367	Adarb1	53.67	60.14	54.67	52.86	52.68	57.99	56.98	51.74	-0.00908043	0.388825	0.283052
64352	Gstm5	53.62	55.38	50.14	49.33	43.6	46.92	48.69	48.67	-0.130416	0.000476878	0.00132462
192270	Plpp3	53.55	46.97	52.02	54.84	48.41	47.13	50.69	52.1	-0.0632554	7.72e-05	0.000264075
MXLOC_006837		53.53	59.44	50.34	51.9	52.16	58.11	55.55	50.91	0.0147715	0.219141	0.1906
170851	Map2k1	53.53	46.66	53.06	52	50.63	50.86	55.85	46.73	-0.00577583	0.765067	0.438589
MXLOC_013996		53.46	49.13	52.38	51.21	55.65	57.01	53.98	53.29	0.1232	0.00948003	0.0167085
MXLOC_005836		53.4	46.76	46.55	48.32	46.63	48.66	47.21	45.32	-0.0495052	0.0168211	0.0266837
294288	Cuta	53.35	58.9	51.85	58.35	53.5	54.36	56.47	48.45	-0.046634	0.17776	0.163326
286906	Pdia6	53.29	48.49	53.26	48.64	49.76	48.82	48	50.84	-0.0395681	0.0706381	0.0816515
MXLOC_000271		53.22	46.44	48.58	50.08	47.12	46.95	41.98	46.05	-0.110718	0.000107457	0.000354849
64521	Tspan2	53.2	48.76	56.93	58.45	58.13	53.54	57.69	51.59	0.0232776	0.0904634	0.0984563
81741	Cdk16	53.12	58.23	57.14	54.62	57.42	56.06	57.96	57.12	0.0415413	0.0415188	0.0543146
MXLOC_008578		53.1	64	51.95	54.12	59.05	54.61	59.18	54.14	0.0487283	0.203071	0.180072
81807	Elob	53.03	64.9	69.01	63.51	71.55	74.77	68.08	66.48	0.196408	2.43e-06	1.14e-05
MXLOC_005809		53.03	64.9	69.01	63.51	71.55	74.77	68.08	66.48	0.196408	2.43e-06	1.14e-05
24673	Ppp2cb	52.95	49.69	51.68	52.4	51.23	50.74	52.58	51.97	0.00457451	0.839452	0.46516
MXLOC_026336		52.92	58.41	57.7	57.74	57.45	57.54	58.23	54.46	0.0125619	0.516905	0.343596
MXLOC_004597		52.87	53.36	50.7	45.3	51.4	51.57	49.2	57.86	0.0609568	0.000570218	0.00155062
297699	Strap	52.85	54.5	48.56	53.48	50.36	46.29	51.42	48.81	-0.0820642	0.000154089	0.000490505
114515	Lancl1	52.83	53.38	55.67	56.95	59.51	58.53	63.42	54.97	0.117986	1.62e-07	9.39e-07
29674	Psma7	52.82	61.75	55.37	58.85	56.03	57.77	55.6	54.29	-0.0180732	0.538524	0.351347
94173	Idh3B	52.81	69.56	55.06	59.2	57.31	61.43	56.32	53.26	-0.0404585	0.0642798	0.0760484
289168	Kifap3	52.77	59.78	52.74	57.11	55.76	52.26	56.46	50.59	-0.0445442	0.00114085	0.0028195
192275	Dad1	52.73	64.95	57.56	59.36	62.58	63.34	60.25	56.7	0.0711689	0.0411517	0.0540109
298696	Pin1	52.69	60.73	52.71	50.14	51.52	57.18	51.33	49.6	-0.0292871	0.32851	0.251973
MXLOC_027113		52.68	39.58	53.24	46.22	48.09	46.77	58.75	45.87	0.0598122	0.00993292	0.0173729
MXLOC_033795		52.62	49.1	49.49	49.68	49.41	53.6	50.77	51.83	0.0390835	0.059538	0.0715142
289924	Psmd6	52.57	62.07	57.37	55.46	55.89	50.6	52.47	54.48	-0.0816663	0.00072447	0.00190597
499891	RGD1565616	52.48	44.06	44.17	53.46	44.26	47.51	45.59	48.58	-0.0623672	2.1e-06	9.91e-06
25510	Pcp4	52.4	65.23	61.74	57.35	58.63	56.69	57.84	56.36	-0.02019	0.597718	0.375849
64633	Rab5a	52.36	54.65	48.36	49.46	46.81	48.05	47.93	46.47	-0.0934945	0.0150122	0.024356
64551	2019-09-07	52.28	72.19	65.93	60.22	67.3	56.19	56.2	55.85	-0.0825694	5.21e-07	2.77e-06
MXLOC_021886		52.21	44.62	48.03	50.84	50.88	52.1	52.7	48.74	0.0633157	4.5e-06	2.01e-05
MXLOC_013832		52.2	36.47	49.75	53.7	42.54	51.61	42.45	56.67	0.00547653	0.6376	0.391715
156275	Ggt7	52.19	62.12	49.2	53.41	50.27	58.58	54.83	48.19	-0.0264843	0.121648	0.123835
50672	Ednrb	52.13	52.69	47.74	52.27	52.15	44.38	48.21	50.81	-0.0611398	0.00238547	0.00529519
29150	Matr3	52.03	58.73	58.97	51.78	56.5	48.64	50.78	53.36	-0.0779602	2.43e-08	1.57e-07
MXLOC_019697		51.99	46.3	48.1	45.35	44.46	50.36	42	49.01	-0.0379914	0.111838	0.11581
MXLOC_007564		51.86	52.45	41.26	49.92	43.27	47.18	45.75	38.35	-0.158451	9.17e-40	3.89e-38
MXLOC_018302		51.77	59.85	52.07	51.51	62.46	56.38	52.94	58.95	0.116044	0.000111816	0.000367835
114506	Ankh	51.73	53.05	54.75	60.48	50.39	53.32	52.28	54.17	-0.0629002	0.000332834	0.000967054
24701	Pygm	51.7	55.55	54.67	58.82	52.34	58.85	53.08	53.4	-0.0165228	0.30352	0.23872
60334	Ensa	51.65	47.17	48.4	48.48	47.11	46.69	52.87	48.94	-0.00331094	0.873345	0.476221
84489	Fgfr3	51.61	55.46	54.18	49.85	51.95	56.35	53.26	51.29	0.0165968	0.280722	0.226368
500954	Ubl5	51.59	61.48	55.98	61.09	55.56	57.85	57.18	51.83	-0.0183385	0.680466	0.408884
362974	RGD1304694	51.57	51.55	53.44	56.43	56.8	62.32	58.33	58.29	0.14875	1.8e-23	3.94e-22
301458	Ndufs1	51.57	61.36	57.46	56.37	56.58	53.89	56.57	51.17	-0.0498798	0.00359639	0.00751121
81732	Actr3	51.56	52.78	48.69	48.41	49.14	47.61	50.66	47.3	-0.0428207	0.031096	0.0434755
680309	Snrpd2	51.46	48.03	49.5	52.24	49.25	51.04	45.25	53.93	0.0107608	0.801686	0.452082
361614	Fam168a	51.44	48.22	50.82	51.32	52.41	53.11	52.1	49.91	0.0416652	0.00168211	0.00393
81812	Thra	51.42	45.87	47.57	53.49	48.42	60.9	53.93	58.32	0.163164	1.4e-18	2.35e-17
288444	Hsph1	51.4	61.11	57.61	51.99	56.25	59.63	58.89	55.64	0.0584111	4.7e-05	0.000168954
MXLOC_022135		51.37	49.25	44.59	51.18	46.6	43.04	44.53	45.67	-0.115441	0.000190939	0.0005926
117096	Nlgn2	51.32	50.3	49.96	48.57	49.56	47.57	51.85	45.46	-0.0390044	0.00619717	0.0117996
MXLOC_022694		51.31	57.28	53.03	51.96	53.13	51.78	53.87	48.96	-0.0371381	0.0003339	0.000969671
114096	Idh3a	51.29	59.14	53.39	58.58	54.04	52.71	53.88	49.98	-0.0733619	3.27e-05	0.00012168
406165	Agpat1	51.23	52.51	47.84	50.72	48.92	55.46	51.51	51.49	0.0420611	0.0312068	0.0436096
293652	Ndufs8	51.15	59.71	53.3	51.54	49.65	58.22	53.08	48.02	-0.0268488	0.429095	0.303098
54321	Cnn3	51.11	48.45	50.4	55.85	53.15	48.22	50.05	54.13	0.00188305	0.926154	0.492744
301253	Tmem151b	51.11	53.07	43.54	46.11	45.17	41.16	41.52	44.18	-0.163234	2e-12	2.1e-11
292788	Psenen	51.01	61.47	57.53	54.63	57.8	58.46	54.52	59.03	0.0592885	0.142248	0.13911
MXLOC_005479		51	49.99	50.76	48.61	51.04	57.55	56.4	47.97	0.0912958	3.27e-14	4.02e-13
25581	Psmc2	51	56.81	54.68	54.12	51.86	52.78	52.5	54.74	-0.0230398	0.330208	0.252594
304979	Igsf8	50.97	49.34	50.32	56.93	47.64	54.35	57.67	51.52	0.0283384	0.133285	0.132404
291670	Cxxc5	50.95	47.03	46.09	49.55	42.73	44.08	39.52	40.66	-0.208905	2.24e-23	4.89e-22
361757	Opalin	50.94	54.56	37.7	51.97	50.12	53.12	51.84	45.89	0.0486614	0.00511254	0.010045
296851	Pon2	50.81	63.3	55.86	57.95	52.67	54.98	54.24	57.14	-0.048926	0.017024	0.0269304
116725	Ube2n	50.81	59.99	56.19	54.81	53.17	49.62	52.73	52.7	-0.0823045	0.000322283	0.000939792
363836	Ube2l3	50.72	52.85	47.97	52.1	50.47	50.33	49.72	47.17	-0.0389254	0.025906	0.0375778
294326	Gatd3a	50.68	50.27	44.25	46.9	43.12	47.48	47.3	48.5	-0.0332089	0.21036	0.185028
MXLOC_027688		50.67	47.33	50.67	49.34	50.15	51.31	54.04	51.09	0.0634125	1.29e-09	9.88e-09
29733	S1pr1	50.65	53.17	48.93	57.44	49.87	51	46.45	50.92	-0.0802707	4.69e-06	2.09e-05
58935	Gas6	50.65	61.93	45.81	50.55	48.38	51.87	48.94	46.53	-0.085721	1.37e-06	6.73e-06
MXLOC_000290		50.63	60	62.91	65.33	64.14	67.35	55.55	68.86	0.100274	2.85e-20	5.29e-19
308909	Smpd1	50.55	52.32	45.96	54.9	48.66	50.18	51.75	49.78	-0.0190326	0.307414	0.240793
MXLOC_003068		50.52	48.08	52.03	56.16	52.74	50.77	48.83	60.53	0.0478024	0.00135774	0.00327019
MXLOC_032109		50.51	46.04	46.02	48.11	46.31	46.86	49.4	46.59	-0.00990365	0.474184	0.324095
315427	Sesn3	50.49	47.27	47.6	50.94	51.56	49.42	48.87	48.75	0.0194356	0.243822	0.204913
690586	Ankrd40	50.31	49.9	47.98	50.83	49.77	49.84	44.82	51.8	-0.0169714	0.27177	0.221435
683667	Sri	50.24	45.78	47.04	48.4	49.6	43.9	44.47	47.51	-0.0325413	0.346878	0.261564
MXLOC_034217		50.21	59.23	56.25	55.75	59.02	63.45	57.02	53.78	0.0796262	7.93e-08	4.8e-07
MXLOC_004655		50.1	49.76	53.03	62.05	42.32	34.95	40.81	49.24	-0.346276	2.51e-20	4.69e-19
114562	Cdc37	50.05	53.92	49.11	49.06	52.54	53.96	52.13	52.15	0.0688554	0.00213642	0.00482816
MXLOC_016718		50.03	51.97	47.82	46.02	46.3	44.66	48	46.63	-0.0711451	7.72e-08	4.67e-07
64201	Slc25a11	50	49.89	51.71	53.15	47.46	49.08	54.2	47.02	-0.0388704	0.201606	0.179107
361651	Prrt2	49.99	45.19	52.29	50.3	49.59	54.22	59.83	47.08	0.0936475	2.37e-07	1.34e-06
300257	Pfdn5	49.94	42.75	47.85	50.1	46.18	47.71	50.06	49.04	0.0341762	0.381232	0.279256
29430	Hap1	49.91	39.45	45.66	47.74	48.12	46.11	57.56	45.63	0.107689	1.43e-11	1.38e-10
317232	Magee1	49.83	49.59	44.89	48.2	48.04	45.69	51.08	43.37	-0.0293463	0.0560326	0.0682809
502776	Scrn1	49.82	60.53	56.19	53.33	54.7	57.64	55.58	55.21	0.0307365	0.16837	0.156907
498886	RGD1562987	49.82	51.92	51.21	51.28	52.36	49.52	48.22	51.58	-0.00543354	0.859382	0.471722
296562	Npdc1	49.81	54.18	52.51	52.37	55.89	54.69	54.4	55.3	0.0855569	0.00038128	0.00108984
MXLOC_006199		49.66	61.63	53.37	51.88	53.44	53.01	54.38	48.73	-0.0413898	0.00398963	0.00817386
291671	Hspa9	49.63	61.51	55.01	51.79	54.75	53.09	51.79	52.5	-0.0324302	0.045894	0.058513
680723	Tmem88b	49.63	46.38	44.73	50.11	46.47	46.97	41.28	43.63	-0.0927031	1.55e-05	6.25e-05
MXLOC_031629		49.57	34.27	45.36	44.29	44.28	41.1	51.65	43.76	0.0587921	2.96e-05	0.00011137
294862	2019-03-06	49.57	46.55	47.75	49.37	48.3	46.83	48.72	46.45	-0.0214428	0.0606539	0.0726312
29452	Epas1	49.52	59.19	53.48	58.74	56.99	62.37	57.26	61.78	0.115033	7.19e-13	7.89e-12
MXLOC_031911		49.51	43.54	45.48	47.81	47	52.14	39.57	48.17	0.00522439	0.675117	0.406443
MXLOC_009359		49.44	39.12	37.31	58.93	33.6	32.34	23.78	46.48	-0.414453	1e-15	1.38e-14
315158	Zc3h7b	49.43	33.62	43.65	39.55	39.82	44.39	46.59	50.68	0.125286	2.02e-22	4.23e-21
29584	Gjb1	49.43	42.46	48.26	49.58	43.9	44	42.27	46.92	-0.094675	9.94e-05	0.000330926
287709	Rab5c	49.42	49.29	52.79	50.17	48.38	53.12	51.55	53.24	0.0380381	0.0664103	0.0779096
690244	Sumo2	49.39	39.47	46.26	44.67	42.2	40.22	43.37	50.63	-0.0187947	0.541653	0.352891
65131	Cldn5	49.37	49.68	44.46	54.23	44.17	45.04	37.9	53.76	-0.120493	1.36e-06	6.7e-06
MXLOC_028483		49.29	50.09	46.19	45.87	44.72	47.07	47.21	44.93	-0.0547553	1.6e-06	7.72e-06
81504	Grb2	49.26	52.84	47.47	50.98	49.98	53.21	51.17	47.5	0.0145659	0.408683	0.292552
315167	Ndufa6	49.24	56.79	47.69	53.45	52.67	61.41	53.44	58.46	0.153886	0.00027715	0.000820006
306091	Pcdh9	49.12	55.25	53.52	51.16	53.52	53.87	49.24	48.11	-0.026966	0.0206924	0.031454
117152	Cand1	49.11	50.89	48.49	49.11	49.71	47.91	49.98	46.24	-0.0248035	0.0678545	0.0792924
291796	Usp14	49.05	59.66	51.44	52.62	51.12	48.66	49.63	44.27	-0.128491	3.91e-11	3.62e-10
MXLOC_022132		49.02	56.69	49.24	49.18	47.53	53.47	44.75	44.34	-0.0929837	6.17e-05	0.000215652
MXLOC_034892		49.01	50.91	49.11	49.12	49.79	53.03	52.93	52.19	0.0767202	0.000489347	0.0013552
MXLOC_003516		49.01	52.39	53.31	62.32	54.93	62.75	51.62	54.16	0.0497216	0.0407617	0.0535907
64474	Hdlbp	48.87	56.24	49.5	49.84	52.83	55.37	51.24	49.12	0.0334288	0.0114108	0.0194914
366277	Polr3k	48.85	51.1	36.53	49.84	27.19	48.17	40.09	48.39	-0.169375	1.52e-07	8.86e-07
24242	Calm1	48.78	60.46	44.89	48.65	58.43	42.59	46	59.39	0.0373878	0.116865	0.120024
MXLOC_031138		48.78	44.8	46.11	47.6	45.88	44.71	47.19	44.6	-0.0359122	0.000887107	0.00227778
MXLOC_000845		48.72	65.29	48.81	52.3	52.07	61.85	52.14	47.72	-0.00218914	0.85294	0.46957
MXLOC_015858		48.71	77.24	68.81	70.72	67.83	71.03	67.07	69.29	0.0572401	9.77e-07	4.96e-06
288704	RGD1311899	48.7	53.3	50.42	51.56	51.41	52.85	55.3	48.71	0.0383916	0.109579	0.113973
84686	Ppp1r9b	48.69	45.95	50.47	48.9	46.75	43.39	47.64	49.81	-0.0474707	0.000505628	0.00139415
MXLOC_024583		48.66	61.08	60.9	56.31	63.35	60.09	57.68	67.59	0.139695	2.15e-12	2.25e-11
295277	Hist2h4	48.65	45.24	42.55	63.67	58.75	46.81	57.38	45.62	0.0924	0.0767737	0.0871024
295230	Cct3	48.65	48.26	48.15	47.76	46.42	47.15	49.5	47.18	-0.0136526	0.523619	0.346159
MXLOC_029180		48.62	50.23	43.41	46.62	52.73	49.08	50.68	50.69	0.111803	2e-08	1.31e-07
298681	Ssu72	48.62	58.83	55.24	52.2	47.82	50.92	50.09	50.98	-0.0918556	0.00123519	0.00301835
MXLOC_021962		48.6	47.27	47.74	50.4	50	47.11	48.72	46.23	-0.0120556	0.470677	0.322337
MXLOC_013596		48.57	48.5	44.67	42.51	45.07	44.48	44.34	44.97	-0.0421992	0.00397612	0.0081522
MXLOC_001243		48.54	53.33	54.17	50.27	53.79	52.49	56.56	47.65	0.0327118	0.0392493	0.0520108
29676	Psmb3	48.54	51.25	43.22	47.1	43.65	44.66	48.05	48.06	-0.0274732	0.425419	0.301397
MXLOC_002723		48.53	45.11	49.37	47.49	46.87	51.3	48.26	49.39	0.0420326	0.0419059	0.054683
116590	Mapk1	48.53	46.49	47.32	49.82	46.73	45.27	46.44	41.54	-0.093874	1.98e-14	2.48e-13
170512	Ifi27	48.51	269.19	144.17	89.79	148.11	58.86	48.05	110.57	-0.558722	1.15e-135	2.3e-133
MXLOC_011323		48.48	48.93	48.16	46.41	48.7	46.97	49.3	52.01	0.0406498	0.00670069	0.0125668
291905	Fto	48.48	43.83	43.57	42.37	44.36	45.17	47.7	44.69	0.0362152	0.13558	0.134149
MXLOC_022169		48.45	57.6	48.97	51.8	51.32	54.09	52.69	45.06	-0.0147551	0.562548	0.362098
MXLOC_022488		48.45	46.28	41.72	48.04	43.3	34.8	43	39.9	-0.188589	1.23e-11	1.2e-10
50690	Slc6a8	48.42	54.94	50.05	51.35	51.81	54.19	50.22	51.66	0.0260534	0.0633345	0.0751724
25508	Pam	48.4	42.13	50.83	48.74	49.8	47.61	56.66	53.49	0.126771	3.15e-18	5.14e-17
58982	Ncan	48.4	48.31	44.86	49.17	50.07	54.63	51.19	44.98	0.0767169	6.9e-10	5.46e-09
727679	Pdxp	48.4	41.01	48.7	49.56	44.51	43.23	50.34	43.13	-0.0485977	0.0214073	0.0323342
299982	Ankrd46	48.38	48.33	45.38	48.08	45.66	44.02	49.42	42.83	-0.0594179	0.00187786	0.00431748
685448	Pcp4l1	48.22	40.09	50.06	40.78	43.88	44.62	50.49	39.67	0.00083947	0.972895	0.502423
287427	Trappc1	48.19	53.13	47.94	54.43	45.44	46.36	49.19	44.33	-0.112184	0.00894987	0.01594
317385	Fus	48.16	45.25	46.66	48.71	50.02	47.61	51.04	44.22	0.0355573	0.102785	0.108612
192277	Stip1	48.09	59.16	52.52	48.06	52.03	54.61	52.09	52.08	0.0290526	0.132558	0.131783
293418	Rpl27a	48.08	51.11	56.76	54.84	61.46	53.75	58.91	66.68	0.20159	8.1e-14	9.68e-13
MXLOC_032114		48.06	47.16	48.11	50.26	46.33	44.41	44.9	48.02	-0.0741143	3.09e-07	1.72e-06
287706	Klhl11	48.04	48.38	47.61	47.9	44.77	47.86	47.62	47.55	-0.0266865	0.153219	0.14654
MXLOC_016229		47.99	45.69	47.25	47.98	49.52	49.77	51.61	50.82	0.0966795	5.62e-11	5.12e-10
304978	Copa	47.99	45.89	45.71	47.6	46.3	43.96	49.22	45.22	-0.0176762	0.204961	0.18141
MXLOC_005344		47.9	34.92	54.25	46.02	49.18	39.33	52.86	43.01	0.0118405	0.650776	0.397109
307500	Psd2	47.88	50.08	45.27	46.2	44.18	50.47	42.89	47.97	-0.0258375	0.0621816	0.0740784
60341	Camkk1	47.87	50.35	49.96	48.62	50.23	50.94	52.51	45.65	0.0218297	0.155374	0.147999
MXLOC_014053		47.87	55.81	51.85	47.21	47.2	47.92	40.48	49.32	-0.128157	6.83e-28	1.89e-26
25232	Tyro3	47.84	42.63	45.73	46.92	45.44	46.92	41.46	43.17	-0.0477305	0.00192554	0.00441214
MXLOC_015641		47.83	49.96	45.1	44.58	41.99	44.13	41.64	42.04	-0.110183	0.0329537	0.0455629
81661	Gmfb	47.75	51.06	50.79	53.12	55.52	53.38	47.1	52.23	0.0464323	0.0550719	0.0673624
362965	Rangap1	47.72	51.63	48.07	44.16	47.12	53.67	50.84	45.65	0.0482863	0.00523423	0.0102509
25230	Add3	47.7	42.19	48.4	48.19	44.71	48.58	46.35	47.01	0.00119745	0.933679	0.495019
301563	Mff	47.66	46.03	46.3	49.87	46.26	45.5	48.02	45.62	-0.0280534	0.192125	0.17259
291906	Aktip	47.53	47.91	42.96	43.51	44.18	43.79	46.62	45.44	-0.0071487	0.757413	0.435395
363232	Bzw1	47.5	53.89	50.88	49.43	48.65	45.25	46.83	48.57	-0.0841169	0.000111699	0.00036759
171500	Stau2	47.43	50.69	44.82	47.32	45.12	44.05	47.28	42.65	-0.0861969	1.01e-05	4.23e-05
MXLOC_031937		47.41	51.91	48.49	46.83	49.21	48.99	48.47	45.48	-0.0154558	0.0698066	0.0808876
24258	Chga	47.39	68.62	48.09	53.05	60.81	66.6	58.18	53.65	0.151401	1.07e-14	1.38e-13
MXLOC_008358		47.32	46.61	46.45	48.15	49.43	46.86	44.84	50.51	0.0277999	0.139785	0.137246
65033	Stx12	47.28	49.64	51.6	53.54	52.23	48.1	49.44	49.54	-0.016342	0.382025	0.279698
311569	Acss2	47.27	49.55	52.59	55.65	46.29	47.06	41.87	46.24	-0.173852	1.86e-24	4.3e-23
192260	Cdipt	47.26	44.94	44.35	44.44	43.5	45.68	48.31	43.81	0.00811106	0.713286	0.420382
303919	Lrrc58	47.22	50.04	45.86	49.68	43.93	44.81	39.77	41.66	-0.169548	3.26e-09	2.36e-08
24888	Bcl2l1	47.2	42.26	50.25	48.52	54.7	56.74	53.1	57.25	0.24185	1.24e-39	5.24e-38
287061	Rogdi	47.18	46.61	47.78	49.51	48.14	49.87	52.93	45.58	0.0466778	0.0491454	0.0617512
316021	Epm2aip1	47.18	49.89	48.09	51.86	48.49	46.82	46.74	45.98	-0.0661672	3.11e-10	2.57e-09
305509	Adcy1	47.11	38.7	47.36	39.57	43.75	38.67	47.42	40.58	-0.0186133	0.273726	0.222684
MXLOC_032358		47.09	55.4	46.65	48.53	47.51	51.45	43.97	46.49	-0.0572005	1.17e-08	7.93e-08
MXLOC_001777		47.08	44.5	43.77	49.66	46.1	45.68	46.36	46.22	-0.000483135	0.982285	0.505316
MXLOC_033502		47.05	44.69	43.43	46.3	42.53	44.34	45.32	42.33	-0.0533111	0.0015748	0.00370761
MXLOC_035268		47.05	40.14	46.74	45.98	45.08	36.61	45.66	44.05	-0.0670334	0.00312191	0.00666052
291129	Nrsn1	47.05	39.3	42.97	37.24	41.1	36.09	41.49	38.78	-0.0743084	0.00680362	0.0127314
83465	Celsr2	46.98	43.09	41.76	42.92	44.76	45.49	48.48	43.71	0.0631636	1.32e-10	1.15e-09
293484	Eif3c	46.96	51.51	46.37	40.28	47.86	48.25	49.46	39.11	0.00279636	0.868573	0.474796
303382	Rasl10b	46.94	41.65	46.68	41.22	40.36	38.43	44.7	39.01	-0.111738	8.47e-05	0.000286318
50871	Hpcal1	46.92	45.13	46.73	44.48	44.25	43.65	49.62	44.76	-0.00166703	0.94277	0.49717
361549	Lgi4	46.88	43.4	45.24	44.27	44.3	45.67	43.18	46.58	0.00324034	0.863232	0.472996
25187	Htr2c	46.81	48.15	47.67	43.92	46.82	40.28	49.11	38.64	-0.0906479	1.52e-10	1.32e-09
MXLOC_006045		46.75	44.54	44.05	42.22	40.32	47.87	43.3	34.11	-0.0957921	1.33e-06	6.56e-06
296985	Clec2l	46.73	76.66	52.83	49.66	62.88	56.14	50.75	50.01	-0.0239351	0.297887	0.235519
685131	Mea1	46.72	45.3	46.69	50.71	48.12	49.76	50.36	48.85	0.069926	0.0345606	0.0472176
306991	Vps41	46.72	55.99	50.52	49.97	49.69	45.93	43.84	48.86	-0.103901	9.66e-10	7.51e-09
MXLOC_014632		46.69	44.61	42.14	48.34	53.77	53.07	44.16	48.73	0.172694	0.00154454	0.00364632
307039	Rab18	46.65	49.09	46.88	52.97	45.58	47.46	47.91	49.56	-0.0320273	0.147974	0.143154
501454	Oaz2	46.6	44.56	47.82	46.57	47.16	48.35	50.14	43.96	0.0360191	0.102007	0.107907
246074	Scd	46.54	42.68	43.89	58.03	40.23	38.84	33.26	45.31	-0.278664	4.28e-85	4.47e-83
MXLOC_001783		46.5	49.43	44.74	46.53	43.99	48.33	44.09	43.61	-0.0523367	0.000364362	0.00104726
MXLOC_018972		46.48	50.03	45.59	43.61	45.25	45.69	48.84	44.5	-0.00612524	0.700836	0.415665
171347	Mat2a	46.46	41.82	48.72	45.81	47.85	39.21	44.3	46.16	-0.0367007	0.165806	0.155316
287436	Eif4a1	46.43	46.29	47.19	48.26	48.52	44.95	47.39	50.03	0.0260882	0.239482	0.202454
24669	Ppp1cc	46.4	51.13	45.26	48.87	48.99	48.21	48.44	46.6	0.0148297	0.438244	0.307087
MXLOC_006727		46.39	60.48	37.46	44.06	64.73	48.16	53.86	69.77	0.339232	1.42e-80	1.4e-78
360687	Cadm2	46.38	41.94	52.31	42.45	46.32	42.88	47.7	41.88	-0.0266901	0.357784	0.267145
25675	Hmgcr	46.35	39.23	47.78	49.65	43.27	43.79	42.99	46.37	-0.0539628	0.000159756	0.000505891
MXLOC_001730		46.29	41.76	47.92	45.15	47.45	45.16	46.69	45.36	0.0283062	0.0400323	0.0528409
289950	Pdhb	46.27	56.22	44.31	48.26	48.7	49.49	49.14	44.67	-0.0135219	0.536039	0.350205
171411	Tmem176b	46.2	43.51	53.9	51.65	51.78	45.19	45.25	66.95	0.0997548	0.000171842	0.000539799
79462	Txn2	46.2	38.25	43.47	41.25	40.22	42.06	42.73	40.92	-0.0197481	0.518473	0.344296
294421	Serinc1	46.14	58.32	66.45	62.2	58.16	60.09	60.58	57.75	0.0241828	0.127784	0.128351
313648	Ddost	46.08	51.69	48.89	48.73	47.57	49.9	50.12	50.44	0.0276575	0.234927	0.199928
MXLOC_016560		46.07	45.34	58.06	62.68	52.97	46.75	54.05	46.18	-0.0846249	5.3e-05	0.000187882
450224	Omg	46.06	58.61	57.14	55.51	56.49	50.09	45.09	49.28	-0.105994	3.07e-07	1.7e-06
MXLOC_025477		46.05	47.35	46.44	46.5	48.23	50.38	49.13	46.36	0.0610959	8.93e-07	4.56e-06
MXLOC_012505		46.05	55.45	48.92	49.16	49.97	49.81	52.6	46.7	0.00110745	0.937278	0.495698
691807	LOC691807	46.03	41.92	48.04	52.99	43.58	44.04	44.52	45.26	-0.0837653	0.00459142	0.00919518
140670	Ap2b1	45.89	47.04	45.37	44	46.08	47.27	50.97	44.51	0.0533857	2.06e-05	8.07e-05
685867	Myl6	45.87	44.68	52.26	59.67	58.66	55.96	57.84	65.75	0.249382	1.97e-12	2.08e-11
MXLOC_032929		45.86	61.49	57.35	62.35	56.79	53.8	50.11	53.12	-0.0834226	1.2e-10	1.05e-09
64526	Ech1	45.78	37.92	45.52	48.01	37.42	46.94	45.16	44.63	-0.017965	0.548182	0.35594
171097	Adap1	45.77	43.47	44.46	42.86	44.96	47.86	42.65	47.12	0.053125	0.00658537	0.0123835
361970	Trim2	45.73	49.93	48.56	47.12	50.19	47.28	47.43	45.57	-0.00419164	0.708353	0.418593
25238	Grk2	45.64	40.94	46.84	43.37	47.38	45.42	48.53	44.32	0.0731807	0.000138391	0.000445687
81824	Arpc1a	45.63	44.15	41.93	45.35	43.63	43.21	44.07	43.79	-0.0123447	0.616094	0.382896
298609	Efhd2	45.63	46.8	43	43.69	41.79	41.08	44	43.14	-0.0691872	0.00102077	0.00256044
MXLOC_023261		45.59	51.53	45.62	48.92	47.99	49.58	49.09	41.91	-0.0181595	0.31558	0.245348
94342	Bag6	45.55	44.98	39.84	43.72	43.96	47.03	44.31	42.63	0.0353451	0.025457	0.0370347
306945	Hist1h2bh	45.5	45.54	44.46	47.45	48.58	43.99	37.28	42.2	-0.0768659	0.017467	0.0275003
MXLOC_010930		45.47	48.31	41.08	46.01	48.59	44.42	41.96	41.7	-0.0316947	0.000267852	0.00079532
84013	Hsd17b12	45.45	46.14	45.29	47.01	43.53	45.42	42.26	45.81	-0.0488948	0.029395	0.0415001
363241	Eef1b2	45.42	45.46	46.2	47.06	48.05	46.31	50.55	46.87	0.0690911	0.0219739	0.032992
MXLOC_015233		45.34	47.89	44.61	43.36	45.04	45.44	42.36	43.76	-0.0336794	0.00707335	0.0131426
MXLOC_008386		45.25	59.65	44.86	48.29	52.05	58.28	49.58	49.62	0.088048	1.97e-07	1.13e-06
296371	Pltp	45.2	42.43	41.73	39.98	40.56	41.02	42.17	45.96	0.00896707	0.681194	0.409081
50686	Gsk3a	45.08	47.04	41.28	45.03	47.37	45.56	49.3	40.78	0.0424962	0.040284	0.0531333
79255	Atf4	44.97	53.93	48.47	43.64	52.28	56.87	52.72	53.44	0.183849	3.52e-14	4.32e-13
294964	Ndufb5	44.92	50.97	43.25	48.11	45.42	49.23	49.52	46.7	0.0404019	0.169394	0.157712
64363	Araf	44.92	46.62	44.21	53.1	41.13	45.79	45.24	39.38	-0.120548	3.37e-07	1.86e-06
MXLOC_021029		44.85	43.65	43.65	45.93	42.46	38.15	41.73	41.71	-0.10906	0.000302137	0.000886785
MXLOC_032262		44.82	38.66	51.64	42.41	40.85	38.83	43.36	41.91	-0.102426	1.04e-07	6.2e-07
295443	Papss1	44.79	35.71	39.49	45.61	39.37	38.44	37.66	46.04	-0.0345048	0.0909485	0.0988499
688495	Smim7	44.68	36.33	39.88	42.7	37.56	41.57	41.41	37.38	-0.0448873	0.115627	0.11904
140722	Caskin1	44.67	40.46	40.2	40.2	40.41	40.44	43.59	39.24	-0.0148127	0.24365	0.204779
MXLOC_009733		44.63	41.98	44.78	42.16	46.15	47.37	49.42	45.38	0.119186	5.7e-20	1.04e-18
502017	Dpm3	44.63	37.32	38.35	37.63	34.27	34.91	36.3	34.72	-0.137247	0.0253389	0.0368842
301529	Dnpep	44.6	49.87	41.18	47.77	41.34	44.52	44.68	43.01	-0.0713687	0.00266942	0.00583797
116484	Txn1	44.58	43.04	35.84	40.83	44.47	38.34	38.45	45.77	0.0760989	0.277514	0.22482
299295	Setd3	44.55	43.26	40.51	43.53	43.51	44.13	42.54	45.72	0.0376967	0.0390046	0.051787
MXLOC_005330		44.55	49.23	41.97	45.86	41.25	44.07	40.83	43	-0.0943076	4.29e-05	0.000155698
287670	Psmd3	44.49	45.6	42.27	45.22	44.83	45.75	47.18	42.59	0.027847	0.179163	0.164357
MXLOC_012388		44.42	41.69	40.05	45.62	43.59	39.77	40.36	39.12	-0.0769343	1.07e-14	1.37e-13
MXLOC_029116		44.39	47.73	42.07	47.16	46.54	47.13	48.82	47.39	0.0707231	2.86e-05	0.000108105
54231	Car2	44.36	47.24	47.14	38.13	47.25	44.61	37.26	41.68	-0.0407663	0.112958	0.116736
MXLOC_011262		44.35	46.08	55.53	47.57	49.7	49.6	56.54	49.73	0.0883431	9.4e-10	7.31e-09
116477	Wnk1	44.33	44.98	42.76	46.54	44.36	44.41	43.78	45.1	-0.00597301	0.536437	0.3504
84487	Slc17a6	44.33	45.64	45	41.23	41.95	37.56	41.7	38.57	-0.137794	4.38e-19	7.64e-18
260326	Adgrg1	44.33	41.28	41.72	41.62	36.74	39.37	34.18	37.31	-0.191925	3.29e-30	1.02e-28
292074	Trappc2l	44.27	50	46.93	56.37	48	47.99	45.54	45.49	-0.0579378	0.158088	0.150002
MXLOC_028923		44.26	42.81	44.56	44.01	42.82	47.1	43.05	44.03	0.0162077	0.45323	0.314114
260321	Fkbp4	44.23	43.9	46.84	45	44.42	49.05	46.11	45.2	0.0413304	0.0188058	0.0291087
360459	RGD1305733	44.21	47.32	45.62	46.47	48.33	49.08	51.78	47.44	0.10485	1.02e-06	5.15e-06
294320	Glo1	44.21	48.34	49.91	49.96	47.63	47.32	49.33	48.29	0.0116327	0.691813	0.413093
365802	Selenot	44.07	46.06	41.56	39.83	43.58	41.16	37.77	42.04	-0.0517594	0.0278825	0.039901
299310	Ndufb11	44.01	47.59	46.31	47.6	45.61	48.8	47.7	46.66	0.0394515	0.240092	0.202795
301442	Sumo1	44.01	49.54	51.05	42.69	43.14	41.8	44.36	43.95	-0.101108	0.000521854	0.00143417
MXLOC_014629		44.01	45.9	42.77	47.59	40.08	38.38	33.36	38.52	-0.253986	3.48e-21	6.84e-20
100126191	Rab1b	44	40.79	42.59	41.78	39.58	43.54	42.31	43.83	0.00627836	0.783972	0.445804
362631	Rpl11	43.99	50.11	49.35	56.68	54.49	45.48	47.31	59.62	0.0601172	0.0522633	0.0648087
MXLOC_006194		43.99	48.72	43.52	42.61	41.3	46.03	45.17	41.37	-0.0470273	0.0189535	0.0292801
81826	Slc20a1	43.93	47.58	40.3	43.41	42.49	42.73	40.83	38.94	-0.0810408	8.59e-06	3.64e-05
MXLOC_004103		43.89	46.71	44.55	42.2	36.35	29.89	34.67	37.61	-0.34441	3.27e-25	7.82e-24
MXLOC_013313		43.88	37.18	40.65	40.38	40.91	36.76	43.3	38.41	-0.0222999	0.257963	0.213458
292777	Tbcb	43.85	42.66	37.52	45.53	39.54	41.84	41.38	38.93	-0.0582557	0.0605923	0.0725679
58940	H2afz	43.84	43.52	40.63	41.35	42.27	36.49	44.99	46.26	0.0209681	0.570501	0.365748
316533	Chpf	43.79	46.86	44.49	42.98	42.34	42.36	46.14	42.99	-0.0303213	0.0864136	0.0951004
MXLOC_015037		43.79	51.85	51.25	47.14	47.51	45.96	47.99	47.25	-0.0314305	0.196729	0.175892
MXLOC_004718		43.76	43.16	40.46	43.18	42.16	42.36	40.48	39.06	-0.0560647	0.000179505	0.000561466
MXLOC_018741		43.73	43.6	43.35	44.15	42.79	45.08	43.72	45.4	0.0193103	0.0843439	0.093418
24552	Me1	43.66	47.37	44.91	47.63	42.01	45.19	38.34	43.29	-0.116574	1.22e-11	1.19e-10
171375	Atp5f1	43.64	41.28	38.88	55.91	40.61	45.3	33.68	55.62	-0.0286818	0.309503	0.241978
MXLOC_034653		43.63	43.9	39	34.93	41.94	39.63	37.89	41.56	0.00831274	0.784346	0.44593
25387	Arrb1	43.63	33.66	33.82	37.23	36.94	37.04	39.98	34	0.00249823	0.931384	0.494139
24666	Ppm1a	43.59	42.73	41.01	45.24	42.18	43.58	40.46	38.77	-0.0583547	0.0193621	0.0297969
MXLOC_005307		43.53	44.43	44.44	48.1	40.72	41.98	40.25	42.23	-0.127009	1.46e-28	4.16e-27
24675	Ppp3cb	43.52	40.92	43.38	42.78	42.91	39.42	49.3	39.55	0.00856313	0.684853	0.41034
117044	Rraga	43.52	45.85	40.68	43.54	43.54	40.66	39.37	42.39	-0.0568223	0.0219241	0.0329341
24518	Jund	43.5	40.55	44.44	43.01	36.17	31.08	34.42	39.17	-0.279069	1.62e-28	4.59e-27
83806	Psmd1	43.49	49.48	43.48	47.65	46.8	45.07	47.37	42.62	-0.0131109	0.437974	0.306976
MXLOC_004631		43.47	61.04	57.67	49.55	57.31	47.69	54.05	55.73	0.022941	0.00859671	0.0154264
29140	Snn	43.4	44.53	39.8	42.54	43.78	44.41	40.33	47.73	0.0549221	0.00209999	0.00475865
296072	Spred1	43.36	42.37	39	40.73	46.05	45.2	47.28	41.25	0.128277	2.21e-06	1.04e-05
291180	Epdr1	43.35	49.96	41.09	43.32	41.1	42.3	38.81	44.51	-0.0841546	4.85e-05	0.000173688
MXLOC_004858		43.29	49.68	42.02	39.98	42.97	43.07	40.36	39.78	-0.0691718	2.75e-08	1.77e-07
79125	Anxa6	43.28	57.4	41.12	44.02	44.35	56.51	40.57	43.61	0.00406854	0.823246	0.460043
364380	Abhd4	43.28	38.61	42.03	41.17	39.98	42.6	36.76	41.32	-0.0357647	0.0788764	0.08878
MXLOC_006666		43.17	42.64	40.06	39.49	39.27	43.03	42.06	40.92	0.00293505	0.847123	0.467954
MXLOC_025736		43.13	44.82	43.45	45.56	45.05	42.7	46.62	40.95	-0.0117702	0.370225	0.273842
25269	Pvalb	43.09	64.88	51.92	45.58	41.12	43.28	38.01	37.94	-0.327275	3.84e-13	4.35e-12
287462	Camta2	43.08	49.06	47.19	44.78	46.19	48.58	48.96	44.63	0.0366563	0.00805711	0.0146491
315160	Desi1	43.07	46.95	56.36	51.67	44.2	44.92	43.82	47.33	-0.129589	2.29e-07	1.3e-06
298103	Atp6v1g1	43.01	47.47	49.09	45.47	45.84	46.04	48.9	48.78	0.0456487	0.119819	0.122412
298700	Eif3g	43	41.87	43.54	45.28	39.28	46.22	41.47	41.86	-0.0306518	0.324689	0.250202
MXLOC_000091		42.96	34.59	40.92	44.36	40.87	36.58	46.41	42.65	0.0305141	0.0338717	0.0465145
MXLOC_017325		42.95	42.17	42	43.78	42.29	42.24	42.08	42.9	-0.00812019	0.696789	0.414421
155173	Sdf4	42.9	41.03	44.67	45.8	46.99	43.76	45.31	46.97	0.0757043	0.00313105	0.00667679
64470	Ddb1	42.88	41.68	44.01	44.82	45.26	45.89	47.82	42.72	0.0687002	2.13e-06	1.01e-05
24765	Scg2	42.86	39.49	45.57	40.16	44.8	44.06	51.61	43.04	0.129715	1.24e-10	1.08e-09
MXLOC_000100		42.84	43.54	28.64	43.05	65.02	49.63	45.08	53.39	0.450827	2.39e-31	7.75e-30
171432	Tmem14c	42.84	46.9	44.52	48.41	40.09	43.26	43.52	40.58	-0.109099	0.00130748	0.00316514
29205	Syngr1	42.83	45.41	40.75	49.65	33.16	26.25	41.82	31.37	-0.418582	5.96e-32	1.98e-30
116644	Rtn1	42.76	40.91	43.26	42.47	41.02	45.85	45.45	39.52	0.0229868	0.167907	0.1566
679038	Rtl8a	42.76	37.58	39.28	41.78	37.64	38.31	40.53	39.19	-0.0445589	0.134555	0.133331
366602	Tspan13	42.72	44.26	40.4	42.51	43.21	41.69	46.3	40.27	0.0196026	0.38169	0.279522
362118	Mvb12b	42.67	38.63	41.56	49.3	42.81	43.76	40.78	47.59	0.0287266	0.279295	0.225589
103689982	Mboat7l1	42.67	41.69	44.09	42.33	43.4	44.13	37.15	38.43	-0.0621819	0.00255555	0.00562243
94271	Atp5pf	42.65	68.09	67.42	52.51	69.76	68.36	60	59.29	0.18429	8.55e-07	4.39e-06
171350	Pabpc1	42.61	43.11	43.53	46.03	50.34	44.76	46.15	54	0.159934	1.46e-15	1.98e-14
29237	Penk	42.6	32.72	44.05	37.6	38.51	33.09	45.26	39.68	-0.000668837	0.980376	0.504644
498538	Trim35	42.5	37.34	38.14	38.12	36.38	36.13	38.53	39.08	-0.0541266	0.0012814	0.0031114
363441	Ndufa1	42.46	56.25	47.6	40.05	59.48	44.89	45.03	43.56	0.085888	0.0960947	0.103252
MXLOC_022066		42.45	45.38	48.51	47.64	43.22	39.41	36.42	39.31	-0.21557	1.9e-80	1.86e-78
65164	Htra1	42.41	55.38	46.78	47.97	40.15	52.23	42.61	42.22	-0.110601	1.37e-07	8.01e-07
367171	Map4	42.33	44.71	39.71	46.15	45.96	49.39	41.42	47.04	0.0908899	7e-13	7.71e-12
MXLOC_010034		42.33	42.81	40.7	44.22	39.8	36.37	36.03	41.43	-0.143475	3.15e-17	4.78e-16
361895	Elovl7	42.25	43.4	46.5	50.78	42.84	38.71	35.11	45.11	-0.165516	1.51e-06	7.32e-06
MXLOC_035411		42.2	49.64	45.41	47.08	47.32	45.98	45.19	47.37	0.015598	0.24556	0.205998
83512	Fads2	42.1	42.45	38.14	41.76	41.23	45.96	46.16	42.51	0.10439	2.18e-05	8.45e-05
MXLOC_033701		42.04	41.57	43.38	40.16	43.69	41.29	41.45	40.67	0.00355078	0.823109	0.460039
25135	Ncl	42.02	45.55	48.84	43.6	45.81	51.14	40.23	52.46	0.080475	2.59e-05	9.89e-05
363498	Bex2	42.02	45.97	48.35	46.43	49.37	46.61	48.39	40.2	0.0286812	0.422569	0.299957
29476	Glg1	42.01	39.6	39.81	41.73	40.36	40.73	41.09	39.63	-0.0105933	0.433601	0.305169
300075	Tomm22	41.98	46.35	41.61	42.01	42.48	35.14	35.06	35.69	-0.20046	7.32e-10	5.79e-09
287530	Prpf8	41.96	40.93	40.82	43.23	42.48	42.9	46.21	39.6	0.0369282	0.00108194	0.0026928
MXLOC_035721		41.96	36.35	36.85	35.67	40.79	35.45	41.76	33.98	0.0120583	0.605599	0.379223
301742	Copg2	41.96	44.34	40.62	42.78	38.59	37.78	40.79	39.98	-0.106657	1.45e-09	1.1e-08
266759	Hspa4	41.94	44.06	41.84	41.25	41.88	42.02	41.59	39.77	-0.0298793	0.03886	0.0516534
25420	Cryab	41.93	44.37	52.51	39.53	49.31	45.61	42.73	61.49	0.170945	2.18e-08	1.42e-07
300438	Ldlr	41.84	41.51	40.77	45.11	36.19	38.81	37.61	37.99	-0.165376	9.02e-20	1.63e-18
64161	Pi4ka	41.82	45.19	40.05	40.49	41.8	45.87	48.18	42.13	0.0906655	1.18e-14	1.51e-13
MXLOC_035621		41.73	46.09	45.2	47.5	45.33	48.81	47.49	43.53	0.0405322	0.0263094	0.0380642
65165	Tmed2	41.73	42.92	41.61	44.66	40.39	36.46	41.15	40.23	-0.106228	2.53e-06	1.18e-05
66028	Arl6ip5	41.73	35.62	39.82	40.63	35.7	33.57	37.9	37.25	-0.108282	0.0232825	0.0345155
MXLOC_008436		41.72	41.28	43.19	42.44	40.48	42.42	41.88	44.11	0.00539385	0.758978	0.436067
266975	Sars	41.71	47.11	40.95	44.08	42.7	44.84	42.49	44.06	0.00970947	0.666871	0.403215
MXLOC_013371		41.71	43.82	43.93	42.15	40.69	45.8	41.18	43.65	0.00707071	0.798469	0.450802
293722	B3gat3	41.65	41.68	41.78	39.29	37.17	41.64	42.85	38.93	-0.0262771	0.303179	0.238504
493810	Capza2	41.64	46.35	47.26	43.96	44.14	41.81	42.1	41.54	-0.0746161	0.00020468	0.00063025
313047	Yars	41.48	40.28	39.55	37.49	37.93	39.34	40.22	36.62	-0.0382923	0.0629365	0.0747907
84026	Dnaja2	41.48	41.16	37.71	38.77	38.7	36.91	37.01	37.17	-0.0803764	0.000830403	0.00215188
685433	Evi2a	41.46	49.74	45.94	44.81	46.08	41.37	34.79	46.1	-0.10194	0.000120855	0.00039404
MXLOC_030960		41.45	49.57	47.33	48.68	48.86	43.55	43.2	44.82	-0.0553765	1.9e-09	1.42e-08
MXLOC_019987		41.44	44.88	41.22	41.38	41.71	41.85	41.51	37.98	-0.0434389	0.0720967	0.0829772
29463	Ptp4a1	41.43	44.88	49.25	52.08	35.33	46.55	39.63	40.84	-0.206164	3.34e-30	1.03e-28
293721	Ganab	41.38	40.42	41.31	41.35	41.35	40.74	42.64	42.56	0.0268736	0.087466	0.0960426
25027	Slc16a1	41.36	40.04	36.1	38.55	35.03	40.3	38.4	37.53	-0.0396299	0.0536812	0.0661667
MXLOC_020514		41.34	42.49	44.92	40.31	42.53	44.01	45.23	44.32	0.0627321	0.000412142	0.0011682
361509	Ube2m	41.33	43.66	38.61	37.67	39.03	39.66	40.4	37.33	-0.0364368	0.112126	0.116053
100188932	Ost4	41.3	49.34	51.1	49.5	51.05	47.29	48.03	52.3	0.0886712	0.0533955	0.0659022
MXLOC_025491		41.28	52.82	42.12	45.74	43.34	47.54	41.57	40.2	-0.0616663	0.0395781	0.0523472
365703	Zfr	41.24	39.22	43.96	41.96	42.26	39.29	42.18	39.46	-0.0274316	0.0470432	0.0596974
338401	Crip2	41.22	38.95	36.83	44.58	38.23	49.44	41.42	47.26	0.135829	4.73e-06	2.1e-05
289994	Cnih1	41.22	36.89	42.01	38.98	35.63	37.9	40.43	35.95	-0.0791059	0.00588247	0.0113179
58920	Gpc1	41.21	48.82	42.21	43.69	42.66	46.78	41.86	41.73	-0.0184662	0.254275	0.21108
29483	Slc1a3	41.19	34.7	36.28	42.69	43.93	39.02	44.95	43.16	0.143475	1.01e-19	1.82e-18
25489	Nedd4	41.16	44.32	46.69	43.65	42.3	39.35	50.23	42.13	-0.013305	0.304551	0.239285
25558	Stxbp1	41.14	29.3	46.14	41.47	38.99	48.46	47.35	41.77	0.157158	1.55e-21	3.09e-20
MXLOC_034487		41.08	34.53	38.44	35.89	39.32	35.84	49.69	39.43	0.134136	1.29e-10	1.13e-09
681389	Cops9	41.07	39.08	40.88	40.96	39.92	37.67	38.07	42.5	-0.00827061	0.871745	0.475663
64636	Ntsr2	41.07	38.56	32.59	34.38	34.9	32.58	29.53	32.75	-0.167116	3e-09	2.19e-08
503252	Coa5	40.94	39.46	40.68	36.96	42.21	38.33	40.28	41.41	0.0406181	0.0111787	0.0191698
315306	Mettl7a	40.88	31.74	36.75	27.46	34.97	32.62	40.75	36.04	0.0825577	0.00131731	0.00318456
MXLOC_028250		40.87	44.08	38.28	39.51	40.93	43.99	42.7	40.89	0.0539171	8.65e-06	3.66e-05
MXLOC_000662		40.87	33.44	33.57	35.56	30.59	33	29.43	36.26	-0.124974	0.0206463	0.0313919
29677	Psmc3	40.86	44.76	43.11	41.42	41.31	46.07	44.97	44.75	0.0659182	0.00666257	0.012498
192249	Ehd3	40.84	46.7	38.75	38.25	40.81	45.47	42.65	40.35	0.0495805	0.0214115	0.0323378
MXLOC_013605		40.83	42.82	40.36	39.3	40.93	43.61	45.28	38.9	0.055008	3.03e-06	1.39e-05
MXLOC_028214		40.83	39.8	40.08	39.57	40.2	38.28	40.68	40.43	-0.00766972	0.636826	0.391431
315496	Dpy19l1	40.75	35.58	41.94	41.28	36.53	35.49	35.15	42.12	-0.0959228	9.21e-11	8.19e-10
298410	Cmpk1	40.73	40.92	38.14	42.47	37.46	38.29	40.33	38.64	-0.0627997	0.00806652	0.0146617
25719	Scg5	40.69	50.13	52.79	41.59	49.41	50.9	54.16	42.72	0.102328	0.000420663	0.00119024
287772	Psmd12	40.62	47.18	40.07	40.2	39.82	43.19	40.53	37.17	-0.0543445	0.038061	0.0508292
297406	Cct7	40.59	42.03	42.66	43.05	43.31	41.62	45.47	41.71	0.035833	0.0667511	0.0782209
300025	Ly6h	40.58	27.06	37.04	36.74	37.9	37.96	43.81	33.29	0.119724	0.000867762	0.00223584
60668	Amph	40.57	41.21	39.38	42.17	41.26	44.68	42.48	39.35	0.0440852	0.0450373	0.05774
MXLOC_032814		40.56	39.87	42.22	45.35	42.46	47.03	44.02	40.02	0.0483823	0.00365324	0.00761157
MXLOC_035372		40.51	36.61	39.91	40.47	37.6	36.95	39.74	35.77	-0.0659812	6.93e-06	2.98e-05
MXLOC_005760		40.43	38.52	40.77	41.12	39.91	42.42	42.71	40.18	0.0397299	0.00336569	0.00710745
84474	Ddx1	40.43	48.48	42.56	39.84	42.9	42.13	41.81	39.69	-0.0334999	0.0894893	0.0976072
25613	Ptprz1	40.4	47.51	45.59	46.88	48.26	46.63	46.56	43.87	0.0396707	0.000228127	0.000692762
MXLOC_029191		40.35	42.96	39.97	42.65	41.81	45.75	42.67	40.89	0.0473457	0.000731851	0.00192366
303882	Tnk2	40.27	41.07	34.82	34.53	40.53	40.45	34.85	37.69	0.0320348	0.0413584	0.0542256
25528	Sirpa	40.26	39.17	38.59	40.87	40.08	39.27	42.48	39.62	0.0251187	0.117245	0.120348
25498	Npm1	40.25	43.66	42.04	43.06	43.36	40.35	42.22	45.82	0.0322179	0.248245	0.20762
MXLOC_008900		40.24	41.23	39.98	39.89	40.83	42.03	42.71	41.09	0.0480193	1.16e-09	8.96e-09
81776	Rps24	40.23	53.8	61.12	49.79	55.55	54.74	47.73	61.95	0.132552	0.00376847	0.00780734
MXLOC_031081		40.23	45.26	39.75	40.49	41.14	44.29	40.39	38.53	-0.00764578	0.539914	0.352036
MXLOC_004852		40.2	42.26	39.22	45.9	40.93	42.83	41.2	43.45	0.00980437	0.537386	0.350838
305889	Thtpa	40.18	39.12	39.82	38.57	37.06	38.71	39.5	35.12	-0.0643588	0.00164816	0.00386247
MXLOC_009384		40.18	50.21	53.16	39.06	43.48	43.26	41.03	43.33	-0.0903884	2.81e-16	4e-15
24259	Chgb	40.16	42.47	43.76	39.38	45.43	45.97	51.25	43.49	0.17176	1.76e-19	3.13e-18
MXLOC_035645		40.14	44.23	42.42	40.43	45.31	41.32	43.96	41	0.0397474	0.0495023	0.0621242
293060	Btbd1	40.05	39.11	41.48	38.93	38.71	37.13	38.57	37.02	-0.0726693	8.69e-05	0.000293419
360818	Fbxo21	40.04	40.4	38.67	41.65	41.6	40.45	40.99	39.47	0.0182108	0.259056	0.214057
289095	Nmnat2	40.04	51.95	43.82	46.51	43.16	46.02	42.6	39.37	-0.0792485	0.00452132	0.00908291
MXLOC_026998		40.02	40.82	40.88	42.94	38.96	40.3	40.6	38.21	-0.0547516	0.00929062	0.0164328
116698	Trim28	39.98	37.02	38.06	39.33	37.64	39.38	41.26	36.96	0.0104578	0.575388	0.367804
314442	Wars	39.96	50.19	41.33	42.43	43.15	47.11	40.57	37.99	-0.0357425	0.0478863	0.0605361
MXLOC_033021		39.96	35.59	35.32	39.15	33.99	33.11	32.59	38.3	-0.118992	6.03e-20	1.1e-18
MXLOC_013821		39.95	47.56	38.79	43.31	41.92	46.64	39.11	38.54	-0.0177614	0.52317	0.345994
MXLOC_003042		39.93	31.57	31.99	31.09	35.89	42.31	35.15	38.94	0.186862	8.07e-10	6.34e-09
MXLOC_020135		39.86	60.2	45.8	58.43	54.45	61.13	51.4	48.1	0.0966177	0.00781154	0.0142726
293820	Psat1	39.85	33.78	35.23	37.13	42.72	47.38	40.08	36.35	0.193609	1.02e-17	1.59e-16
192235	Hyou1	39.85	39.61	38.54	37.27	39.19	39.8	42.88	37.81	0.0444799	0.00337325	0.0071217
54265	Llgl1	39.85	35.34	36.72	39.6	38.55	38.35	37.42	39.47	0.0225226	0.1487	0.143661
MXLOC_019150		39.85	55.08	50.11	25.99	44.44	34.62	49.24	26.5	-0.128843	1.62e-05	6.5e-05
24398	Gls	39.82	45.05	42.86	41.37	42.54	37.73	41.37	41.98	-0.0448672	0.00201709	0.00459382
652955	Rnf130	39.78	40.04	41.8	45.02	42.1	40	38.44	41.21	-0.0341569	0.267296	0.218878
360776	Lamtor4	39.72	38.28	35.92	39.4	38.73	41.26	37.02	39.93	0.0548703	0.224918	0.193987
66015	Adamts4	39.69	34.31	36.95	41.05	36.48	37.46	33.14	38.42	-0.0620482	0.000534608	0.00146534
171051	Cabp1	39.66	51.93	40.97	38.85	44	46.16	43.1	36.88	-0.0614842	0.0314025	0.0438066
56003	2019-09-03	39.65	34.82	44.03	42.02	35.22	36.73	39.37	38.87	-0.0889	0.00533571	0.0104207
304315	Ttyh3	39.63	38.04	40.04	39.33	39.38	39.23	44.1	40.91	0.0607526	4.28e-05	0.000155299
60434	Bcl2l2	39.63	36.31	36.63	37.6	38.18	38.07	38.99	37.46	0.0262935	0.128139	0.128585
108348073	Eif5	39.62	36.95	38.63	37.78	35.58	33.19	29.57	31.81	-0.230137	5.2e-30	1.58e-28
117515	2019-09-02	39.58	38.5	38.51	40.75	40.26	38.17	36.95	41.59	-0.000543285	0.97571	0.503345
300089	Pmm1	39.57	44.25	45.03	45.09	36.16	41.45	40.27	40.83	-0.122572	2.88e-05	0.000108783
117243	Acsl6	39.56	35.79	32.24	36.42	34.84	40.09	37.8	36.58	0.0566084	0.0062581	0.0118874
MXLOC_018763		39.54	38.68	38.85	39.76	40.07	37.83	41.85	37.42	0.00602682	0.747283	0.432475
360950	Wdr1	39.53	36.21	39.13	43.12	39.14	42.45	42.36	40.83	0.0623807	0.000911041	0.00232932
305417	Lgi2	39.52	40.61	39.09	36.65	39.62	35.61	38.99	32.7	-0.0786227	0.00159493	0.00374918
313644	Rap1gap	39.45	41.4	39.96	41.15	40.33	40.61	40.78	37.96	-0.0169102	0.329769	0.252381
295923	Ndufs3	39.41	48.48	43.6	42.58	44.39	45.09	44.28	43.22	0.0371992	0.224337	0.19363
192647	Mfn1	39.39	44.55	41.75	35.5	42.68	34.3	35.69	37.23	-0.0976388	6.96e-06	2.98e-05
363005	Pcbp2	39.37	36.88	38.15	41.29	42.39	37.05	37.63	39.15	0.00973211	0.69805	0.414937
58960	Map2k2	39.34	35.45	34.95	31.88	34.33	34.11	32.81	31.91	-0.0802504	0.00747521	0.0137587
MXLOC_022420		39.33	38.07	40.19	38.35	39.72	37.92	41.06	36.88	-0.00203101	0.882232	0.479129
MXLOC_034003		39.3	57.97	39.66	40.81	44.24	46.83	41.95	40.97	-0.0212957	0.148763	0.14369
363283	Cops8	39.29	38.49	37.13	37.01	38.53	39.49	40.03	37.04	0.0373524	0.159642	0.151177
MXLOC_033586		39.29	38.63	38.2	38.91	39.67	38.02	42.12	38.04	0.0254734	0.04353	0.0562379
MXLOC_028104		39.28	38.68	37.42	35.46	37.12	35.64	37.96	33.06	-0.0614966	5.77e-06	2.52e-05
MXLOC_012333		39.24	48.93	41.97	41.9	43.12	44.54	42.31	39.28	-0.0160594	0.383223	0.28015
81774	Rps11	39.22	25.54	13.47	23.44	30.93	40.31	28.79	43.46	0.52467	1.39e-20	2.61e-19
296956	Ube2h	39.21	35.35	37.7	38.16	38.72	38.47	37.83	37.09	0.0172131	0.27165	0.221383
MXLOC_004591		39.21	43.62	39.64	38.41	38.61	36.42	38.35	37.28	-0.0897423	1.63e-07	9.41e-07
293493	Fam57b	39.2	51	37.71	39.82	40.56	54.07	42.98	40.22	0.0963591	4.87e-05	0.000174353
MXLOC_033037		39.2	37.67	43.51	41.04	38.77	33.79	38.67	37.72	-0.094181	4.09e-08	2.57e-07
117280	Hnrnpu	39.18	45.6	46.67	43.54	45.92	41.68	46.72	47.26	0.0569251	0.000500487	0.00138257
MXLOC_013029		39.17	38.61	39.94	44.09	39.2	42.04	43.12	40.56	0.0320031	0.176234	0.162403
364879	Isoc1	39.17	31.42	39.37	39.73	37.8	36.94	34.73	29.22	-0.111068	1.43e-09	1.09e-08
MXLOC_007046		39.16	37.31	41.93	39.26	39.79	42.21	38.48	43.21	-0.0333466	0.0831897	0.0925352
362084	Rabl6	39.14	41.38	40.9	40.41	40.17	40.75	41.71	39.5	0.00645839	0.713503	0.420429
MXLOC_006127		39.13	44	40.19	41.59	39.96	33.85	44.39	43.47	-0.0173842	0.57673	0.368334
293700	Trmt112	39.1	36.15	34.51	36.51	38.65	36.4	39.21	37.85	0.077733	0.102143	0.108027
311621	Tomm34	39.1	37.2	36.66	38.52	37.05	36.52	40.92	34.46	-0.0190385	0.442841	0.309367
286898	Npc2	38.92	41.75	41.51	50.39	35.13	40.68	25.03	38.46	-0.300492	2.64e-24	6.05e-23
25541	Scp2	38.9	39.28	38.61	39.95	39.18	35.22	36.7	38.53	-0.0630981	0.0018813	0.00432314
361677	Tollip	38.89	38.07	37.19	40.26	38.78	39.3	41.71	39.54	0.0474546	0.00367184	0.00764672
MXLOC_025426		38.89	41.8	35.14	37.77	37.35	37.57	39.75	36.76	-0.0153176	0.396363	0.286845
311849	Crat	38.88	40.69	38.16	39.93	33.8	38.07	37.51	33.8	-0.134399	1.16e-11	1.14e-10
MXLOC_030305		38.87	33.37	37.94	39.11	35.07	37.92	35.28	42.12	0.0122994	0.544758	0.354285
MXLOC_019368		38.86	41.08	40.22	40.92	40.92	36.66	39.95	37.51	-0.0557433	7.52e-08	4.56e-07
MXLOC_015045		38.85	40.92	37.8	38.27	38.28	35.04	36.27	36.08	-0.0907966	1.47e-27	3.98e-26
MXLOC_034893		38.84	41.08	39.23	39.06	40.3	40.51	41.46	38.01	0.0234861	0.194537	0.174339
311647	Prex1	38.83	37.29	38.36	38.61	40.27	42.37	39.57	38.34	0.0698739	2.7e-07	1.51e-06
85248	Kif3c	38.82	39.78	38.85	38.89	38.71	40.34	40.93	37.06	0.00993054	0.564895	0.363108
MXLOC_032445		38.82	42.78	43.25	40.11	30.62	31.63	30.49	31.61	-0.401267	2.05e-62	1.47e-60
81830	Rab11a	38.78	39.96	37.04	34.3	35.35	36.48	33.74	37.44	-0.0627723	0.00459351	0.00919751
171454	Nacc1	38.76	42.03	40.68	43.55	40.05	42.03	42.39	40.8	0.00743532	0.735432	0.428521
25479	Vps35	38.73	42.79	42.58	42.65	44.79	41.57	40.45	40.64	0.00930016	0.591134	0.372789
360804	Cdk2ap1	38.7	43.63	39.56	44.3	38.2	40.97	41.3	43.25	-0.011537	0.690923	0.412709
315136	Cbx6	38.66	34.69	36.55	38.65	35.77	34.38	35.78	34.85	-0.0758126	6.1e-05	0.000213639
170946	Marf1	38.5	36.84	35.94	36.6	36.71	34.77	38.22	37.81	-0.00230117	0.845211	0.467311
288620	Cct6a	38.49	38.34	41.41	38.72	39.59	41.28	41.43	36.94	0.0255201	0.263868	0.216854
MXLOC_023162		38.48	37.64	39.19	41.41	40.39	35.71	36.08	38.27	-0.0568836	0.00182099	0.00420541
170922	Ilk	38.47	37.11	36.76	40.95	36.84	37.95	37.41	40.04	-0.00420931	0.868141	0.474662
MXLOC_032272		38.47	40.73	37.13	41.62	33.97	33.4	35.9	33.47	-0.197153	3.17e-09	2.3e-08
303606	Ccdc47	38.46	40.94	37.89	40.9	40.22	37.71	36.22	37.9	-0.0533488	0.00267676	0.00585256
29222	Ptma	38.44	45	42.57	48.64	46.01	49.23	48.32	48.22	0.144924	3.4e-07	1.87e-06
191575	Nme1	38.44	47.73	42.43	42.92	45.03	48.66	43.77	43.3	0.0947792	0.0118815	0.0201274
303554	Nbr1	38.4	38.07	38.82	39.62	38.62	38.07	37.87	37.98	-0.0203462	0.187019	0.169203
59303	Tmem33	38.4	37.66	37.03	37.26	35.93	32.68	33.11	35.31	-0.129863	2.12e-12	2.22e-11
MXLOC_026743		38.38	40.69	42.75	37.09	42.89	43.39	39.31	38.29	0.0404378	0.000110605	0.000364329
303179	Guk1	38.33	36.85	36.1	29.1	35.26	38.43	27.46	35.97	-0.0192704	0.5981	0.375997
500847	Dtx3	38.32	36.03	37.83	40.41	40.22	35.94	41.26	33.72	-0.00896541	0.735489	0.428525
308416	Tomm40	38.3	38.47	35.32	39.01	34.39	35.55	36.28	35.11	-0.0855593	0.00955299	0.0168085
300092	Nhp2l1	38.21	43.29	42.7	39.17	39.88	39.14	45.01	36.26	-0.00605939	0.891507	0.481967
291713	Rit2	38.19	38.13	35.45	36.5	35.63	34.17	38.73	35.44	-0.0362561	0.136125	0.134523
170845	Ndel1	38.19	42.85	36.88	36.85	36.59	35.35	37.49	36.33	-0.0792625	0.000343097	0.000993106
MXLOC_014914		38.16	35.25	37.15	38.38	35.74	35.22	35.84	36.77	-0.0529935	3.51e-07	1.92e-06
362783	Eml1	38.1	30.45	33.85	34.93	36.55	38.26	32.92	36.36	0.0717627	0.00114598	0.00282899
300849	Fbxo9	38.1	39.97	38.4	40.37	40.47	34.68	39.35	36.8	-0.0472052	0.0346246	0.047283
170670	Hadha	38.04	39.95	37.61	38.08	36.67	41.45	38.33	36.15	-0.00478758	0.815347	0.457254
64440	Syt4	38.02	35.6	38.07	36.65	37.26	34.1	39.05	34.88	-0.0284427	0.0885398	0.0968655
MXLOC_033809		38	33.85	33.2	36.38	31.06	29.81	23.9	25.31	-0.354976	8.35e-65	6.23e-63
MXLOC_035508		37.99	38.36	38.51	40.46	38.06	34.47	38.86	35.8	-0.0852661	1.09e-08	7.4e-08
289380	Nenf	37.98	32.48	37.38	31.86	39.32	32.55	33.84	35.1	0.0276779	0.541313	0.352722
MXLOC_017823		37.96	38.85	42.07	42.03	43.32	45.09	39.86	43.49	0.0894364	9.65e-15	1.24e-13
295234	Lamtor2	37.95	43.75	39.87	39.41	42.97	44.65	40.97	39.5	0.0866002	0.0564564	0.0686601
60443	Epn2	37.95	32.96	35.64	39.42	36.73	35.47	34.77	34.86	-0.0375904	0.0203094	0.030984
289992	Fermt2	37.95	37.19	37.95	36.86	36.8	36.5	33.41	38.35	-0.0442549	0.015939	0.0255606
683788	Fscn1	37.94	37.82	39.14	39.84	38.16	36.13	32.98	39.53	-0.0720221	0.000721825	0.00190071
MXLOC_016066		37.91	41.22	38.64	37.81	38.28	35.63	37.22	36.82	-0.0681301	0.000155673	0.000495008
314553	Ptdss1	37.9	33.47	33.97	36.04	35.98	39.06	35.28	34.53	0.0383797	0.0752221	0.0857018
MXLOC_035865		37.87	24.58	235.24	249.84	34.2	34.43	236.15	260.63	0.0313666	0.0358083	0.0486051
295586	Clcn6	37.86	37.47	35.5	37.34	35.37	37.45	40.01	36.56	0.0153908	0.393031	0.285289
288165	Pcnp	37.85	44.14	45.85	40.7	40.65	36.58	37.81	35.18	-0.145644	0.000973688	0.00246162
26295	Ogt	37.82	38.75	39.19	36.58	39.09	35.19	35.88	38.92	-0.0287647	0.0406315	0.0534755
500915	Fam19a5	37.79	40.02	37.25	38.57	38.32	37.95	39.51	34.63	-0.0240434	0.32353	0.249566
58840	Mapk6	37.78	39.42	37.41	40.11	37.32	34.91	37.63	35.48	-0.0877281	3.42e-08	2.17e-07
494445	Srsf2	37.72	38.36	38.74	35.48	33.88	29.89	32.72	36.53	-0.17003	6.06e-12	6.08e-11
63938	Hibadh	37.68	41.45	37.77	40.01	36.75	38.19	38.33	38.8	-0.0376901	0.127033	0.127793
MXLOC_003385		37.66	43.68	38.64	38.59	38.84	42.74	39.48	33.96	-0.0274724	0.100342	0.106535
79239	Hmox2	37.66	40.65	37.92	39.53	35.07	38.14	38	36.42	-0.0706958	0.00407474	0.00832002
292588	Ube2s	37.51	46.56	40.89	42.02	45.09	40.23	41.57	37.26	-0.0107466	0.748491	0.43288
MXLOC_009039		37.47	57.15	45.31	37.79	49.75	46.41	52.55	46.87	0.153317	1.19e-08	8.02e-08
MXLOC_004806		37.47	37.67	37.59	38.93	36.51	35.47	38.32	33.88	-0.0712399	2.53e-06	1.18e-05
679907	Pam16	37.41	29.84	31.05	34.4	31.14	32.35	34.95	28.03	-0.0473989	0.382952	0.279969
308900	rnf141	37.41	38.72	35.58	41.21	36.65	34.43	32.24	37.23	-0.109829	0.00171955	0.00400433
MXLOC_014635		37.4	42.84	36.57	35.46	43.15	32.88	31.23	37.98	-0.0342097	0.539297	0.351721
246298	Retsat	37.38	13.32	34.56	54.9	30.35	12.98	45.98	34.01	-0.196879	2.98e-14	3.68e-13
MXLOC_017531		37.36	35.23	36.24	36.22	37.02	37.61	39.68	35.24	0.0431337	0.000381776	0.00109089
MXLOC_024869		37.36	37.71	36.5	37.3	37.43	38.07	39.24	34.37	0.00430602	0.691405	0.412961
MXLOC_021773		37.34	35.49	35.8	35.06	35.24	33.98	38.33	33.3	-0.0282468	0.00565454	0.0109463
140942	Ddit4	37.3	34.61	53.54	40.11	49.47	54.43	60.26	65.26	0.473204	3.12e-101	4.17e-99
140674	Gabrg1	37.3	38.92	35.07	36.46	35.88	32.33	31.17	32.45	-0.157179	1.8e-09	1.35e-08
MXLOC_024046		37.28	38.17	36.82	40.97	38.39	40.01	39.04	38.21	0.0243726	0.0629829	0.0748205
MXLOC_024273		37.27	38.9	35.75	36.21	36.59	38.6	36.79	35.79	0.00397345	0.799979	0.451378
MXLOC_005362		37.25	36.88	37.61	39.13	38.36	41.02	38.38	37.98	0.0469447	0.000353995	0.00102012
MXLOC_006888		37.23	33.26	39.64	37.03	33.46	36.12	43.43	33.9	-0.00299385	0.832058	0.462961
361089	Ndfip2	37.23	37.07	39.01	39.4	34.79	34.51	35.14	36.41	-0.112516	9.52e-07	4.84e-06
94172	Slc27a1	37.23	31.2	35.89	36.34	31.16	32.72	33.2	32.14	-0.121573	2.87e-10	2.39e-09
365567	Micu1	37.21	43.9	39.64	43.14	37.35	43.53	40.43	37.92	-0.03545	0.095397	0.102609
56646	Lgals1	37.2	71.04	28.07	40.06	40.95	73.16	28.92	54.31	0.207767	7.2e-06	3.08e-05
29691	Pde1b	37.19	36.22	37.21	37.94	38.23	38.55	41.3	34.94	0.0477089	0.0507292	0.0633122
MXLOC_005177		37.18	35.86	35.29	38.47	37.9	37.51	38.7	35.44	0.0272567	0.0222162	0.0332508
84401	Puf60	37.11	34.44	37.42	33.16	33.9	33.16	38.1	33.37	-0.0318658	0.201306	0.178913
296973	Bpgm	37.05	41.13	39.39	42.15	33.78	38.96	40.08	35.3	-0.101492	0.000107927	0.000356108
291031	Fam8a1	37.04	33.42	39.12	37.93	31.59	34.04	37.02	34.34	-0.106365	5.71e-10	4.56e-09
24192	Akr1b1	37.01	45.61	36.51	46.17	35.34	43.88	41.22	57.45	0.117279	1.54e-05	6.2e-05
MXLOC_024491		36.98	33.3	34.92	38.26	36.18	40.18	34.06	37.76	0.0462334	3.46e-07	1.9e-06
24533	Ldha	36.95	27.56	30.48	34.92	35.98	33.63	37.35	37.77	0.159135	7.34e-09	5.1e-08
59265	Phlpp1	36.95	35.84	35.03	38.15	37.23	35.29	34.77	34.74	-0.0385664	0.0038613	0.00796873
306400	Arhgap35	36.92	36.55	33.29	35.3	34.66	36.87	34.65	34.07	-0.0162568	0.157416	0.149499
MXLOC_000804		36.89	42.28	31.26	31.11	35.96	45.17	37.45	34.23	0.120436	1.67e-08	1.11e-07
308410	Rtn2	36.88	42.48	37.08	33.35	39.65	40.87	38.29	37.58	0.0714082	0.00287156	0.0062061
201097	Hist1h1d	36.87	34.87	32.81	41.5	35.6	29.51	30.93	29.5	-0.20174	1.09e-05	4.54e-05
25227	Arsb	36.86	30.12	36.18	36.88	33.41	30.19	32.58	32.92	-0.11495	7.21e-06	3.08e-05
MXLOC_033741		36.85	42.46	38.19	34.24	41.06	40.79	40.02	35.47	0.0603739	0.00842701	0.0151946
362065	Wls	36.84	37.71	35.47	36.09	36.61	35.09	33.45	37.74	-0.0270653	0.18826	0.169933
MXLOC_002724		36.83	35.62	36.83	35	37.86	37	36.05	38.17	0.0522288	0.0220383	0.0330577
81726	Mvd	36.81	34.62	35.06	39.01	29.74	32.25	30.1	33.86	-0.202624	6.63e-14	7.98e-13
25488	Ndufa5	36.8	55.24	44.07	41.04	51.14	47.75	42.71	42.23	0.0827163	0.0663022	0.0778088
100911664	LOC100911664	36.8	42.59	39.42	40.53	39.99	38.65	39.18	40.6	-0.00436228	0.790434	0.448234
361104	Zcchc24	36.75	37.64	36.61	42.12	40.42	41.86	36.7	41.25	0.0671314	8.81e-06	3.72e-05
297900	Pef1	36.74	40.56	35.79	38.36	34.24	35.76	35.11	36.04	-0.0926155	0.000805849	0.00209472
MXLOC_027989		36.73	38.78	36.62	44.86	36.94	38.08	36.98	38.15	-0.0592457	2.55e-06	1.19e-05
315745	Fem1b	36.64	35.65	38.17	39.63	36.77	36.83	36.17	37.12	-0.0275725	0.216684	0.188994
29477	Mapt	36.6	33.13	31.27	32.72	33.69	33.77	29.49	32.25	-0.0472011	0.0019765	0.00451073
MXLOC_000838		36.57	30.14	26.97	34.72	34.12	34.45	32.2	35.04	0.0935872	0.0192798	0.0296885
89824	Chi3l1	36.55	37.23	31.79	34	32.9	34.51	30.85	32.72	-0.0834313	0.00209585	0.00475048
MXLOC_008282		36.54	33.06	44.64	37.19	38.02	40.27	43.57	38.7	0.0850347	5.4e-08	3.34e-07
MXLOC_030028		36.54	39.41	39.2	39.31	40.77	42.67	37.88	40.61	0.0668304	1.45e-08	9.7e-08
84599	Tmed10	36.53	42	39.57	38.06	42.31	43.92	40.48	43.48	0.134696	2.16e-06	1.02e-05
64358	Kcna6	36.52	32.18	38.61	34.63	34.14	39.32	36.66	36.39	0.0455866	0.000342575	0.000991758
24468	Hspa8	36.52	32.65	31.02	28.17	31.19	32.17	29.86	35.96	0.0159562	0.51476	0.342528
691031	Cdc42se2	36.5	29.44	32.37	34.77	33.4	33.83	34.84	33.77	0.0305907	0.130192	0.130164
MXLOC_011424		36.48	38.52	34.31	37.6	33.88	33	36.41	33.22	-0.0970365	0.00101319	0.00254397
MXLOC_032712		36.47	38.83	37.65	36.15	37.04	35.88	37.4	33.63	-0.0488206	1.24e-06	6.17e-06
MXLOC_023183		36.46	39.99	36.61	35.25	37.46	35.2	36.16	32.51	-0.0733173	5.44e-13	6.07e-12
362152	Hnrnpa3	36.44	44.75	46.9	43.69	44.41	38.91	40.42	45.02	-0.062666	5.06e-06	2.23e-05
363823	Map6d1	36.44	27.59	33.54	35.96	34.74	28.91	24.27	30.98	-0.163398	2.61e-07	1.47e-06
MXLOC_004089		36.42	11.45	53.19	39.68	48.45	90.77	61.67	43.19	0.823325	0	0
117108	B3gat1	36.42	31.75	38.17	36.08	37.24	38.51	40.27	34.85	0.0853971	0.000214506	0.000656034
MXLOC_033879		36.42	34.3	36.83	38.35	37.27	37.52	33.4	37.25	0.00685561	0.49155	0.331694
361217	Spin1	36.41	35.01	35.01	36.99	35.08	36.02	42.33	35.16	0.060384	0.0655552	0.0771532
301427	Ndufb3	36.38	45.56	42.96	37.16	43.3	38.9	35.66	40.61	-0.0128117	0.749465	0.433187
81869	Gstm7	36.37	29.62	31.56	42.11	31.94	31.86	36.64	40.39	0.0173905	0.583647	0.371069
MXLOC_030678		36.34	38.52	1.34	1.7	43.1	40.29	42.13	47.12	1.19143	8.57e-133	1.64e-130
MXLOC_026552		36.32	47.91	38.55	36.7	40.17	42.95	40.33	37.25	0.0188014	0.277503	0.22482
MXLOC_009459		36.27	32.83	36.42	35.6	35.04	32.82	29.93	36.39	-0.06822	0.00806834	0.0146634
25327	Kcnc1	36.26	41.46	39.32	37.99	40.35	35.61	40.65	35.11	-0.0275146	0.0882553	0.0966142
MXLOC_032709		36.23	35.77	37.22	36.28	39.26	35.04	39.91	34.64	0.0361424	0.0881652	0.0965515
29544	Tspyl1	36.19	37.02	38.41	37.55	37.81	39.13	41.52	35.38	0.047923	0.0188204	0.0291211
681896	Slc25a18	36.17	30.92	31.38	37.22	34.5	32.39	27.8	30.43	-0.11386	6.72e-06	2.89e-05
MXLOC_011416		36.16	39.53	34.9	35	35.63	35.43	36.9	35.5	-0.0165753	0.302797	0.2383
294207	Ppp1r11	36.15	35.74	34.01	36.04	34.06	35.45	37.07	35.54	0.00889198	0.743827	0.431471
MXLOC_015743		36.15	41.62	37.34	36.42	36.38	40.4	37.47	37.19	-0.0129159	0.439881	0.307989
MXLOC_032273		36.13	38.33	34.88	35.85	36.87	36.19	34.14	35.02	-0.0209859	0.460293	0.317386
MXLOC_026942		36.09	35.62	33.98	34.48	34.9	34.44	35	33.19	-0.025684	0.0226413	0.0337124
MXLOC_025810		36.08	36.08	35.26	37.57	35.69	36.19	34.99	36.21	-0.026701	0.0598318	0.0718183
296558	Anapc2	36.07	36.9	34.71	37.68	35.15	36.08	36.9	35.5	-0.0131156	0.521211	0.345139
25023	Prkcb	36.05	28.52	34.74	32.37	35.08	29.93	40.43	32.95	0.0874713	3.37e-05	0.00012518
361578	Nomo1	36.05	34.82	34.26	35.85	34.21	35.58	37.22	35.15	0.014253	0.382385	0.279833
29361	Sox10	36.03	36.03	34.35	39.09	37.2	38.19	31.21	37.77	-0.00808994	0.671879	0.405339
304204	Snapc2	36.01	36.58	39.79	39.85	36.63	39.39	37.51	38.49	0.00433871	0.872314	0.475907
MXLOC_012205		36	35.56	37.6	36.97	38.41	32.76	29.15	31.75	-0.144785	1.11e-21	2.24e-20
305177	Enoph1	35.99	35.25	32.02	37.61	36.47	39.31	34.25	37.09	0.0692642	0.00796867	0.0145213
302808	Zdhhc9	35.97	31.7	34.32	35.27	35.54	33.22	34.3	30.8	-0.0345518	0.0886229	0.0969276
502374	Polr2l	35.93	30.01	29.71	33.47	32	32.36	37.66	30.12	0.0684918	0.30474	0.239402
MXLOC_032268		35.93	31.11	35.26	31.4	30.09	33.09	32.18	35.27	-0.0150313	0.75295	0.434161
300147	Sbf1	35.92	33.29	36.22	40.43	35.01	40.89	36.06	35.81	0.0182627	0.165533	0.155134
362090	Fam69b	35.87	33.89	29.4	32.74	30.66	37.93	33.21	30.15	0.00902775	0.75252	0.43397
MXLOC_013774		35.86	41.5	36.52	40.83	38.44	47.02	42.88	39.53	0.121443	1.97e-17	3.02e-16
MXLOC_032905		35.85	35.06	37.86	36.25	39.24	38.3	40.76	36.16	0.0908763	7.87e-23	1.67e-21
50866	Rab4b	35.83	36.96	34.22	35.51	34.49	37.28	36.5	36.89	0.0375462	0.251247	0.209406
MXLOC_013709		35.81	34.1	37.98	32.47	29.6	31.05	35.55	31.62	-0.104829	0.0819439	0.0914034
50558	Npepps	35.8	36.12	35.37	36.09	37.74	37.76	36.42	34.92	0.0370934	0.0229824	0.0341396
117520	Oxr1	35.79	42.57	37.94	38.47	38.85	36.28	36.15	38.32	-0.0363364	0.0212279	0.0321284
294154	LOC294154	35.77	31.41	34.35	42.88	33.35	38.07	37.06	38.4	0.0243246	0.184939	0.167899
117536	Nsmf	35.76	37.24	36.83	35.52	33.88	37.18	39.48	37.54	0.033021	0.0960584	0.103219
314472	Tmem179	35.74	26.16	30.96	29.12	26.68	28.71	33.73	27.81	-0.0592331	0.012766	0.0213063
364050	Dcaf8	35.73	34.99	35.82	36.17	36.24	36.36	35.59	34.7	0.00486364	0.804158	0.45307
170630	Fgf12	35.68	37.23	36.83	32.27	35.8	34.6	37.27	37.18	0.045955	0.272466	0.221863
MXLOC_008847		35.67	39.42	37.76	38.84	37.42	37.5	33.18	35.07	-0.0791108	3.21e-05	0.00011978
MXLOC_029100		35.65	36.04	37.39	32.79	34.51	31.45	31.3	29.82	-0.152098	1.95e-08	1.28e-07
303175	Hist3h2ba	35.64	27.28	28.36	27.62	24.04	21.89	28.16	24.09	-0.259202	9.27e-07	4.72e-06
MXLOC_035885		35.63	36.37	34.65	33.63	34.46	36.44	36.62	31.13	-0.0139014	0.36343	0.270319
MXLOC_035373		35.63	32.59	29.28	33.34	30.93	32.14	30.03	30.51	-0.0751448	0.000837853	0.00216704
65984	Aacs	35.63	27.24	33.8	37.35	29.04	31.48	31.2	31.36	-0.123952	3.38e-10	2.79e-09
679747	Tma7	35.62	47.27	47.03	42.76	48.84	45.34	43.28	41.71	0.0794427	0.0863005	0.0950116
MXLOC_023692		35.62	41.26	39.3	39.36	37.8	39.58	38.38	37.32	-0.0178039	0.371384	0.274301
288305	Cct8	35.6	45.4	44.87	38.01	37.67	40.55	36.78	39.21	-0.0810459	5.45e-05	0.000192565
302967	Paqr4	35.59	41.47	35.61	32.39	33.42	34.28	33.24	38.16	-0.0513157	0.0328051	0.0453788
29272	Dpp6	35.58	31.73	34.05	35.32	32.96	32.47	34.05	29.48	-0.082037	7.51e-05	0.000257686
MXLOC_023028		35.54	32.76	33.64	31.73	32.82	33.35	37.51	30.73	0.00847854	0.476862	0.325108
64371	Prdx3	35.54	33.4	34.51	34.59	30.93	33.08	32.75	32.71	-0.0851791	0.00423569	0.00860429
652929	Cd99	35.5	39.51	34.64	36.22	32.18	38.38	33.04	43.2	0.0332633	0.478191	0.325782
308869	Lamtor1	35.5	39.76	38.08	42.28	35.01	38.66	38.71	43.02	0.00908523	0.778058	0.443643
314352	Sel1l	35.49	37.01	35.36	35.13	35.94	36.25	35.49	34.66	-0.00421084	0.748364	0.432846
24416	Grm3	35.46	37.01	36.92	34.69	37.85	35.73	36.83	35.29	0.0197551	0.273457	0.222516
MXLOC_008596		35.44	33.08	37.8	38.75	34.52	39.03	36.34	38.76	0.0351749	0.0164954	0.0262663
MXLOC_017549		35.44	46.5	38.66	47.32	41.48	28.94	34.25	41.07	-0.194842	1.43e-11	1.38e-10
MXLOC_035412		35.42	37.19	33.71	33.24	33.47	32.24	31.16	32.4	-0.108673	6.37e-30	1.93e-28
24309	Dbp	35.38	37.04	40.08	38.96	37.08	25.88	30.47	32.59	-0.262747	2.01e-22	4.21e-21
MXLOC_032126		35.37	44.04	35.03	34.75	35.49	38.67	38.29	33.15	-0.0278388	0.123319	0.125079
81681	Lss	35.37	30.44	33.67	39.08	30.39	31.55	29.15	35.51	-0.12921	3.63e-10	2.98e-09
298859	Dnajc27	35.35	32.94	32.83	32.8	32.44	31.74	34.6	31.79	-0.0345871	0.0322708	0.0447945
140547	Echs1	35.31	31.68	33.1	30.96	31.35	31.85	29.1	33.03	-0.0570731	0.056332	0.068542
MXLOC_017568		35.24	35.76	32.68	34.88	33.29	33.57	31.85	36.09	-0.0320891	0.174908	0.161497
297093	Cbx3	35.23	32.75	38.22	35.02	34.77	30.71	39.73	25.12	-0.112305	2.49e-05	9.53e-05
83532	Vdac3	35.11	28.46	23.84	35.14	27.77	32.12	25.36	29.92	-0.0824501	0.0106683	0.0184298
64534	Pim3	35.1	35.46	35.67	34.08	36.29	40.02	36.04	39.83	0.123883	7.48e-07	3.87e-06
290356	Phyhip	35.1	41.91	38.26	37.11	35.21	37.38	40.31	35.07	-0.0363519	0.0642963	0.0760628
MXLOC_026350		35.09	27.12	36.97	30.71	36.5	33.43	37.51	35.92	0.146557	1.11e-06	5.57e-06
292597	Ttyh1	35.08	34.85	37.94	39.35	34.16	41.22	39.29	32.72	0.00362965	0.849908	0.4688
MXLOC_020036		35.07	40.07	40.97	36.97	36.05	44.41	41.88	42.47	0.109476	4.38e-20	8.06e-19
116782	Pcdhgc3	35.07	33.54	34.39	38.64	35.28	36.91	37.05	35.38	0.0306633	0.0487862	0.0614196
298566	C1qa	35.02	41.29	37.5	35.75	48.96	38.51	39.61	53.43	0.284813	2.38e-18	3.92e-17
287466	Wscd1	35.02	40.52	35.55	37.8	39.65	45.9	42.33	43.85	0.211919	9.43e-29	2.71e-27
25353	Spp1	35.02	94.55	32.6	37.37	36.4	67.19	28.06	47.46	-0.124922	3.33e-07	1.84e-06
300514	Ei24	35	30.6	34.84	33.94	33.49	32.04	33.23	32.82	-0.0273456	0.258503	0.213824
24818	Tcp1	34.99	42.01	40	39.26	40.5	38.11	40.65	41.53	0.0483989	0.0422001	0.0550113
289668	Lap3	34.99	33.44	35.33	32.18	33.4	34.81	30.31	32.11	-0.0525933	0.0260484	0.0377516
300253	Eif4b	34.92	35.52	36.46	36.79	34.18	35.85	37.98	36.62	0.0118443	0.495087	0.333442
MXLOC_001603		34.92	30.21	34.96	34.97	34.46	32.68	33.68	32.19	-0.0219119	0.231012	0.197489
290794	Tnks	34.91	28.81	29.49	34.87	31.29	32.74	30.25	32.9	-0.010009	0.542672	0.353357
685634	Smim12	34.87	33.24	27.72	33.78	31.85	30.3	31.13	28.17	-0.0818341	0.0301497	0.042415
296301	Raly	34.85	36.14	35.12	34.23	34.69	36.11	34.72	37.22	0.0333284	0.25188	0.209804
301363	Map4k4	34.76	32.96	36.02	37.85	37.3	39.59	35.25	37.48	0.0798575	2.58e-08	1.66e-07
361842	Sar1a	34.73	34.42	32.72	35.51	32.89	35.27	33.68	34.57	-0.00607091	0.774301	0.442072
MXLOC_029204		34.7	31.77	35.07	30.63	34.72	35.33	33.31	35.34	0.0806292	0.00383068	0.00791806
MXLOC_030965		34.7	39.98	34.64	34.77	35.67	37.46	35.61	33.66	-0.0118033	0.490162	0.330985
303244	Mpdu1	34.69	38.39	32.06	34.77	31.66	37.65	35.08	30.51	-0.0413985	0.183452	0.166919
MXLOC_013675		34.68	34.34	34.78	39.48	37.6	35.14	33.56	36.65	-0.00352566	0.770128	0.440605
690163	Oxct1	34.68	36.73	33.87	32.52	36.42	33.98	31.42	33.4	-0.022514	0.23137	0.197655
310261	Eif5a2	34.66	43.93	34.24	35.22	35.13	34.18	31.77	33.41	-0.132115	2.91e-18	4.76e-17
287433	Fxr2	34.65	36.66	31.02	31.17	33.49	33.71	34.98	33.53	0.0303343	0.154223	0.147267
MXLOC_031991		34.65	36.21	39.47	35.43	35.9	35.83	41.4	32.73	0.0127493	0.724894	0.424698
114489	Dag1	34.64	33.5	34.4	37.22	34.18	35.64	34.07	45.32	0.0957374	4.3e-11	3.96e-10
50681	Acox1	34.64	31.3	32.62	36.45	30.93	31.9	34.9	33.21	-0.0412937	0.0780939	0.0881867
64204	Plec	34.62	36.01	30.56	32.9	34.61	38.5	34.88	36.66	0.113021	3.83e-39	1.6e-37
767613	Gpr17	34.62	26.86	31.8	36.56	32.97	36.04	33.32	34.9	0.0871028	0.0148542	0.0241574
362504	Dctn3	34.61	38.63	34.87	35.15	37.09	35.82	38.8	36.46	0.0622041	0.0801823	0.0898195
MXLOC_014666		34.58	35.27	34.61	39.5	34.13	37.7	35.53	33.33	-0.015549	0.389861	0.283655
295214	S100a1	34.57	41.27	41.2	42.7	38.9	39.47	39.43	44.11	0.0410922	0.356824	0.26661
79120	Arf4	34.57	35.58	35.62	40.08	37.78	33.27	36.43	36.92	-0.0090263	0.735632	0.42858
MXLOC_033157		34.55	32.72	31.54	33.02	31.87	32.43	34.32	32.01	-0.011599	0.409819	0.293055
81640	Amd1	34.46	35.4	34.64	36.65	34.41	33.19	34.67	34.22	-0.0454771	0.0170473	0.02696
MXLOC_007407		34.46	33.03	33.71	34.99	32.93	31.34	33.62	30.26	-0.0863305	2.42e-07	1.36e-06
MXLOC_010045		34.45	35.43	67.09	74.72	65.93	33.86	70.8	66.43	0.159358	5.81e-12	5.83e-11
246282	Zfp91	34.45	32.89	32.45	33.95	34.29	31.8	30.27	32.32	-0.0539864	0.000577739	0.00156782
MXLOC_006447		34.44	38.92	33.64	34.24	33.44	33.58	33.71	32.93	-0.0756615	5.03e-09	3.56e-08
54301	Slc14a1	34.43	29.88	31.72	33.7	27.01	28.43	31.75	27.65	-0.170141	6.43e-08	3.94e-07
311642	Sulf2	34.42	36.35	32.78	37.23	40.52	41.36	38.86	38.36	0.179418	1.98e-29	5.86e-28
MXLOC_014953		34.42	35.39	35.69	34.95	35.49	36.56	35.23	34.55	0.0282386	0.104547	0.110097
289034	Tmem183a	34.41	31.23	31.09	32.78	30.5	30.61	32.56	30.68	-0.0529675	0.0601055	0.0720927
296753	Srpk2	34.4	33.52	33.71	32.13	32.35	32.14	33.46	32.79	-0.0298751	0.101357	0.107412
MXLOC_001953		34.37	37.33	35.66	36.07	38.38	33.17	33.18	32.55	-0.0587334	0.0048646	0.00963844
MXLOC_003103		34.36	48.02	52.89	35.12	37.8	40.58	36.64	40.9	-0.119817	1.94e-11	1.85e-10
MXLOC_010958		34.35	29.45	30.29	33.41	30.59	33.48	31.7	30.12	-0.0180759	0.200664	0.178541
24513	Ivd	34.34	32.78	29.51	30.28	30.99	31.17	30.72	29.06	-0.050172	0.0716411	0.0826157
MXLOC_013804		34.34	34.91	33.55	32.54	30.5	24.78	27.29	26.09	-0.308108	4.27e-21	8.31e-20
MXLOC_004003		34.28	47.21	36.45	35.53	38.89	38.4	39.88	33.8	-0.00926331	0.763982	0.438156
29211	Sptbn2	34.25	34.1	33.76	32.19	34.79	35.56	37.18	34.01	0.0775185	4.38e-11	4.03e-10
MXLOC_020645		34.22	29.95	34.11	38.03	34.73	33.74	33.32	37.69	0.00119286	0.939789	0.496458
306197	Tm9sf2	34.21	33.25	31.99	32.25	32.59	31.2	35.38	32.44	0.00288301	0.890751	0.481748
315345	Copz1	34.19	35.13	35.27	34.81	34.89	36.23	35.06	36.77	0.0428644	0.0992373	0.105783
361196	Habp4	34.19	37.94	32.78	34.15	32.93	31.98	34.13	31.06	-0.0865657	0.00348246	0.00730674
65138	Adrm1	34.18	34.29	34.45	32.72	31.92	33.36	33.81	31.49	-0.046865	0.114681	0.118232
681021	Paqr6	34.16	42.02	38.48	41.32	34.74	41.48	34.84	42.78	-0.0073232	0.818533	0.458485
499529	Ndufs4	34.16	43.84	37.28	39	38.62	37.83	36.29	38.69	-0.0167656	0.536866	0.350589
MXLOC_031808		34.16	32.58	32.74	34.35	31.85	32.71	33.16	32.94	-0.0336108	0.0121719	0.020531
316916	Clptm1l	34.15	34.46	33.67	31.42	31.77	33.19	32.53	32.45	-0.0355751	0.123218	0.125073
25379	Anp32a	34.13	33.93	36.62	32.97	34.4	33.49	32.28	36.09	-0.00350289	0.92132	0.491465
360511	Pank3	34.11	26.27	29.19	31.02	29.78	28.96	28.08	33.62	-0.00260749	0.847636	0.468133
362750	Atl1	34.1	37.18	33.52	34.36	33.17	31.79	35.5	29.47	-0.0936947	1.38e-05	5.6e-05
MXLOC_015590		34.08	31.95	28.92	32.47	32.62	33.81	31.03	31.35	0.0179827	0.24164	0.203721
MXLOC_021921		34.08	48.87	32.28	38.58	37.14	44.44	32.88	33.9	-0.0244643	0.588487	0.371568
MXLOC_009153		34.07	30.24	31	33.64	30.65	29.93	31.38	31.81	-0.058803	6.77e-05	0.000234556
25674	Glra1	34.07	47	32.94	33.12	33.67	38.93	35.88	30.14	-0.0740359	0.00142069	0.00339304
24183	Ak1	34.04	31.32	30.84	31.87	30.27	33.36	33.3	30.55	-0.00123079	0.962509	0.501601
309593	Gnl1	34.02	37.25	34.3	33.52	36.38	38.13	36.51	37.33	0.0998707	2.21e-05	8.55e-05
29672	Psma5	34.02	39.31	33.66	32.91	35.74	31.84	34.15	33.38	-0.0364497	0.302367	0.238044
64001	Cyb5a	34	32.4	41.55	38	37.26	33.07	33.23	43.5	0.0243769	0.55374	0.358117
498890	RGD1560212	34	34.01	33.41	32.83	4.48	33.94	32.75	31.51	-0.376966	1.89e-38	7.75e-37
25725	Prkar1a	33.97	48.5	39.64	44.98	40.46	45.13	39.99	39.11	-0.0100958	0.70418	0.416888
MXLOC_004026		33.96	27.89	36.5	29.64	36.4	35.76	35.69	34.71	0.157496	1.09e-11	1.06e-10
MXLOC_011675		33.94	41.27	36.14	34.02	34.76	32.47	30.99	31.15	-0.119012	2.02e-40	8.81e-39
500102	Fam131b	33.92	30.55	33.21	33.63	35.82	32.59	33.52	31.76	0.0268465	0.1196	0.122237
MXLOC_007929		33.91	31.61	33.21	32.75	44.02	33.93	25.25	34.84	0.0717341	1.73e-05	6.89e-05
289019	Cdk18	33.91	31.41	38.51	41.01	32.95	37.04	30.68	36.86	-0.0705748	0.0124118	0.0208157
373542	Stk25	33.9	33.88	37.16	42.44	38.36	34.15	37.84	35.48	-0.0129126	0.584147	0.3712
MXLOC_011859		33.9	32.41	33.48	35.94	32.02	26.4	25.98	32.92	-0.207985	4.47e-23	9.65e-22
192152	Tgoln2	33.88	31.32	32.4	36.69	32.67	30.68	36.38	32.8	-0.0189728	0.231024	0.197489
MXLOC_004490		33.85	29.12	22.19	27.52	29.68	26.69	25.42	28.04	-0.0327572	0.072859	0.0836478
316256	Tnfrsf21	33.85	35.48	31.83	34.44	32.17	33.27	34.09	31.08	-0.0505346	0.00223997	0.00502413
680891	Sf3b5	33.83	29.43	27.66	32.87	26.07	27.5	30.85	28.02	-0.12301	0.00869703	0.0155785
245981	Rpl15	33.82	29.86	32.76	33.22	35.74	35.22	36.01	37.68	0.161678	8.18e-11	7.32e-10
499417	Sumo3	33.82	33.63	35.25	34.14	32.74	34.32	32.84	34.92	-0.014788	0.596823	0.375409
MXLOC_031932		33.81	36.01	32.94	34.58	33.86	33.09	29.93	33.47	-0.0714458	3.12e-05	0.0001167
64458	Scrg1	33.8	40.37	33.62	48.24	32.25	37.85	35.55	40.58	-0.0655704	0.201154	0.17885
MXLOC_009528		33.79	46.9	42.83	37.93	38.77	42.19	41.55	36.73	-0.00968148	0.704323	0.416903
294281	Slc39a7	33.77	26.94	27.09	29.68	28.89	31.69	32.76	26.57	0.0451078	0.0767359	0.0870662
116504	Mprip	33.74	29.25	32.23	33.66	31.86	32.35	29.54	36.88	0.0204637	0.251818	0.209772
313020	Wdtc1	33.74	32.19	30.39	32.06	30.27	34.25	30.81	33.29	0.00589969	0.738865	0.429753
499934	Manbal	33.73	34.74	31.63	33.69	31.68	35.74	36.02	34.41	0.0547454	0.110319	0.114574
361923	Rpl22l1	33.73	29.12	30.67	37.1	37.73	30.64	30.87	31.67	0.0221562	0.666076	0.402859
309629	Pfdn6	33.71	41.73	32.75	37.32	33.96	41.13	37.96	35.8	0.0837133	0.0552354	0.0675249
303337	Rab11fip4	33.7	37.14	34.53	34.16	35.82	38.83	38.41	34.39	0.0843641	7.97e-06	3.4e-05
360592	Trim37	33.68	39.22	32.69	31.82	32.44	33.55	33.15	32.74	-0.0527669	0.00419291	0.00853215
685756	Tmem229a	33.68	36.65	32.12	31.43	29.69	29.04	26.64	29.66	-0.214146	8.27e-41	3.67e-39
308134	Tmem35a	33.67	36.23	32.28	38.3	33.68	33.43	35.2	31.25	-0.0672608	0.00670839	0.0125786
65278	Csnk1g2	33.66	32.03	32.1	31.49	31.23	32.44	30.57	34.64	0.000538035	0.981344	0.505009
25270	Abcd3	33.65	29.03	34.18	35.2	31.27	31.35	30.93	32.61	-0.0657252	0.00068185	0.00180897
MXLOC_019089		33.64	32.79	33.77	32.32	35.35	35.95	36.8	35.37	0.117747	2.14e-22	4.48e-21
83534	Tpp1	33.63	29.43	26.28	34.26	24.41	25.18	31.16	32.85	-0.11839	5e-07	2.67e-06
64553	Akap6	33.62	38.25	33.84	35.28	35.19	39.17	35.25	34.34	0.0330417	0.00301826	0.00647704
24560	Cd200	33.61	29.04	32.34	35.7	34.74	30.33	35.58	30.13	0.00225224	0.923905	0.492201
298012	Rad23b	33.6	41.53	35.85	37.49	36.61	37.08	39.61	34.24	-0.00309356	0.876168	0.477207
29629	Gria4	33.6	37.62	35.48	34.08	33.56	33.26	34.13	33.3	-0.066328	0.000232111	0.000702808
MXLOC_027084		33.6	46.22	36.91	39.81	35.78	13.55	13.15	32.34	-0.711318	2.93e-97	3.77e-95
292792	Tmem147	33.58	30.67	33.67	29.72	29.59	29.28	32.44	31.15	-0.0471063	0.248594	0.207864
140868	Fabp5	33.57	32.3	31.94	32.73	34.52	34.68	32.58	29.59	0.0273703	0.558408	0.360356
293736	Myrf	33.56	33.66	31.28	37.07	35.86	37.55	33.28	33.93	0.05401	0.00016694	0.000526431
24674	Ppp3ca	33.56	41.38	41.82	35.27	36.93	37.31	42.66	31.41	-0.0298041	0.166376	0.155684
289144	Cacybp	33.56	39.24	35.42	35.4	35.93	34.65	31.96	31.86	-0.0867446	0.00202602	0.0046106
65183	Aldh3a2	33.55	30.14	31.3	35.94	32.43	28	30.47	34.21	-0.0642305	0.00173281	0.00402869
MXLOC_026672		33.53	34.65	33.87	30.48	30.5	28.17	30.29	29.76	-0.14241	0.00114481	0.0028265
361071	Sucla2	33.52	45.66	39.78	37.08	40.54	36.75	36.61	37.46	-0.0353365	0.116857	0.120024
MXLOC_002165		33.5	37.38	33.4	31.47	34.58	31.33	35.1	34.24	0.000919547	0.965772	0.50208
408217	Usp11	33.49	29.24	31.25	31.41	31.05	31.4	36.12	28.11	0.0161562	0.402311	0.289674
89830	Ptch1	33.47	34.06	30.82	33.76	28.96	29.24	27.31	30.46	-0.184958	7.42e-27	1.91e-25
MXLOC_000726		33.45	35.55	37.64	35.25	37.59	41.68	39.4	36.28	0.140278	2.23e-17	3.41e-16
MXLOC_008474		33.45	27.51	28.71	29.6	30.56	30.07	33.6	28.68	0.0435602	0.0034213	0.00720245
LOC001562		33.45	0.13	0	16.3	0.18	15.07	0.2	2.73	-1.46102	3.1e-161	7.92e-159
MXLOC_032430		33.43	34.25	35.47	35.23	29.93	32.97	27.34	29.15	-0.207783	1.15e-16	1.69e-15
25277	Mfge8	33.42	33.81	27.54	28.52	26.88	41.92	28.97	28.38	0.0439018	0.0857599	0.0945463
25371	Adprh	33.41	31.3	28.74	33.12	30.31	32.63	33.06	27.58	-0.0277869	0.348547	0.262354
362173	Caprin1	33.4	37.25	35.79	36.47	37.03	34.56	35.08	36.9	0.0105288	0.567483	0.364264
288238	Pigp	33.4	33.15	30.07	31.28	25.67	27.96	24.45	27.18	-0.255681	5.34e-06	2.35e-05
295934	Chst1	33.39	26.27	33.81	30.63	31.53	33.58	38.14	32.82	0.133984	5.42e-09	3.83e-08
MXLOC_022692		33.39	34.34	35.46	36.06	38.21	33.95	34.1	37.25	0.0404868	0.0719059	0.0828127
MXLOC_005855		33.39	32.98	33.44	34.35	31.75	35.27	35.47	33.96	0.028246	0.193056	0.173232
84580	Hdac5	33.39	32.83	30.33	32.3	31.57	33.8	31.87	30.81	-0.00511417	0.794931	0.449575
MXLOC_009250		33.37	35.21	33.1	32.21	34.89	39.75	35.15	46.13	0.22506	2.21e-35	8.29e-34
81734	Nell2	33.37	33.44	29.11	32.41	30.61	36.16	33.61	28.24	0.00749847	0.705292	0.417364
297383	Rtkn	33.31	36.2	33.05	32.95	35.9	39.29	36.63	37.08	0.141896	1.51e-11	1.45e-10
117262	Psmc4	33.31	38.16	38.09	38.41	34.68	38.51	36.53	35.4	-0.0193282	0.506881	0.338821
MXLOC_003066		33.3	39.29	39.44	35.58	36.37	34.62	36.83	36.68	-0.0268783	0.0993044	0.105801
MXLOC_034891		33.27	37.82	35.97	34.6	38.03	39.1	38.89	35.02	0.0982959	5.87e-06	2.56e-05
MXLOC_006865		33.27	27.01	31.22	29.83	31.07	32.06	33.97	28.19	0.0483314	0.0378798	0.0506755
315509	Jam3	33.27	28.41	32.8	34.27	31.24	30.84	29.07	33.28	-0.0461545	0.0787067	0.0886298
317218	Itm2a	33.24	29.81	29.73	31.42	31.3	27.39	27.48	35.37	-0.0247971	0.39805	0.287751
81666	Gnaq	33.18	42.56	39.87	40.28	38.05	38.57	36.93	39.03	-0.0187514	0.561689	0.361784
25257	Gamt	33.17	26.82	32.91	39.13	27.45	34.17	32.2	35.77	-0.0227873	0.461663	0.318007
365024	Chmp1a	33.09	30.06	29.94	30.63	31.86	32.17	32.24	31.24	0.0481321	0.0531951	0.0656824
299201	Dlst	33.06	35.87	33.87	33.03	31.76	36.1	35.43	32.45	0.00429631	0.835158	0.463927
691393	Oxa1l	33.05	36.07	34.87	34.99	34.88	35.28	36.64	34.09	0.0274678	0.325182	0.250483
63868	Hspd1	33.04	42.44	38.64	33.9	38.2	37.48	36.7	38.23	0.0333119	0.132197	0.131541
MXLOC_024122		33.03	39.16	36.98	36.41	33.43	28.85	29.35	31.02	-0.241677	2.57e-27	6.86e-26
MXLOC_025867		33.02	34.4	33.58	33.4	34.45	34.18	35.28	32.19	0.0255892	0.370265	0.273842
MXLOC_026135		33.01	36.26	30.74	30.7	33.86	35.9	35.1	30.97	0.0588462	4.89e-12	4.95e-11
29554	Pdha1	33.01	43.22	40.93	43.35	43.05	36.26	32.27	39.49	-0.0830307	1.46e-05	5.9e-05
29264	Clip2	32.99	34.36	30.49	31.39	32.07	37.07	31.88	33.84	0.0657603	2.92e-05	0.000109989
MXLOC_006129		32.99	34.88	33.57	36.14	34.23	33.69	35.13	34.38	0.000810872	0.959906	0.500852
25522	Prkcz	32.96	30.07	31.79	30.59	28.02	29.89	28.38	29.31	-0.11394	3.73e-07	2.04e-06
362884	Tmbim4	32.95	34.3	31.47	32.6	32.12	31.41	30.83	34.17	-0.0163181	0.682977	0.409532
MXLOC_018273		32.95	30.56	38.63	29.24	31.25	28.37	27.09	27.72	-0.197607	5.82e-25	1.37e-23
83712	Rbbp7	32.94	35.81	36.66	36.44	34.44	31.66	32.2	34.06	-0.0946014	0.000148859	0.000475832
MXLOC_033324		32.92	33.54	27.81	33.04	24.04	27.49	20.72	21.28	-0.437938	1.27e-59	8.65e-58
294993	Hspa4l	32.91	39.46	32.59	31.31	33.56	32.06	30.89	31.54	-0.0834836	9.11e-07	4.64e-06
171400	Elovl5	32.91	34.58	34.97	37.4	29.83	33.82	28.62	32.01	-0.157446	4.67e-05	0.000167999
362979	Panx2	32.9	37.49	34.32	34.49	38.16	38.9	39.51	32.64	0.105041	7.7e-08	4.67e-07
MXLOC_032865		32.87	27.07	29.84	28.81	28.38	29.45	31.38	28.36	-0.00529731	0.624531	0.386408
366624	Cfl2	32.84	41.1	33.16	36.09	35.02	33.34	33.49	31.89	-0.0919106	3.96e-06	1.79e-05
MXLOC_005060		32.83	44.65	37.18	45.29	45.85	35.47	34.14	37.13	-0.0292763	0.624776	0.386492
MXLOC_017090		32.83	33.19	29.53	33.04	29.96	30.51	28.13	33.28	-0.0748433	4.7e-09	3.35e-08
MXLOC_019627		32.81	27.36	31.99	34.33	31.78	31.01	38.2	32.73	0.0915213	1.2e-06	5.97e-06
498358	Slc30a9	32.79	35.48	33.84	34.86	33.99	33.07	36.1	35.8	0.0273865	0.291029	0.231898
MXLOC_003482		32.79	30.04	32.42	32.45	31.28	31.42	27.67	31.72	-0.0598253	0.0285358	0.0406313
291339	Commd3	32.78	38.54	36.81	39.41	35.95	34.86	34.18	35.53	-0.0571543	0.117648	0.120662
MXLOC_015689		32.78	36.84	27.75	33.61	29.43	31.43	30.29	27.74	-0.132875	2.26e-09	1.67e-08
295217	Snapin	32.75	32.91	29.44	33.69	31.14	30.02	26.47	31.96	-0.0998175	0.000732006	0.00192378
299121	Actr10	32.72	41.43	36.77	38.22	37.25	34.65	35.96	34.24	-0.0603414	0.0326349	0.0451752
301249	Mrps18a	32.68	32.96	31.9	32.82	30.56	33.66	30.62	27.58	-0.0761543	0.0671062	0.0785638
83800	Clta	32.67	30.88	35.02	32.1	35.11	30.36	36.73	38.1	0.111063	0.000959965	0.00243322
MXLOC_011477		32.66	31.68	40.58	41.26	42.27	36.59	34.93	36.96	0.0509865	0.126455	0.127374
293546	Gprc5b	32.66	31.01	30.96	31.74	32.97	30.68	28.67	32.17	-0.0176384	0.432469	0.304688
298500	Smap2	32.63	33.28	15.06	33.62	22.96	30.38	40.21	33.55	0.157	4.07e-13	4.6e-12
64185	Cap1	32.63	32.43	31.78	30.04	28.44	29.75	26.62	28.71	-0.155348	1.2e-11	1.18e-10
361577	Kdelr1	32.61	29.07	32.38	34.33	31	35.73	33.06	34.37	0.0690641	0.0203644	0.0310531
295235	Ssr2	32.59	39.14	37.37	37.62	34.53	36.78	34.32	32.62	-0.0735866	0.0318751	0.044356
364419	Chmp7	32.58	32.05	32.05	33.43	32.25	31.92	32.24	32.22	-0.0130877	0.536367	0.35038
64678	Tfrc	32.58	35.41	30.7	33.32	37.5	29.66	28	30.04	-0.0732016	4.88e-06	2.17e-05
311846	Lrrc8a	32.57	33.41	34.25	31.41	36.33	37.69	35.06	35.27	0.136761	2.27e-13	2.62e-12
361207	Tmed9	32.53	27.41	27.2	28.51	29.29	28.36	28.64	30.76	0.0243417	0.445429	0.310191
311078	Psmd14	32.53	34.83	33.78	29.69	32.48	31.36	30.4	28.04	-0.088691	0.00275535	0.00600056
24423	Gstm1	32.52	36.12	37.85	36.57	33.79	38.48	36.63	35.35	0.0229218	0.498198	0.33482
MXLOC_034277		32.5	39.11	36.27	39.16	36.45	33.22	31.7	28.56	-0.176868	1.2e-32	4.13e-31
311405	Tmem127	32.49	34.94	32.69	31.96	33.2	34.5	35.02	33.81	0.0516012	0.00169583	0.00395943
MXLOC_000008		32.49	35.32	31.89	30.38	33.29	33.13	33.95	30.78	0.0170366	0.374745	0.276113
24530	Lcat	32.49	17.44	22.09	20.26	21.29	28.66	18.16	23.67	-0.00248912	0.94625	0.498095
140923	Bnip3l	32.48	33.36	33.96	34.71	33.64	33.89	33.04	34.82	0.0123626	0.520535	0.345122
MXLOC_030281		32.48	30.53	25.62	23.99	26.01	30.03	29.38	16.97	-0.133731	4.41e-27	1.15e-25
MXLOC_014368		32.47	26.83	20.81	27.12	30.72	29.93	29.05	27.48	0.135357	9.39e-06	3.95e-05
304670	Tnpo2	32.47	33.88	30.55	33.29	31.52	35.01	33.87	29.75	0.00259025	0.870442	0.475453
MXLOC_010047		32.47	39.78	33.47	37.05	36.36	36.25	32.49	36.93	-0.00225131	0.899636	0.48475
315121	Cdc42ep1	32.47	33.5	30.57	32.38	29.89	32.31	26.89	30.3	-0.104674	1.54e-05	6.18e-05
MXLOC_003500		32.46	31.05	27.85	31.31	29.38	30.84	30.83	29.52	-0.0222283	0.186305	0.1688
298675	Rer1	32.44	32.03	31.97	32.8	30.14	32.34	35.06	33.43	0.0279781	0.38582	0.281575
MXLOC_010040		32.44	33.36	31.2	32.86	33.27	32.91	33.14	31.95	0.021398	0.12556	0.126785
MXLOC_027576		32.42	28.63	29.01	26.65	28.31	28.44	32.74	31.03	0.0532966	0.0745797	0.0851867
305506	Eif6	32.36	28.51	31.41	31.24	31.08	29.89	31.47	31.33	0.00997083	0.766302	0.439101
305457	Letm1	32.36	32.83	32.83	31.27	30.11	30.83	31.96	28.45	-0.086937	0.000105101	0.000347839
312826	Cmas	32.35	35.72	32.82	34.02	32.83	35.01	33.56	31.33	-0.0158998	0.556658	0.359465
310710	Sec22b	32.35	32.07	30.15	32.63	29.87	30.17	30.36	29.15	-0.0816734	0.0086114	0.015448
362923	Efr3a	32.33	36.42	31.11	31.62	30.78	31.89	31.15	29.35	-0.0897433	4.18e-09	2.99e-08
293702	Fkbp2	32.31	42.59	37.72	37.27	40.09	49.7	41.38	44.57	0.254038	4.38e-09	3.13e-08
60586	Clcn4	32.31	30.78	31.85	31.39	31.61	29.8	30.89	30.33	-0.0411391	0.0163061	0.0260207
MXLOC_006425		32.29	35.27	36.71	36.49	33.71	32.58	28.93	33.85	-0.10648	1.51e-07	8.8e-07
MXLOC_035046		32.28	30.21	31.14	34.32	33.94	32.9	31.89	31.2	0.02395	0.190415	0.171509
MXLOC_023236		32.26	29.66	30.36	30.05	29.55	28.92	29.87	27.68	-0.0786829	2.36e-06	1.1e-05
501569	Tmem47	32.26	31.56	30.51	31.29	26.89	26.78	26.17	27.97	-0.217862	3.6e-33	1.26e-31
29714	Ptprn2	32.24	27.4	31.19	30.74	30.87	29.36	35.03	28.44	0.0245551	0.12102	0.12336
292156	Sh3glb1	32.24	30.37	35.91	33.33	32.84	30.69	29.69	32.3	-0.0666792	0.0132563	0.0219767
498959	Fbxo31	32.21	35.11	34.11	32.15	32.7	39.46	30.73	32.88	0.0313676	0.237713	0.201392
29457	Map6	32.19	34.68	29.7	32.29	30.01	29.42	30.51	28.75	-0.113925	3.02e-09	2.2e-08
MXLOC_001255		32.15	31.02	31.48	31.19	32.14	31.06	32.84	33.12	0.0382537	5.95e-05	0.00020885
366826	Diras1	32.12	32.24	29.83	29.48	31.35	33.08	32.73	29.64	0.0428876	0.10296	0.10874
29191	Tac3	32.09	20.69	40.92	28.04	27.68	30.7	43.09	33.12	0.153202	0.000590546	0.00159753
360921	Rufy3	32.08	38.84	36.1	34.96	36.2	36.65	32.54	33.07	-0.0284086	0.255782	0.211992
140922	Txnl1	32.07	36.6	36.43	35.12	35.7	35.09	35.52	36.35	0.0343566	0.261946	0.215761
MXLOC_010611		32.05	32.35	35.11	29.73	31.93	34.38	34.18	31.84	0.0368226	0.0290371	0.0411875
619581	Nicn1	32.01	35.18	34.58	32.54	30.79	32.49	33.97	30.13	-0.0703291	0.00368617	0.00767384
81925	Cds1	32.01	40.99	32.78	33.02	31.9	34.54	32.11	30.34	-0.0970926	0.000110249	0.000363293
684097	Snx3	31.99	39.9	34.64	33.97	40.31	43.48	40.36	35.83	0.198141	2.24e-12	2.34e-11
304092	Son	31.99	34.05	31.7	32.31	34.36	33.8	33.36	35.49	0.0745085	3.47e-10	2.86e-09
MXLOC_023360		31.99	32.04	31.83	30.79	29.54	29.87	30.77	29.6	-0.0782739	1.64e-07	9.49e-07
89825	Nap1l1	31.97	35.59	30.39	34.06	33.38	33.09	33.18	35.14	0.0367958	0.126878	0.127705
498600	Fam32a	31.96	35.01	34.52	32.04	30.65	33.45	32.39	32.75	-0.0404982	0.104268	0.109863
171113	Blcap	31.95	36.67	35.53	32.96	34.55	31.4	38.3	30.7	-0.0163902	0.511622	0.341046
116660	Ptprn	31.93	2.93	44.76	6.59	47.49	3.56	33.4	27.29	0.358359	1.34e-52	8e-51
365895	Hipk1	31.93	29.21	31.37	32.98	32.47	31.34	32.86	32.56	0.0417594	0.000743566	0.00195038
MXLOC_002114		31.92	31.96	29.25	32.1	30.73	30.75	29.95	28.31	-0.0570282	0.0588721	0.0709462
297995	Chmp5	31.88	33.84	33.99	33.47	35.12	32.02	32.08	33.78	0.00640564	0.836031	0.464096
64701	Rpn2	31.87	29.7	33.43	35.72	32.64	35.16	33.41	34.84	0.0599764	0.0102105	0.0177561
290549	Selenok	31.86	24.66	31.13	31.02	30.6	28.97	26.18	30.54	-0.0216936	0.574715	0.367548
MXLOC_002374		31.84	32.2	30.55	35.01	32.29	33.3	31.06	39.12	0.078791	3.12e-05	0.000116842
689978	Nrsn2	31.84	27.49	35	33.87	33.21	33.52	37.22	30.86	0.0765484	0.0112417	0.0192604
89791	Ncdn	31.84	42.29	25.44	29.81	32.68	34.29	30.45	31.13	0.000880096	0.961944	0.501412
MXLOC_013766		31.84	29.63	27.99	29.8	22.84	22.92	24.31	29.96	-0.235488	2.77e-06	1.28e-05
24950	Srd5a1	31.83	30.31	29.34	35.55	29.65	32.01	28.13	29.13	-0.0924769	3.64e-05	0.000134463
494223	Fbxl16	31.82	19.95	26.94	29.63	24.38	19.7	27.16	23.66	-0.190243	1.95e-08	1.28e-07
294930	Nceh1	31.81	31.6	31.42	33	31.28	32.11	34.75	28.46	-0.00943444	0.704224	0.416895
29528	Vamp3	31.81	30.82	34.13	35.62	29.89	30.18	27.86	32.29	-0.134392	1.49e-06	7.25e-06
MXLOC_004369		31.77	33.83	31.67	34.11	33.12	29.99	30.01	31.59	-0.0731662	3.28e-07	1.81e-06
MXLOC_004192		31.73	31.62	33.63	32.98	32.42	35.45	30.97	31.73	0.00809576	0.583742	0.37109
298992	Nova1	31.73	35.45	33.02	34.74	33.48	32.65	34.27	30.74	-0.0375637	0.041896	0.0546767
299104	Fkbp3	31.72	47.14	34.32	38.98	40.63	37.65	36.35	37	0.00966654	0.758105	0.435736
29539	Aldh2	31.69	25.96	26.65	29.41	28.17	31.75	27.49	33.23	0.0898788	0.00102033	0.0025597
MXLOC_006559		31.67	32.84	31.56	32.02	32.49	33.72	31.91	30.86	0.0123675	0.388268	0.282711
306766	LOC306766	31.67	29.34	29.67	32.37	30.7	31.03	29.25	32.29	0.0062454	0.791549	0.448678
83633	Gabbr2	31.66	29.81	32.26	28.98	30.69	29.78	34.24	30.09	0.0256651	0.0926657	0.100283
691431	Slc25a33	31.64	32.16	28.5	30.69	31.91	31.66	29.49	30.12	0.0113094	0.719064	0.422526
65179	Ppp5c	31.64	35.98	35.28	33.18	33.11	34.41	35.51	31.52	-0.00981264	0.692074	0.413169
361160	Leprotl1	31.64	42.38	35.86	37.47	34.12	39.34	33.47	33.39	-0.0478933	0.282158	0.227234
308669	Herc2	31.63	31.15	30.76	31.65	33.26	32.58	33.85	32.42	0.0781429	1.86e-18	3.09e-17
MXLOC_007394		31.59	28.87	28.77	27.43	28.77	33.76	34.42	31.84	0.146195	9.2e-14	1.1e-12
282824	Elavl3	31.57	29.27	28.74	27.11	32.12	35.2	29.61	34.86	0.183324	1.97e-10	1.68e-09
297113	Gars	31.57	37.17	32.36	32.06	34.22	34.99	34.99	30.87	0.027427	0.215772	0.188442
MXLOC_017728		31.55	27.55	27.77	27.89	27.67	33.49	30.8	29.16	0.0849711	0.00611538	0.0116767
MXLOC_009088		31.55	38.88	30.53	31.22	33.27	34.27	34.56	30.58	0.033401	0.236989	0.201095
MXLOC_018878		31.55	33.3	36.47	36.03	34.5	33.05	30.27	33.48	-0.0592235	0.0336645	0.046295
MXLOC_028007		31.55	34.56	34.05	30.9	33.98	26.88	30.89	33.39	-0.0612188	0.00753896	0.0138659
MXLOC_011166		31.54	29.17	28.64	30	26.72	31.61	32.32	26.43	-0.00894155	0.693117	0.413169
295543	Pigk	31.53	30.7	29.13	28.5	27.85	27.39	25.97	27.47	-0.133202	1.63e-05	6.52e-05
116565	Lrpap1	31.52	29.37	31.27	33.58	30.58	33.55	33.69	31.19	0.0431587	0.157654	0.149676
292876	Josd2	31.48	29.89	38.32	34.63	31.32	38.13	33.04	37.23	0.0685727	0.0800042	0.0896827
307505	Ctnna1	31.47	30.66	29.95	32.57	32.06	31.26	28.12	33.66	0.00775822	0.679231	0.408311
307821	Psmd7	31.46	36.49	34.33	36.05	36.86	35.16	37.27	35.59	0.0743363	0.00630347	0.0119606
MXLOC_006229		31.43	25.38	31.29	29.16	31.35	30.21	35.17	31.58	0.128224	1.06e-21	2.14e-20
363989	Phlda3	31.42	37.69	28.59	27.12	29.98	30.8	30.5	30.18	-0.0263637	0.394818	0.286056
686295	Wdr82	31.41	28.1	31.61	30.65	30.16	28.39	32.8	29.92	-0.00468303	0.81197	0.455999
298942	Dld	31.41	38.86	35.79	32.86	32.61	32.88	29.83	30.9	-0.131537	1.15e-09	8.89e-09
60562	Stx6	31.4	27.41	30.62	31.2	29.38	29.21	30.71	28.68	-0.0300917	0.198993	0.177421
MXLOC_021165		31.38	25.45	28.67	35.37	29.65	29.87	28.09	27.37	-0.0749659	3.8e-07	2.07e-06
24170	Add1	31.35	24.88	29.8	28.87	33.61	34	30.67	31.6	0.1767	1.18e-21	2.38e-20
MXLOC_009460		31.35	33.36	32.6	31.58	32.33	32.53	30.38	30.91	-0.0246807	0.0279736	0.0399887
MXLOC_003840		31.34	30.82	30.77	32.62	31.27	32.12	33.39	32.89	0.0482916	0.00338726	0.00714616
363707	Srp68	31.34	28.06	27.53	30.16	27.89	29.79	30.2	29.23	0.00364278	0.876331	0.477233
24511	Itgb1	31.33	33.12	32.75	34.92	33.4	32.26	29.59	37.57	0.0104736	0.563032	0.362291
361940	Pgrmc2	31.33	33.37	28.68	32.3	30.37	30.5	30.39	28.56	-0.0617836	0.0225353	0.0335933
681287	Map7d1	31.31	38.92	32.2	34.18	34.57	39.52	33.39	34.08	0.0577041	0.00203781	0.00463563
290783	Tusc3	31.29	29.82	34.23	33.15	33.94	27.35	35.58	30.04	-0.0132238	0.655358	0.398513
116458	Ipo13	31.29	30.64	32.18	32.38	30.2	30.99	30.13	30.2	-0.0558084	0.00331238	0.00701084
300674	Arcn1	31.28	30.21	29.91	31.42	31.1	29.96	30.75	30.26	-0.00638249	0.742051	0.430909
MXLOC_035542		31.28	34.51	33.48	34.93	31.19	29.83	32.06	29.1	-0.129483	1.12e-06	5.6e-06
MXLOC_024946		31.27	32.44	35.33	33.03	39.55	39.61	44.06	32.48	0.232354	1.26e-82	1.3e-80
MXLOC_024646		31.23	29.79	30.88	31.91	31.84	30.41	30.24	31.1	-0.00186749	0.899691	0.48475
MXLOC_004148		31.22	33.48	33.58	30.82	29.23	30.45	24.84	31.14	-0.140931	1.55e-05	6.22e-05
300111	Samm50	31.2	30.17	24.48	28.17	29	28.49	25.89	28.75	-0.0154537	0.609056	0.380874
MXLOC_024729		31.2	29.05	29.68	31.6	28.13	30.2	28.86	27.29	-0.0846673	6.59e-06	2.84e-05
29667	Srsf5	31.2	36.47	31.87	36.19	28.38	34.06	31.2	31.2	-0.112734	0.0015248	0.00360792
362404	Suclg2	31.19	28.06	28.5	30.8	27.03	25.96	29.61	29.25	-0.0805754	0.00139814	0.00334645
MXLOC_008330		31.17	32.17	33.03	32	28.74	32.39	26.94	27.95	-0.140934	9.07e-09	6.23e-08
MXLOC_035266		31.16	23.78	30.73	30.04	31.82	23.4	36.02	26.88	0.0295838	0.251776	0.209747
24667	Ppm1b	31.15	32.6	32.77	31.08	33.67	31.66	32.05	33.81	0.0423965	0.0370556	0.0498111
MXLOC_010900		31.15	30.55	30.28	33.51	30.13	31.38	32.09	32.34	0.00901714	0.708246	0.418593
365388	Psmd13	31.15	30.69	28.91	31.31	29.97	31.41	30.24	27.56	-0.0271906	0.368913	0.273209
362931	Adgrb1	31.15	30.49	32.34	30.13	29.4	28.67	30.7	29.38	-0.0693606	9.73e-06	4.08e-05
362592	RGD1559909	31.14	33.13	27.68	34.2	35.02	28.22	31.35	31.22	0.0136434	0.766487	0.439188
293615	Sirt3	31.08	30.97	29.16	31.45	27.7	27.69	29.44	28.73	-0.103202	0.00143291	0.00341805
MXLOC_028401		31.07	32.26	33.86	31.38	34.68	28.47	30.88	30.34	-0.0469231	0.000111372	0.000366719
362110	Cdk9	31.03	34.34	30.56	30.16	31.09	30.88	32.16	31.56	0.00411488	0.88335	0.479455
MXLOC_000180		31.02	31.15	29.96	28.01	30.15	25.39	28.85	33.31	-0.000276483	0.996408	0.509829
MXLOC_031621		31.02	26.96	27.91	29.62	28.14	26.25	28.62	27.69	-0.0607171	3.41e-05	0.000126497
291182	Stard3nl	30.98	29.64	28.7	28.12	28.59	27.34	27.89	31.42	-0.0178237	0.598877	0.376331
290994	Lman2	30.97	27.68	29.89	32.51	30.46	32.39	30.19	34.09	0.0780091	0.0195002	0.0299649
301511	Arpc2	30.95	36.79	33.58	32.63	31.44	33.77	31.34	35.92	-0.00581448	0.844914	0.467216
266609	Bles03	30.95	32.7	29.6	35.5	30.78	30.98	32.89	30.61	-0.0327446	0.251004	0.209263
89808	Cx3cl1	30.93	29.22	33.95	31.71	30.6	33.96	37.88	31.95	0.0968439	1.49e-06	7.27e-06
114766	Phb2	30.93	30.74	31.61	31.29	30.91	29.57	32.24	31.1	-0.0010924	0.972539	0.502283
84429	Kcnk9	30.92	32.99	29.57	28.67	28.85	34.12	35.69	25.51	0.0349148	0.306806	0.240478
63864	Hsd17b10	30.92	31.5	30	33.44	28.58	30.64	29.37	29.54	-0.0786249	0.0495545	0.0621765
117533	Gmpr	30.85	34.78	30.92	33.01	32.2	34.18	34.09	30.73	0.0272352	0.36393	0.270599
MXLOC_028774		30.83	26.26	29	28.13	28.13	28.16	33.68	29.18	0.0602385	2.29e-07	1.3e-06
81574	Scn1a	30.83	42.01	33.36	26.79	26.69	31.24	31.81	33.26	-0.104399	5.1e-18	8.19e-17
MXLOC_018337		30.82	35.93	38.37	33.01	37.27	34.53	28.77	38.52	0.0139657	0.433062	0.304934
MXLOC_033742		30.82	37.17	33.56	30.03	33.15	31.23	33.17	31.13	-0.0176827	0.0880908	0.0965001
360520	Tbc1d9b	30.81	32.18	30.02	30.7	31.14	33.24	32.94	31.67	0.0630922	2.13e-05	8.28e-05
MXLOC_018761		30.79	29.26	31.6	29.53	32.15	30.1	31.24	29.72	0.0245397	0.0796155	0.0893606
290798	Dctn6	30.78	30.73	27.71	29.87	30.8	32.53	33.95	32.1	0.132136	0.000548645	0.00149781
309197	Hnrnpul2	30.76	32.64	31.81	29.78	33.6	32.05	32.4	30.66	0.0476388	0.0398885	0.0526935
288919	Asna1	30.74	32.57	29.41	31.21	28.91	30.7	30.28	30.45	-0.0329139	0.303635	0.238757
MXLOC_033838		30.73	38.99	32.29	30.99	33.18	32.62	29.45	29.89	-0.0812013	6.31e-06	2.73e-05
MXLOC_026352		30.72	31.77	32.88	32.52	33.73	32.56	35.63	30.85	0.0549753	7.78e-05	0.000265764
26954	Rheb	30.72	35.5	30.03	30.64	30.25	31.8	30.4	30.82	-0.0282887	0.430077	0.303598
84431	Asah1	30.72	29.89	28.81	30.81	29.13	27.15	29.44	29.4	-0.0584154	0.0180444	0.0282452
363520	Irak1	30.7	29.15	28.61	31.38	28.39	30.3	28.32	29.76	-0.0340671	0.125529	0.126785
287470	Sdf2	30.7	29.52	30.23	29.7	28.75	27.21	26.18	28.6	-0.109168	0.00139321	0.00333645
246302	Pcyox1	30.69	31.58	28.96	35.87	31.96	33.44	33.45	29.34	0.0162142	0.49716	0.334417
MXLOC_033821		30.68	34.82	28.27	34.62	30.26	30.42	30.81	30.24	-0.0704551	0.0039112	0.00804815
79011	Camkv	30.67	16.18	27.73	23.07	25.05	22.59	30.24	22.52	0.0356889	0.090187	0.0982036
MXLOC_000835		30.67	38.04	29.22	33.4	29.96	35.81	32.37	29.56	-0.032376	0.162153	0.152836
65218	Agap2	30.66	23.64	31.36	27.15	28.35	24.68	32.37	27.29	-0.00311094	0.854083	0.469871
MXLOC_001732		30.65	28.52	31.01	31.29	34.84	33.72	34.12	31.41	0.148937	1.66e-06	8e-06
24913	Pla2g16	30.65	40.06	42.19	36.85	41.49	34.4	33.26	45.8	0.067867	0.10515	0.110534
312640	Emc3	30.64	32.11	30.86	32.23	31.55	31.23	32.32	33.63	0.0388031	0.136708	0.134969
360636	Slc25a39	30.61	34.9	32.2	35.29	30.85	31.56	30.37	30.92	-0.0961087	0.00139736	0.00334503
408248	Psma3l	30.61	32.49	31.96	27.95	30.13	23.82	27.79	25.2	-0.188592	5.7e-06	2.49e-05
MXLOC_025923		30.6	17.52	27.61	25.5	23.19	23.69	30.1	25.84	0.0211078	0.252196	0.209988
290029	Pnp	30.59	32.67	28.21	30.16	28.42	27	24.54	28.56	-0.151922	6.16e-05	0.000215276
266601	Tomm20	30.58	33.33	31.46	32.23	31.82	29.18	30.67	33.17	-0.019057	0.613811	0.382204
54245	Crk	30.57	27.55	29.15	29.33	31.13	31.58	29.47	28.7	0.0613105	0.0950909	0.102342
84511	Slco1c1	30.57	33.16	26.89	32.62	27.81	27.51	24.74	27.17	-0.195109	8.12e-18	1.28e-16
365372	Tbc1d10b	30.56	28.29	28.85	28.95	28.58	29.29	29.71	27.79	-0.0136902	0.475143	0.324589
312710	Cops7a	30.56	28.85	27.87	26.62	26.07	29.31	26.64	22.88	-0.0770957	0.0114968	0.0196096
171160	Hopx	30.56	31.67	31.33	38	29.86	29.98	26.93	31.42	-0.144686	8.4e-05	0.000284331
MXLOC_011022		30.55	31.42	29.43	26.83	29.73	30.74	34.28	27.67	0.0606888	0.072589	0.083414
MXLOC_026901		30.55	36.62	35.39	35.03	35.89	35.75	33.26	35.47	0.0320429	0.0355369	0.048293
24439	Hagh	30.54	41.2	29.75	37.64	34.74	39.03	33.13	32.77	0.0198636	0.550735	0.356803
296571	Phpt1	30.53	27.68	32.7	29.67	32.59	33	29.06	31.59	0.0869976	0.101661	0.107673
58966	Ramp2	30.52	32.77	32.47	33.58	30.76	29.45	34.05	34.16	0.00572058	0.896442	0.4837
MXLOC_023777		30.51	32.2	23.5	27.54	27.08	28.2	31.46	25.31	-0.0171269	0.198918	0.177368
MXLOC_030472		30.51	33.62	32.56	34.78	34.21	29.06	32.12	33	-0.0211747	0.407214	0.291885
MXLOC_033453		30.51	30.12	32.8	31.71	30.71	31.38	28.82	30.61	-0.0405371	0.0239865	0.0353037
MXLOC_023517		30.5	30.54	31.54	26.71	29.14	31.88	31.77	27.02	0.0127904	0.62842	0.388065
MXLOC_018067		30.49	30.55	30.64	31.13	29.27	27.89	30.78	27.25	-0.0867443	2.45e-06	1.14e-05
83628	Cd82	30.47	27.33	30.17	32	29.42	35.35	28.78	28.05	0.0235561	0.389958	0.283713
300472	Vps26b	30.46	25.65	27.26	29.27	28.1	27.48	28.51	27.41	-0.0137422	0.490358	0.331093
MXLOC_022748		30.46	33.92	31.22	29.5	31.16	33.03	29.5	27.83	-0.0376712	0.0154964	0.0250011
81769	Rpl36al	30.44	34.29	35.15	34.97	35.7	34.57	35.26	35.25	0.0882282	0.101785	0.107735
29738	Kcnab2	30.44	33.73	32.48	29.14	27.83	33.29	31.73	27.63	-0.053515	0.0665281	0.0780115
619385	Ncoa4	30.43	29.46	29.15	31.98	28.97	29.98	29.74	30.23	-0.0227171	0.249464	0.208432
MXLOC_017721		30.43	30.81	30.04	29.25	30.07	27.08	27.17	27.46	-0.100129	0.00219783	0.00494453
MXLOC_008822		30.42	29.23	27.83	32.34	29.72	27.19	29.49	25.72	-0.0920651	0.000361304	0.00103932
MXLOC_027783		30.42	39	35.05	32.24	33.35	32.14	30.46	31.13	-0.0999365	8.06e-10	6.33e-09
MXLOC_023345		30.4	32.42	29.99	28.53	29.83	31.71	33.62	29.89	0.0412475	0.200202	0.178237
MXLOC_030525		30.4	23.53	30.33	29.81	29.17	25.5	33.25	27.41	0.0133614	0.416453	0.296679
361388	Gab1	30.37	28.45	28.53	32.58	26.79	28.52	25.63	27.73	-0.140907	1.05e-14	1.35e-13
MXLOC_009169		30.33	32.72	30.26	29.47	30.45	32.43	34.55	28.93	0.0490499	0.0746886	0.085276
24781	Slc4a3	30.33	28.41	27.92	26.65	25.28	29.58	28.06	26.1	-0.0521897	0.00654974	0.012327
MXLOC_015217		30.32	30.63	33.82	30.57	36.16	33.65	35.32	38.08	0.194528	2.1e-28	5.94e-27
50568	Cspg5	30.3	33.95	30.81	31.66	30.91	33.26	28.77	28.19	-0.0607628	0.0218137	0.0327979
303300	Cluh	30.28	31.54	29.62	31.44	29.64	31.46	29.74	28.17	-0.043725	0.00510236	0.0100272
MXLOC_021736		30.22	27.33	31.12	30.32	32.22	30.37	31.49	32.72	0.10871	0.0255584	0.0371485
MXLOC_009751		30.22	27.71	28.78	29.98	30.37	29.91	31.81	30.15	0.0706989	0.00454864	0.00912516
100361520	Rpl37a	30.2	29.41	35.12	32.12	40.79	37.66	31.21	45.31	0.301896	5.05e-06	2.23e-05
MXLOC_031241		30.2	45.74	36.91	43.09	43.11	50.98	47.03	39.13	0.216183	4.47e-28	1.24e-26
29669	Psma2	30.19	41.21	39.42	44.35	34.88	36.37	33.94	35.89	-0.122755	0.00113575	0.00281004
298982	Maea	30.17	32.43	29.57	32.08	32.25	33.03	32.06	30.52	0.0470257	0.055121	0.0674052
246146	Hspbp1	30.17	36.28	33.74	30	32.36	36.38	32.74	31.86	0.0451136	0.129466	0.1296
MXLOC_033452		30.17	31.38	32.93	33.9	31.53	31.23	30.24	32.3	-0.0286393	0.327586	0.251868
83503	Polr2f	30.17	26.95	22.18	31.32	25.52	26.4	23.03	25.05	-0.11684	0.0706153	0.0816359
260323	Snx27	30.16	31.91	28.67	29.92	31.08	29.66	30.71	29.9	0.0128049	0.384005	0.280576
MXLOC_031264		30.14	29.43	29.49	29.32	29.71	30.88	30.47	29	0.023504	0.246892	0.206813
25298	Cck	30.14	25.58	28.89	26.94	26.94	25.58	30.38	26.4	-0.0147217	0.763444	0.437988
MXLOC_015232		30.11	33	29.03	31.73	30.94	29.25	30.01	25.98	-0.088656	3.75e-06	1.7e-05
362760	Galnt16	30.09	28.38	29.57	27.46	31.7	30.8	33.64	28.73	0.114892	5.46e-10	4.37e-09
24248	Cat	30.09	34.87	29.67	34.58	30.8	28.7	26.76	34.12	-0.0963432	1.98e-05	7.77e-05
100911462	Txnl4a	30.06	30.65	27.52	27.02	15.53	25.89	24.01	24.21	-0.342935	4.94e-12	5e-11
MXLOC_023631		30.05	35.84	30.62	31.77	32.28	34.75	32.71	29.07	0.0105175	0.498132	0.334789
MXLOC_011981		30.05	32.39	30	28.93	30.21	30.08	30.38	25.3	-0.0599751	0.0111639	0.0191512
64638	Rpl28	30.04	27.21	30.4	35.12	29.5	29.82	29.5	33.86	0.00300386	0.919451	0.491218
298312	Yipf1	30.04	28.55	26.19	29.9	32	25.26	30.82	24.61	-0.0178613	0.602046	0.377696
MXLOC_027656		30.03	31.94	29.75	32.3	26.95	28.79	26.43	23.36	-0.224219	1.32e-11	1.28e-10
MXLOC_002386		30.01	22.36	26.03	27.43	26.99	25.36	30.37	27.94	0.065967	0.0141581	0.0232291
679572	Romo1	29.99	25.75	26.16	28.91	30.14	29.04	24.29	28.66	0.0507933	0.465866	0.320126
307545	Elp2	29.99	31.07	29.63	31.83	29.98	28.33	33.07	26.79	-0.0487095	0.0276805	0.0396377
362201	Ccndbp1	29.97	25.3	28.27	28.57	25.64	27.37	27.3	27.13	-0.0555573	0.090175	0.098197
29336	Sigmar1	29.97	34.61	28.19	31.69	28.16	31.22	28.17	30.63	-0.0648772	0.0294466	0.041562
MXLOC_022032		29.96	35.78	29	38.1	31.38	35.59	27.23	27.5	-0.122524	3.54e-12	3.63e-11
MXLOC_023518		29.94	34.24	32.98	26.85	31.77	30.1	30.44	30.85	-0.00373084	0.856418	0.470749
292878	Emc10	29.94	34.26	33.39	28.53	33.3	29.58	27.35	26.41	-0.104417	0.00030975	0.000907014
308392	Strn4	29.93	27.45	30.52	31.05	30.91	29.18	30.92	28.26	0.00492817	0.801022	0.451827
170699	Atp2c1	29.93	28.9	30.88	30.2	29.6	28.93	29.08	28.53	-0.0449502	0.00642149	0.0121349
MXLOC_001109		29.92	22.67	27.63	31.11	27.65	25.35	24.95	26.85	-0.0846715	0.00691444	0.0129072
311184	C1qtnf4	29.9	21.39	27.8	27.61	23.52	15.99	25.9	21.59	-0.29201	5.87e-16	8.19e-15
287822	Hid1	29.89	27.73	29.67	28.04	27.04	29.5	28.82	27.46	-0.0289949	0.163627	0.153806
291133	Aldh5a1	29.89	25.66	28.53	27.83	27.42	25.45	27.43	25.28	-0.0840443	2.58e-07	1.45e-06
406167	Prrt1	29.89	32.52	28.57	28.65	28.18	27.35	28.04	27.13	-0.104417	0.000113061	0.000371377
[truncated: 18,797 more rows]

## Sheet: lncRNA
GeneID	Control4	Model4	Control_3.FPKM	Control_1.FPKM	Model_1.FPKM	Control_2.FPKM	Model_3.FPKM	Model_2.FPKM	log2Ratio_Control.VS.Model		Pvalue_Control.VS.Model	FDR_Control.VS.Model
LXLOC_012126	0	0	0	0	0	13.88	0	0	-10.072	down	8.13e-87	8.84e-85
LXLOC_011574	0	0.02	0.04	0.02	0	14.88	0	0	-9.61885	down	2.94e-134	5.76e-132
LXLOC_012123	0	0	0	0	0	8.77	0	0	-6.9546	down	1.94e-15	2.61e-14
LXLOC_011573	0	0	0.3	0	0	6.05	0	0	-6.9546	down	1.94e-15	2.61e-14
LXLOC_034631	2.33	0	0	1.29	0	2.06	0	0	-6.75031	down	9.8e-14	1.17e-12
LXLOC_017190	0.89	0	0	4.13	0	0	0	0	-6.57785	down	1.92e-12	2.03e-11
LXLOC_029452	0.56	0	0.84	2.62	0	0	0	0	-6.49822	down	6.92e-12	6.89e-11
LXLOC_025643	0	0	0	4.03	0	0	0	0	-6.49217	down	7.61e-12	7.54e-11
LXLOC_025306	0	0.02	0	0.21	0	1.3	0	0	-6.06914	no	0.0173627	0.0273557
LXLOC_011438	0	0	0	0	0	1.38	0	0	-5.84067	down	3.77e-08	2.39e-07
LXLOC_014875	1.93	0	0.58	0.2	0	1.05	0	0	-5.31988	down	4.69e-06	2.09e-05
LXLOC_001291	0.21	0	1.9	0.87	0	0.23	0	0	-4.97885	down	5.37e-05	0.000190089
LXLOC_017452	0.23	0	0.46	1.42	0	1.49	0	0	-4.97885	down	5.37e-05	0.000190089
LXLOC_018867	0.67	0	0.68	0	0	1.71	0	0	-4.7724	down	0.000187381	0.000583202
LXLOC_007757	0.35	0	1.77	0	0	0.19	0	0	-4.7724	down	0.000187381	0.000583202
LXLOC_035549	2.03	0.16	1.36	0.35	0	0.55	0	0	-4.71581	down	2.35e-07	1.33e-06
LXLOC_015298	0	0	0	0.87	0	0.46	0	0	-4.65692	down	0.000353121	0.00101835
LXLOC_021976	1.19	0	0	0	0	0.31	0	0	-4.51821	down	0.000714109	0.00188321
LXLOC_022567	0.29	0	0	0	0	0	0	0.01	-4.47051	no	0.119329	0.122024
LXLOC_015208	0	0	2.63	0	0	0	0	0	-4.39388	down	0.00127816	0.00310645
102550154	0.2	0	0.08	0	0	0.13	0	0	-4.39388	down	0.00127816	0.00310645
LXLOC_012552	0	0	0	0	0	3.83	0	0	-4.39388	down	0.00127816	0.00310645
LXLOC_008690	2.66	0	0	0	0	0	0	0	-4.39388	down	0.00127816	0.00310645
LXLOC_034838	0.19	0	0	0.19	0	1.64	0	0	-4.39388	down	0.00127816	0.00310645
LXLOC_016176	0	0	0	0	0	2.51	0	0	-4.39388	down	0.00127816	0.00310645
LXLOC_023896	1.26	0	0.36	0.37	0	1.56	0	0.17	-4.31988	down	9.82e-06	4.11e-05
LXLOC_028711	0.94	0	0.12	1.19	0.11	0	0	0	-4.31988	down	9.82e-06	4.11e-05
LXLOC_032356	0	0	2.11	0	0	0	0	0	-4.24188	down	0.00245703	0.00543283
LXLOC_035637	1.62	0	0	0	0	0	0	0	-4.24188	down	0.00245703	0.00543283
LXLOC_030459	0	0	0.44	0	0	1.67	0	0	-4.24188	down	0.00245703	0.00543283
LXLOC_001051	0.44	0	0	0.96	0	1.27	0.07	0.07	-4.20124	down	2.57e-09	1.89e-08
LXLOC_009679	0.58	0	0.19	0.59	0	2.09	0	0.18	-4.15942	down	3.47e-05	0.000128575
LXLOC_000130	0.61	0	1.53	0	0	0.5	0.15	0	-4.15942	down	3.47e-05	0.000128575
LXLOC_034476	0	0	0	0.14	0	0.06	0	0	-4.13027	down	0.00382294	0.0079078
102556949	0.03	0	0.04	0.04	0	0	0	0	-4.07196	down	0.00475909	0.009472
LXLOC_031208	0	0	0	2.06	0	0	0	0	-4.07196	down	0.00475909	0.009472
LXLOC_029670	0	0	1.57	0	0	0.57	0	0	-4.07196	down	0.00475909	0.009472
LXLOC_001211	1.63	0	0.66	0	0	0.36	0	0	-4.07196	down	0.00475909	0.009472
103693551	0.16	0	0.21	0	0	0.06	0	0	-4.07196	down	0.00475909	0.009472
LXLOC_008374	0	0	1.64	0	0	0	0	0	-4.07196	down	0.00475909	0.009472
LXLOC_028299	2.16	0	0	0.77	0	0	0	0	-4.07196	down	0.00475909	0.009472
108352034	0.19	0	0.1	0.05	0	0.05	0	0	-4.07196	down	0.00475909	0.009472
LXLOC_013936	0.31	0	0.46	1.41	0.14	0.17	0	0	-3.97885	down	0.000123804	0.00040276
LXLOC_023974	0	0	1.5	0.55	0	0	0.13	0	-3.97885	down	0.000123804	0.00040276
LXLOC_006410	0	0	0	0.27	0	1.3	0	0	-3.95362	no	0.00724788	0.013423
LXLOC_013014	0	0	0	0	0	1.56	0	0	-3.87931	no	0.00929375	0.0164328
LXLOC_016581	0	0	1.33	0.23	0	0	0	0	-3.87931	no	0.00929375	0.0164328
102556392	0.05	0	0.07	0.08	0	0.01	0	0.01	-3.87931	down	0.000234658	0.00070905
108351547	0.09	0	0	0	0	0.02	0	0	-3.87931	no	0.00929375	0.0164328
103694211	0.08	0	0.12	0	0	0.09	0	0	-3.87931	no	0.00929375	0.0164328
LXLOC_034992	0	0	0	1.7	0	0	0	0	-3.87931	no	0.00929375	0.0164328
LXLOC_019618	0.28	0	1.68	0	0	0	0	0	-3.87931	no	0.00929375	0.0164328
LXLOC_001548	0	0	0	0.31	0	1.91	0	0	-3.87931	no	0.00929375	0.0164328
LXLOC_008992	2	0	0.34	0	0	0	0	0	-3.87931	no	0.00929375	0.0164328
LXLOC_011007	0	0	0	0	0	3.13	0	0	-3.87931	no	0.00929375	0.0164328
108351589	0	0	0	0	0	0.66	0	0	-3.85227	no	0.0101451	0.0176667
LXLOC_015851	0.59	0	0	0	0	0	0	0	-3.82042	no	0.0112268	0.0192386
LXLOC_003141	0	0	0.23	0.71	0	2.23	0.22	0	-3.7724	down	0.000445743	0.00124976
LXLOC_011558	0.32	0	0.32	0.16	0	1.38	0.15	0	-3.7724	down	0.000445743	0.00124976
LXLOC_011945	0.22	0	2.04	0	0.21	0.73	0	0	-3.7724	down	0.000445743	0.00124976
LXLOC_015701	0	0	0	0.35	0	0	0	0	-3.69956	no	0.0161963	0.0258977
LXLOC_009486	0	0	0	0	0	1.93	0	0	-3.65692	no	0.018312	0.0285046
LXLOC_011431	0	0	0.43	0	0	2.35	0	0	-3.65692	no	0.018312	0.0285046
102557529	0	0	0.02	0	0	0.02	0	0	-3.65692	no	0.018312	0.0285046
LXLOC_004409	0.37	0	1.89	0	0	0	0	0	-3.65692	no	0.018312	0.0285046
LXLOC_012124	0	0	0	0	0	2.19	0	0	-3.65692	no	0.018312	0.0285046
LXLOC_015431	0	0	0.17	0	0	0.19	0	0	-3.65692	no	0.018312	0.0285046
103691855	0	0	0.12	0	0	0.66	0	0	-3.65692	no	0.018312	0.0285046
LXLOC_009572	0	0	0	0.43	0	2.21	0	0	-3.65692	no	0.018312	0.0285046
LXLOC_009672	0	0	0	2.48	0	0	0	0	-3.65692	no	0.018312	0.0285046
LXLOC_024237	0	0	0	0	0	1.59	0	0	-3.65692	no	0.018312	0.0285046
LXLOC_019230	1.52	0	0	0.81	0	0	0	0	-3.65692	no	0.018312	0.0285046
108352772	0	0	0	0.17	0	0	0	0	-3.65692	no	0.018312	0.0285046
103691248	0	0	0	0.02	0	0.1	0	0	-3.65692	no	0.018312	0.0285046
LXLOC_012857	0	0	0	0	0	2.82	0	0	-3.65692	no	0.018312	0.0285046
108350421	0	0	0	0	0	0.04	0	0	-3.65692	no	0.018312	0.0285046
108350081	0	0	0	0.16	0	0	0	0	-3.65692	no	0.018312	0.0285046
103694972	0	0	0.14	0.14	0	0	0	0	-3.65692	no	0.018312	0.0285046
102556455	0	0	0.01	0.06	0	0	0	0	-3.65692	no	0.018312	0.0285046
LXLOC_018609	0	0	0	0	0	2.2	0	0	-3.65692	no	0.018312	0.0285046
LXLOC_027624	0	0	0	0	0	2.32	0	0	-3.65692	no	0.018312	0.0285046
LXLOC_007296	0	0	0.3	2.79	0	0.65	0.28	0	-3.65692	down	0.000848464	0.00219031
102549417	0.15	0	0.03	0	0	0	0	0	-3.65692	no	0.018312	0.0285046
108351432	0.05	0	0	0.1	0	0	0	0	-3.65692	no	0.018312	0.0285046
108349585	0	0	0	0.23	0	0.12	0	0	-3.65692	no	0.018312	0.0285046
LXLOC_009243	0	0	0	0	0	1.57	0	0	-3.65692	no	0.018312	0.0285046
LXLOC_030033	0	0	0	0.04	0	0.04	0	0	-3.58797	no	0.0221798	0.0332274
LXLOC_026007	0.03	0.08	0	0.29	0	0.71	0	0	-3.58474	down	1.13e-12	1.22e-11
102548848	0	0	0.91	0	0	0	0	0.09	-3.53139	down	0.00161813	0.00380017
102552313	0.13	0.04	0.09	0.17	0	0.14	0	0	-3.53139	down	0.00161813	0.00380017
LXLOC_031301	0	0	0.18	0	0.02	0	0	0	-3.51994	no	0.132568	0.131783
103690473	0.34	0.07	0.22	0.2	0	0	0	0	-3.516	down	2.67e-05	0.000101609
108352392	0.19	0	0.19	0	0	0.66	0	0	-3.44212	no	0.0323925	0.0449139
LXLOC_035122	1.86	0.1	0.23	1.95	0.06	0.07	0.12	0.1	-3.432	down	3.58e-106	5.05e-104
LXLOC_027998	0	0	1.67	0	0	0	0	0	-3.39388	no	0.0364392	0.0491251
LXLOC_006128	0	0	0.32	1.35	0	0	0	0	-3.39388	no	0.0364392	0.0491251
102557028	0	0	0	0.14	0	0	0	0	-3.39388	no	0.0364392	0.0491251
108349083	0.01	0	0	0.01	0	0	0	0	-3.39388	no	0.0364392	0.0491251
102553361	0	0	0	0	0	0.02	0	0	-3.39388	no	0.0364392	0.0491251
108352928	0	0	0.25	0	0	0.4	0	0	-3.39388	no	0.0364392	0.0491251
108349458	0.06	0	0.19	0.06	0	0	0	0	-3.39388	no	0.0364392	0.0491251
LXLOC_008309	1.66	0	0	0	0	0	0	0	-3.39388	no	0.0364392	0.0491251
102547136	0.05	0	0.01	0	0	0	0	0	-3.39388	no	0.0364392	0.0491251
LXLOC_034357	0	0	0	0	0	1.72	0	0	-3.39388	no	0.0364392	0.0491251
102554819	0	0	0.01	0.04	0	0	0	0	-3.39388	no	0.0364392	0.0491251
LXLOC_000097	2.16	0.35	0	1.53	0	0	0	0	-3.39388	down	0.00309117	0.00660626
LXLOC_019714	0	0	1.25	0	0	0	0	0	-3.39388	no	0.0364392	0.0491251
102550819	0	0	0.02	0.05	0	0.02	0	0	-3.39388	no	0.0364392	0.0491251
103692377	0.12	0	0	0.03	0	0	0	0	-3.39388	no	0.0364392	0.0491251
LXLOC_014876	0.5	0	0.1	0	0	1.49	0	0.19	-3.39388	down	2.86e-05	0.000108168
LXLOC_014137	0	0	0.4	0	0	1.72	0	0	-3.39388	no	0.0364392	0.0491251
LXLOC_019694	1.2	0.29	0.5	0	0	1.39	0	0	-3.39388	down	2.99e-07	1.66e-06
102556878	0.08	0	0	0	0	0.32	0	0	-3.39388	no	0.0364392	0.0491251
102551022	0.06	0	0	0.08	0	0	0	0	-3.39388	no	0.0364392	0.0491251
108349828	0.02	0	0	0.02	0	0.06	0	0	-3.39388	no	0.0364392	0.0491251
LXLOC_018424	0.23	0	0.47	0	0.21	1.76	0	0	-3.39388	down	0.00309117	0.00660626
108349134	0.03	0	0.03	0.08	0	0	0	0	-3.39388	no	0.0364392	0.0491251
102555223	0	0	0	0.04	0	0	0	0	-3.39388	no	0.0364392	0.0491251
LXLOC_004472	1.45	0	0	0	0	0	0	0	-3.39388	no	0.0364392	0.0491251
LXLOC_019141	0	0	0	0	0	1.45	0	0	-3.39388	no	0.0364392	0.0491251
108349986	0	0	0	0.02	0	0.01	0	0	-3.39388	no	0.0364392	0.0491251
102555004	0	0	0.25	0	0	0.07	0	0	-3.39388	no	0.0364392	0.0491251
LXLOC_016286	0	0	0	0	0	2.33	0	0	-3.39388	no	0.0364392	0.0491251
LXLOC_003197	1.22	0	0.23	0.08	0.07	0	0	0.07	-3.39388	down	2.86e-05	0.000108168
LXLOC_006694	0	0	2.26	0	0	0.27	0	0.23	-3.39388	down	0.00309117	0.00660626
102547735	0	0	0	0.01	0	0	0	0	-3.39388	no	0.0364392	0.0491251
108351727	0	0	0	0.17	0	0	0	0	-3.39388	no	0.0364392	0.0491251
LXLOC_025255	0	0	0	0.2	0	1.88	0	0.18	-3.39388	down	0.00309117	0.00660626
LXLOC_001180	0.52	0	1.57	0.89	0.16	0.38	0.17	0	-3.31988	down	5.33e-05	0.000189075
108350538	0.27	0.03	0.51	0.66	0.07	0	0.03	0	-3.3092	down	0.00327694	0.00694836
LXLOC_014058	1.5	0.24	0	0.52	0	0.27	0	0	-3.24188	no	0.00591326	0.0113548
102546535	0.03	0	0.05	0.07	0	0	0.02	0	-3.24188	no	0.00591326	0.0113548
309122	0.03	0	0.05	0.07	0	0	0.02	0	-3.24188	no	0.00591326	0.0113548
108349934	0.05	0	0.06	0	0	0	0	0.01	-3.24188	no	0.00591326	0.0113548
LXLOC_015627	0.19	0	0	0	0	1.67	0.18	0	-3.24188	no	0.00591326	0.0113548
LXLOC_000961	0	0	0	0	0.22	2.2	0	0	-3.23	down	7.2e-09	5.01e-08
LXLOC_014785	0.1	0	0.31	1.15	0.19	1.23	0	0.1	-3.18743	down	3.43e-06	1.56e-05
LXLOC_005082	0	0	1.32	0.09	0.09	0.2	0	0.09	-3.15942	down	0.000184125	0.000574084
LXLOC_014057	0	0	0.91	0.93	0.17	1.37	0.17	0	-3.15942	down	0.000184125	0.000574084
102546473	0.02	0	0.01	0.02	0	0.03	0.01	0	-3.07196	no	0.0113222	0.0193513
LXLOC_025678	0.48	0	0	0.25	0	1.31	0.23	0	-3.07196	no	0.0113222	0.0193513
108351553	0.81	0.13	0	0.14	0	0.15	0	0	-3.07196	no	0.0113222	0.0193513
102549288	0.08	0	0.04	0.04	0	0.17	0.04	0	-3.07196	no	0.0113222	0.0193513
LXLOC_009193	0.52	0	1.39	0.18	0	0.75	0.17	0.16	-3.07196	down	0.00034146	0.000988854
108351187	0	0	0.09	0	0.02	0.09	0	0	-3.01537	no	0.209399	0.184402
LXLOC_006450	1.26	0.17	0.54	0.37	0	0.58	0.17	0	-2.97885	down	0.000632029	0.0016944
LXLOC_019759	0.24	0	0.95	1.96	0	0.51	0.45	0	-2.97885	down	0.000632029	0.0016944
102549760	0	0.19	0.06	0.21	0.45	5.09	0	0	-2.97739	down	9.45e-23	2e-21
103693523	0.11	0.01	0	0	0	0	0	0	-2.87931	no	0.0216852	0.0326448
108352406	0	0	0.03	0	0	0.19	0.03	0	-2.87931	no	0.0216852	0.0326448
108351280	0.11	0	0	0.02	0	0.02	0.02	0	-2.87931	no	0.0216852	0.0326448
108352804	0.1	0	0.13	0.03	0.06	0.21	0	0	-2.87931	down	0.00116709	0.00287546
102549283	0	0.04	0.13	0.04	0	0.14	0	0	-2.87931	no	0.0216852	0.0326448
103691049	0.12	0	0.12	0.18	0	0	0.06	0	-2.87931	no	0.0216852	0.0326448
108349095	0.02	0	0.03	0	0.01	0.01	0	0	-2.87931	no	0.0216852	0.0326448
LXLOC_034028	0	0	1.74	0	0	0	0.23	0	-2.87931	no	0.0216852	0.0326448
LXLOC_029480	2.36	0	0	0	0	0	0.32	0	-2.87931	no	0.0216852	0.0326448
LXLOC_020969	1.4	0	0	0	0	0.25	0	0.22	-2.87931	no	0.0216852	0.0326448
102551752	0.38	0.05	0	0	0	0	0	0	-2.87931	no	0.0216852	0.0326448
108350958	0	0	0	0.87	0	0.15	0	0.13	-2.87931	no	0.0216852	0.0326448
LXLOC_010293	0.26	0	1.03	0.53	0.23	0	0	0	-2.87931	no	0.0216852	0.0326448
LXLOC_006192	0.63	0.15	1.41	0.96	0	0.17	0.15	0.15	-2.80892	down	0.000126969	0.000411993
LXLOC_016421	0	0	1.38	0	0.11	0	0.09	0	-2.80345	down	0.0019071	0.00437444
678796	0	0	0.14	0.58	0	0.2	0	0.13	-2.75228	no	0.0318117	0.0442863
108352840	0.4	0	0.27	0	0.12	0.14	0	0	-2.65692	no	0.0415078	0.0543042
LXLOC_020374	0	0	0	0	0	2.71	0	0.38	-2.65692	no	0.0415078	0.0543042
103691915	0	0	0.17	0	0	0	0.03	0	-2.65692	no	0.0415078	0.0543042
LXLOC_011406	1.44	0.23	0	0.75	0.22	0.78	0	0	-2.65692	down	0.00394203	0.00809268
103693703	0	0	0.04	0	0	0.02	0	0.01	-2.65692	no	0.0415078	0.0543042
102549595	0.18	0.18	0.91	0.56	0.17	0.59	0	0	-2.65692	down	0.00394203	0.00809268
108350793	0	0	0.06	0	0	0	0	0.01	-2.65692	no	0.149477	0.144205
102553021	0.29	0	0.29	0	0	0	0	0.09	-2.65692	no	0.0415078	0.0543042
102550980	0.08	0	0	0.03	0	0.06	0	0.03	-2.65692	no	0.0415078	0.0543042
LXLOC_032899	0	0	0.77	0.4	0.18	0	0	0	-2.65692	no	0.0415078	0.0543042
LXLOC_034850	0.57	0.11	0	0	0	0.12	0	0	-2.65692	no	0.0415078	0.0543042
108352311	0.08	0	0	0.02	0.02	0	0	0	-2.65692	no	0.0415078	0.0543042
108350454	0.06	0	0	0.09	0.03	0.03	0	0	-2.65692	no	0.0415078	0.0543042
108350792	0	0	0.06	0	0	0	0	0.01	-2.65692	no	0.149477	0.144205
LXLOC_017448	0.39	0.25	0	0.13	0	1.13	0	0	-2.65692	down	0.00394203	0.00809268
103690472	0	0	0.02	0	0.02	0.09	0	0	-2.65692	no	0.0415078	0.0543042
LXLOC_011617	0	0	0.58	0	0	1.25	0	0.27	-2.65692	no	0.0415078	0.0543042
102551686	0.05	0	0	0.02	0	0	0.01	0	-2.65692	no	0.0415078	0.0543042
LXLOC_034978	1.87	0	0	0.17	0	0	0.16	0.16	-2.65692	down	0.00394203	0.00809268
LXLOC_022418	2.03	0.14	0.44	0.15	0.27	0	0	0	-2.65692	down	0.00041454	0.00117461
LXLOC_026592	0	0	0.27	0.41	0.13	1.03	0	0.13	-2.65692	down	0.00394203	0.00809268
102554411	0.15	0.03	0.64	0.64	0	0	0.21	0	-2.59843	down	1.81e-16	2.61e-15
LXLOC_011357	1.86	0	0.31	0	0.14	0.5	0	0.29	-2.57446	down	0.000744804	0.00195247
LXLOC_024698	0.75	0.36	0.75	0.19	0	1.63	0	0.18	-2.57446	down	0.000744804	0.00195247
LXLOC_010390	592.26	207.57	628.2	693.87	17.45	656.36	76.9	124.91	-2.54073	down	0	0
LXLOC_026573	0.16	0.15	0.16	1.11	0.14	0.34	0	0	-2.53139	no	0.00719973	0.0133435
LXLOC_031086	0.54	0.52	0	0.84	0	1.76	0	0	-2.53139	no	0.00719973	0.0133435
LXLOC_009509	0.13	0	0	1.28	0	0	0.12	0.12	-2.53139	no	0.00719973	0.0133435
LXLOC_033105	0.6	0	0	0	0.14	1.14	0.14	0	-2.53139	no	0.00719973	0.0133435
108351462	0.05	0	0	0	0.01	0.13	0.01	0	-2.53139	no	0.00719973	0.0133435
LXLOC_027611	30.74	12.41	110.64	84.53	0	33.78	12.22	19.57	-2.51559	down	1.03e-163	2.74e-161
108351597	0.07	0.01	0.02	0.04	0	0.02	0	0.02	-2.48699	down	0.00133221	0.00321352
LXLOC_011994	2.24	0	0.19	0.19	0	0.4	0.36	0.18	-2.48699	down	0.00133221	0.00321352
LXLOC_034301	1.03	0.5	0.17	0.35	0	2.24	0	0.16	-2.46427	down	0.000255086	0.000762406
LXLOC_015387	0.37	0	0	0.31	0.09	0.19	0.08	0	-2.42994	down	7.44e-08	4.52e-07
LXLOC_029582	0	0.09	0.28	0.39	0.09	0.83	0.09	0	-2.42806	down	0.00221742	0.00498118
108352300	0	0	0.02	0.06	0	0.06	0	0.03	-2.40423	no	0.0373859	0.0501558
103693315	0	0	0.03	0.03	0	0.1	0.03	0	-2.39388	no	0.0792963	0.0890592
108349631	0	0	0	0.08	0	0.32	0.07	0	-2.39388	no	0.0792963	0.0890592
100912569	0.06	0.06	0	0.24	0	0	0	0	-2.39388	no	0.0792963	0.0890592
LXLOC_016116	1.33	0	0.38	0.98	0.35	0.21	0	0.18	-2.39388	down	0.0023707	0.00526972
100912143	0.05	0	0.06	0.03	0	0	0	0.03	-2.39388	no	0.0792963	0.0890592
102550428	0	0	0.02	0.02	0.02	0.06	0	0	-2.39388	no	0.0792963	0.0890592
102553488	0	0	0.2	0.07	0	0.07	0	0.06	-2.39388	no	0.0792963	0.0890592
102551157	0.19	0.09	0.15	0.47	0.05	0.54	0	0.08	-2.39388	down	0.0023707	0.00526972
108350586	0.03	0	0	0.02	0	0	0	0.01	-2.39388	no	0.0792963	0.0890592
108353115	0	0	0.17	0	0	0	0.03	0	-2.39388	no	0.0792963	0.0890592
102549463	0.04	0	0	0.01	0.01	0.01	0	0	-2.39388	no	0.0792963	0.0890592
103693304	0.08	0	0	0.02	0.02	0	0	0	-2.39388	no	0.0792963	0.0890592
108351698	0	0.04	0.09	0.13	0	0	0	0	-2.39388	no	0.0792963	0.0890592
102548803	0	0.01	0	0.05	0	0.01	0	0	-2.39388	no	0.0792963	0.0890592
LXLOC_001224	0	0	0	0	0	1.59	0	0.27	-2.39388	no	0.0792963	0.0890592
102556345	0.13	0.03	0.03	0	0	0	0	0	-2.39388	no	0.0792963	0.0890592
108348749	0.02	0	0.03	0.03	0.02	0	0	0	-2.39388	no	0.0792963	0.0890592
102550725	0.08	0	0.05	0	0.02	0	0	0	-2.39388	no	0.0792963	0.0890592
100911827	0	0	0.03	0.03	0.03	0.09	0	0	-2.39388	no	0.0792963	0.0890592
108352740	0	0	0.06	0.02	0.02	0.02	0	0	-2.39388	no	0.0792963	0.0890592
LXLOC_014170	0.34	0	0	1.86	0	0	0	0.4	-2.39209	no	0.0261342	0.0378449
102554306	0.04	0.02	0.05	0.06	0	0.05	0.01	0.01	-2.35206	down	5.94e-06	2.58e-05
LXLOC_009666	0.29	0.14	1.29	2.34	0.13	0.31	0.55	0	-2.34497	down	2.98e-05	0.000112084
LXLOC_029041	1.01	0.18	0.27	0.28	0.09	0.69	0	0.17	-2.33499	down	0.000151607	0.000483564
102556461	0.19	0	0	0.78	0	0.41	0.28	0	-2.29435	down	0.00419403	0.00853345
LXLOC_013439	0.13	0.3	1.01	0.44	0.06	1.42	0.06	0.18	-2.27359	down	2.45e-07	1.38e-06
LXLOC_000875	2.14	0.26	0	0.28	0	0	0.26	0	-2.24188	no	0.0235958	0.0348363
108349646	0.02	0	0	0.06	0.02	0.02	0	0	-2.24188	no	0.0235958	0.0348363
LXLOC_016224	0.36	0.35	0.18	1.66	0.17	1.17	0.17	0	-2.24188	down	0.00136818	0.00328949
LXLOC_003092	0.19	0	0.94	0.09	0.18	0.5	0.18	0	-2.24188	down	0.00136818	0.00328949
108350710	0.04	0.01	0.01	0.05	0.01	0.04	0	0.01	-2.24188	down	0.00136818	0.00328949
102547235	0.45	0.09	0.09	0.18	0	0.1	0	0.08	-2.24188	no	0.0235958	0.0348363
108349505	0	0	0.24	0.07	0.03	0.33	0	0.1	-2.24188	down	0.00136818	0.00328949
LXLOC_007827	1.67	0	0	0	0	0	0.36	0	-2.24188	no	0.0235958	0.0348363
102554914	0.07	0.07	0.37	0.37	0.14	0.16	0	0	-2.18743	no	0.0073698	0.0135931
LXLOC_016882	1.9	0.3	0.96	0.33	0	1.04	0.3	0.29	-2.18743	no	0.0073698	0.0135931
102555625	0.08	0.02	0	0.1	0.02	0.03	0	0.02	-2.18743	no	0.0073698	0.0135931
LXLOC_013682	0.59	0.28	2.21	0.15	0.14	0.16	0.28	0	-2.14235	down	0.000774515	0.00202403
LXLOC_013436	0.08	0.19	0.59	0.12	0.15	1.94	0.08	0.19	-2.11635	down	3.34e-09	2.41e-08
102553302	0	0.01	0.02	0.05	0	0.01	0	0.01	-2.07196	no	0.0422177	0.0550113
102551347	0.04	0.04	0	0.12	0	0	0	0	-2.07196	no	0.15089	0.144929
LXLOC_009451	0	0.27	0	1.19	0	0	0	0	-2.07196	no	0.15089	0.144929
102555775	0.01	0.01	0	0	0	0.03	0	0	-2.07196	no	0.15089	0.144929
LXLOC_012832	0	0	1.37	0	0	0	0.32	0	-2.07196	no	0.15089	0.144929
103691432	0.1	0	0.03	0.03	0	0.02	0.01	0.03	-2.07196	no	0.0128497	0.0214054
100910189	0.03	0	0	0.02	0	0.02	0.02	0	-2.07196	no	0.15089	0.144929
102548079	0	0.02	0	0.07	0	0	0	0	-2.07196	no	0.0422177	0.0550113
102553732	0.22	0	0.07	0.3	0	0	0.14	0	-2.07196	no	0.0422177	0.0550113
102554706	0.02	0	0.02	0	0	0.04	0.02	0	-2.07196	no	0.15089	0.144929
102551803	0.17	0.05	0.28	0	0	0.24	0.11	0	-2.07196	no	0.0128497	0.0214054
102547989	0	0	0	0.03	0.03	0.1	0	0	-2.07196	no	0.15089	0.144929
102548542	0	0	0	0.1	0.02	0.07	0.02	0	-2.07196	no	0.0422177	0.0550113
103693929	0	0.04	0.08	0	0	0.08	0	0	-2.07196	no	0.15089	0.144929
102550297	0.05	0.01	0	0.01	0	0	0	0	-2.07196	no	0.15089	0.144929
103693587	0.02	0	0.02	0	0.01	0	0	0	-2.07196	no	0.15089	0.144929
LXLOC_020205	0	0.34	0	0	0	1.53	0	0	-2.07196	no	0.15089	0.144929
102552412	0	0.16	0	0.67	0	0	0	0	-2.07196	no	0.15089	0.144929
108350789	0.07	0.07	0.03	0.17	0	0	0	0	-2.07196	no	0.0422177	0.0550113
LXLOC_025550	1.26	0	0.51	0	0	0.28	0.48	0	-2.07196	no	0.0422177	0.0550113
102554563	0.09	0.06	0	0.14	0	0	0	0	-2.07196	no	0.0422177	0.0550113
102556774	0.03	0.02	0.07	0	0	0.04	0.02	0	-2.07196	no	0.0422177	0.0550113
102552290	0	0.01	0.03	0	0	0	0	0	-2.07196	no	0.15089	0.144929
102547852	0.03	0	0.03	0.06	0.03	0	0	0	-2.07196	no	0.15089	0.144929
108350487	0	0	0	0.05	0.04	0.15	0	0	-2.07196	no	0.15089	0.144929
103692554	0.07	0	0	0	0	0	0.02	0	-2.07196	no	0.15089	0.144929
LXLOC_005170	0.22	0.21	1.98	0.45	0	0	0.21	0.2	-2.07196	no	0.0128497	0.0214054
102548779	0	0.08	0.08	0.17	0	0.09	0	0	-2.07196	no	0.15089	0.144929
102552812	0	0.03	0	0.03	0	0.06	0	0	-2.07196	no	0.15089	0.144929
103691422	0.06	0	0.07	0	0	0.05	0	0.06	-2.07196	no	0.15089	0.144929
LXLOC_029003	0.48	0	0.48	1.5	0.22	1.57	0.23	0.45	-2.07196	down	0.00406867	0.00831319
LXLOC_014080	0	0.36	0	0	0	1.66	0	0	-2.07196	no	0.15089	0.144929
103692324	0.13	0.03	0.11	0.04	0	0.1	0.02	0.03	-2.07196	down	0.00131872	0.00318753
102551856	0	0	0	0.01	0	0.04	0	0.01	-2.07196	no	0.15089	0.144929
LXLOC_030598	0.55	0.27	0	1.11	0	0.89	0.27	0.09	-2.01949	down	0.000241999	0.000729107
LXLOC_027205	1.63	0	0	1.05	0.14	0.16	0.14	0.42	-1.99796	down	0.00223044	0.00500467
LXLOC_034271	0.39	0.19	0.99	1.02	0.18	1.5	0	0.56	-1.99796	down	0.00223044	0.00500467
102551624	0.06	0.04	0.04	0.12	0	0.17	0.02	0.04	-1.99796	down	0.00223044	0.00500467
LXLOC_033493	0.38	0	0.28	0	0.09	1.22	0.18	0.18	-1.99796	down	0.00223044	0.00500467
100911806	0.38	0	0.36	1.08	0.21	0.27	0.31	0	-1.9919	down	0.000209578	0.00064331
108352943	0.08	0.01	0.18	0.07	0.02	0.06	0.02	0.04	-1.98949	down	4.52e-05	0.000163425
LXLOC_005948	1.24	0.27	0.57	1.05	0.09	0	0.27	0.09	-1.97885	down	0.000134504	0.000434362
108348450	0.01	0	0.01	0.12	0.03	0.08	0	0.03	-1.97885	no	0.00693859	0.0129433
LXLOC_018917	1.66	0.14	0.45	0.15	0	0	0.29	0.14	-1.97885	no	0.00693859	0.0129433
LXLOC_027612	105.78	45.33	141.74	138.55	23.78	177.56	33.07	37.97	-1.96689	down	0	0
LXLOC_003901	0.17	0.08	0	0.1	0	0.42	0.1	0	-1.9489	no	0.0109579	0.0188658
LXLOC_032765	0.3	0.29	0.61	0.32	0	2.32	0.58	0	-1.94643	no	0.0222026	0.0332334
LXLOC_001939	1.64	0.4	0	0.21	0	0.45	0	0.19	-1.94643	no	0.0222026	0.0332334
LXLOC_011002	0.37	0.18	0	0.57	0	1.21	0.36	0	-1.94643	no	0.0222026	0.0332334
LXLOC_022191	0	0	0.48	0.74	0.22	1.55	0	0.44	-1.94643	no	0.0222026	0.0332334
LXLOC_016117	0.31	0.6	0.47	0.95	0.29	1.85	0	0	-1.94643	down	0.00122008	0.00298723
LXLOC_019069	0.75	0	0.19	1.53	0.17	1.01	0.54	0.18	-1.91995	down	0.00374506	0.00777133
102556088	0.15	0.03	0.12	0.09	0.06	0.19	0.03	0.03	-1.91995	down	0.00374506	0.00777133
LXLOC_013695	0.88	0.08	0.56	1.04	0.15	0.43	0.38	0.15	-1.91995	down	4.14e-05	0.00015086
LXLOC_008728	0.14	0.15	0.09	0.29	0	0.33	0.1	0	-1.9105	down	5.21e-05	0.000185061
LXLOC_015150	0.54	0.17	2.34	0.55	0.5	1.17	0.34	0.17	-1.90846	down	0.000667306	0.00177734
LXLOC_019114	0.18	0.26	0.37	0.46	0.17	1.37	0	0.17	-1.90846	down	0.000667306	0.00177734
LXLOC_016265	1.53	0.16	0.68	0.6	0.08	0.55	0.24	0.4	-1.89793	down	2.29e-05	8.86e-05
100911534	0	0.29	1.63	1.28	0	0.42	0.32	0.29	-1.89472	down	1.98e-08	1.3e-07
108353220	1.2	0.2	0.46	0.83	0.17	0.21	0	0.35	-1.88876	down	0.000266731	0.000792504
LXLOC_019138	1.87	0	0	0	0.28	0.34	0.3	0	-1.87931	no	0.0747486	0.0852892
108349046	0.13	0	0	0.13	0.08	0.05	0	0	-1.87931	no	0.0747486	0.0852892
102547357	0.14	0	0.07	0.07	0.02	0.05	0	0.07	-1.87931	no	0.011731	0.0199224
108351408	0.02	0.01	0	0	0	0.1	0.01	0	-1.87931	no	0.0747486	0.0852892
103690994	0.09	0	0.6	0.26	0	0.27	0.16	0.16	-1.87931	no	0.011731	0.0199224
LXLOC_003419	2.73	0.75	0	0	0	0	0	0	-1.87931	no	0.0747486	0.0852892
LXLOC_009072	0.22	0	1.34	0	0.2	0	0.21	0	-1.87931	no	0.0747486	0.0852892
108353312	0	0	0.04	0	0	0.06	0	0.03	-1.86551	no	0.333765	0.254502
LXLOC_034742	1.07	0.47	0.39	1.07	0.09	0.52	0.28	0	-1.85623	down	0.000200121	0.000617081
LXLOC_035144	0.55	0.36	0.19	0.95	0	1.6	0.35	0.17	-1.83749	no	0.00623796	0.0118632
LXLOC_029815	0.23	0.22	0.45	1.17	0.62	2.22	0.22	0	-1.83749	no	0.00623796	0.0118632
LXLOC_006203	0.5	0	2.26	0.78	0.23	0.82	0.95	0	-1.83749	no	0.00623796	0.0118632
108350014	0.13	0.01	0.02	0.04	0	0.01	0	0.05	-1.83749	no	0.00623796	0.0118632
102547869	0	0	0.06	0.02	0.02	0.07	0.02	0	-1.83537	no	0.0841436	0.0932313
LXLOC_003596	2.39	0.18	0.37	1.13	0.68	1.2	0.18	0.35	-1.82684	down	0.000596612	0.00161072
103691992	0	0	0.09	0.31	0.09	0.05	0.04	0	-1.80892	no	0.03796	0.0507212
LXLOC_033102	0	0	0.16	0	0.15	1.55	0.3	0	-1.80892	no	0.03796	0.0507212
103693908	0.13	0	0.02	0.05	0.05	0.03	0	0	-1.80892	no	0.03796	0.0507212
102555433	0	0	0.08	0.05	0.02	0.03	0.03	0	-1.80892	no	0.03796	0.0507212
LXLOC_014792	0	0.24	0.25	0.26	0	2.17	0.48	0	-1.80892	no	0.03796	0.0507212
LXLOC_017338	0.19	0.36	0.28	1.03	0.09	0.4	0	0.09	-1.80892	down	0.00333657	0.00705611
LXLOC_033229	1.79	0.69	0.72	0	0	1.18	0.34	0	-1.80892	no	0.03796	0.0507212
LXLOC_027026	0.44	0.21	1.55	0	0.2	0.24	0.21	0	-1.80892	no	0.03796	0.0507212
LXLOC_007275	0.52	0.75	0	1.62	0	0.57	0	0	-1.80892	no	0.03796	0.0507212
108351930	0.12	0.09	0	0.3	0.04	0.12	0	0.02	-1.78816	down	0.0017937	0.00414998
LXLOC_006726	0.3	0.07	0.36	0.33	0.1	0.17	0	0.16	-1.78715	down	0.000801786	0.00208601
LXLOC_027620	0.46	0	0.54	0.46	0.18	0.5	0.39	0	-1.78314	down	7.11e-08	4.33e-07
LXLOC_023482	0.35	0	1.78	0.18	0.49	0	0	0.17	-1.7724	no	0.0196412	0.0301368
LXLOC_016633	0.54	0.26	0.55	0.28	0.25	2.37	0	0.51	-1.7724	no	0.0196412	0.0301368
LXLOC_023410	0	0	3.6	0.68	1.17	0	0	0	-1.7724	no	0.0196412	0.0301368
102554419	0.12	0	0.17	0.13	0	0.06	0.06	0.02	-1.7724	no	0.0196412	0.0301368
103690246	0.02	0	0.02	0.01	0.02	0.03	0	0	-1.7724	no	0.0196412	0.0301368
LXLOC_013438	0.16	0.07	0.23	0.16	0.07	1.58	0.37	0.07	-1.7724	down	0.000968404	0.00244978
LXLOC_014455	0.54	0.21	1.4	0.32	0.6	0.58	0	0	-1.7724	down	0.000968404	0.00244978
LXLOC_034597	0.55	0	0	0	0.51	1.98	0.18	0	-1.7724	no	0.0196412	0.0301368
102550641	0.05	0	0.05	0.06	0.05	0.05	0.02	0	-1.7724	no	0.0196412	0.0301368
LXLOC_001210	1.91	0.17	0	0	0.16	0.38	0.33	0	-1.7724	no	0.0196412	0.0301368
LXLOC_018807	1.32	0.32	0	0.33	0.21	0.12	0	0	-1.75003	no	0.0102986	0.017874
LXLOC_034461	1.17	0.45	0.47	0.24	0.21	2.04	0	0.44	-1.75003	no	0.0102986	0.017874
LXLOC_020700	0	1.16	0	0.69	0	3.42	0	0	-1.74963	down	0.000123665	0.000402456
LXLOC_016917	3.54	1.65	5.25	6.12	1.03	3.55	1.58	1.14	-1.74637	down	7.54e-15	9.79e-14
LXLOC_021960	4.71	2.06	4.81	3.55	0.4	3.1	1.54	0.81	-1.73654	down	6.85e-15	8.94e-14
103693505	0.71	0.46	0.36	0.12	0.22	1.15	0	0	-1.73492	no	0.00545315	0.0106054
LXLOC_001149	0.38	0.12	0.13	0.39	0.24	1.65	0.24	0.12	-1.73492	no	0.00545315	0.0106054
LXLOC_001150	0	0.35	0.91	1.11	0.17	1.56	0.35	0.17	-1.73492	no	0.00545315	0.0106054
108351473	0.8	0.17	0	0.36	0	0.57	0.17	0.17	-1.73492	no	0.00545315	0.0106054
LXLOC_013468	1.65	0.08	0.52	0.69	0.33	0.74	0.25	0.41	-1.72907	down	4.65e-05	0.000167311
LXLOC_008828	0.27	0.21	0	0.33	0	0.08	0	0	-1.72262	down	6.97e-05	0.000240994
LXLOC_021374	0.36	0.21	0.07	1.29	0	0.08	0.14	0.2	-1.71581	down	0.00156129	0.00368145
102547244	0.05	0	0.01	0.02	0	0.01	0.01	0.02	-1.70939	down	0.000841927	0.00217598
108350703	0.12	0.09	0.27	0.18	0.06	0.28	0.06	0.06	-1.70939	down	0.000841927	0.00217598
LXLOC_009682	1.26	0.51	0.48	0.48	0.19	0.82	0.12	0.12	-1.69645	down	6.72e-08	4.1e-07
LXLOC_000047	834.38	339.78	402.92	743.97	45.45	823.17	202.67	246.49	-1.69567	down	0	0
LXLOC_032689	0.25	0.14	0.31	0	0.13	0.56	0.07	0	-1.66386	down	1.82e-05	7.21e-05
103694512	0.05	0	0.2	0.05	0	0	0.1	0	-1.65692	no	0.130602	0.130285
103692840	0	0	0	0.13	0	0	0	0.03	-1.65692	no	0.28509	0.228486
LXLOC_032695	1.35	0	0	0	0	0	0.43	0	-1.65692	no	0.130602	0.130285
108351373	0	0	0.42	0	0.13	0	0	0	-1.65692	no	0.28509	0.228486
102552479	0	0	0	0.01	0	0.03	0.01	0	-1.65692	no	0.28509	0.228486
108349434	0	0	0.08	0	0	0.17	0.08	0	-1.65692	no	0.28509	0.228486
102548624	0	0	0.04	0	0	0	0	0.01	-1.65692	no	0.28509	0.228486
LXLOC_019231	0	0.24	0.25	0	0	1.36	0.24	0	-1.65692	no	0.032524	0.0450501
102553276	0	0	0.06	0.03	0	0	0.03	0	-1.65692	no	0.28509	0.228486
102552078	0	0.01	0.01	0.01	0.01	0.05	0	0	-1.65692	no	0.130602	0.130285
100360554	0	0.01	0	0	0	0.03	0	0	-1.65692	no	0.28509	0.228486
102552157	0.02	0.02	0.02	0.07	0.02	0.03	0	0	-1.65692	no	0.130602	0.130285
102548648	0.05	0	0.01	0.05	0.01	0	0.01	0.01	-1.65692	no	0.0640999	0.0759171
108350791	0.07	0.02	0	0	0	0	0	0	-1.65692	no	0.28509	0.228486
LXLOC_019956	1.3	0.16	0.73	0.34	0.21	0.54	0.43	0.11	-1.65692	down	1.05e-05	4.36e-05
108351290	0.01	0.01	0.03	0	0	0.09	0.01	0.03	-1.65692	no	0.00883446	0.0157727
108352136	0.02	0.02	0.03	0	0	0	0	0	-1.65692	no	0.28509	0.228486
108349476	0	0.05	0.1	0.05	0.05	0.17	0	0	-1.65692	no	0.130602	0.130285
102547058	0.04	0	0.13	0.09	0.08	0	0	0	-1.65692	no	0.130602	0.130285
102554279	0.02	0.02	0.24	0.02	0.11	0.08	0.04	0	-1.65692	no	0.0168366	0.0266891
102554916	0.02	0	0.02	0.01	0.01	0.04	0.01	0.02	-1.65692	no	0.0168366	0.0266891
102548245	0	0	0	0.09	0.04	0.05	0	0	-1.65692	no	0.28509	0.228486
498958	0.02	0	0.01	0	0	0.01	0.01	0	-1.65692	no	0.130602	0.130285
LXLOC_001112	0	0.14	0.28	0.57	0.13	1.37	0.13	0.27	-1.65692	no	0.0168366	0.0266891
108351248	0.04	0	0	0.04	0	0.04	0.04	0	-1.65692	no	0.28509	0.228486
108353177	0.21	0	0	0	0	0	0	0.07	-1.65692	no	0.28509	0.228486
102551246	0.07	0.02	0	0	0	0	0	0	-1.65692	no	0.28509	0.228486
102547321	0	0	0.11	0	0	0	0.03	0	-1.65692	no	0.28509	0.228486
108348590	0	0	0	0.09	0	0.2	0	0.09	-1.65692	no	0.28509	0.228486
108348530	0	0	0	0.06	0.02	0	0	0	-1.65692	no	0.28509	0.228486
102546604	0	0.04	0	0	0	0.08	0	0	-1.65692	no	0.28509	0.228486
LXLOC_003594	0	0.17	1.46	0.19	0.17	0	0.17	0	-1.65692	no	0.0640999	0.0759171
LXLOC_008393	0.44	0.21	0	0.44	0.26	1.17	0	0.16	-1.65692	down	0.000213091	0.00065216
108352453	0	0.01	0.01	0.02	0	0	0	0	-1.65692	no	0.28509	0.228486
102547695	0	0.09	0.27	0	0	0	0	0	-1.65692	no	0.28509	0.228486
108350381	0.05	0	0.05	0.16	0.1	0.06	0	0	-1.65692	no	0.130602	0.130285
102555480	0	0.01	0	0.01	0	0.02	0	0	-1.65692	no	0.28509	0.228486
LXLOC_000112	0.82	0.39	1.85	0.42	0.19	1.33	0.2	0.58	-1.65692	down	0.00468121	0.0093381
108351218	0	0	0	0.01	0	0.02	0.01	0	-1.65692	no	0.28509	0.228486
102552237	0	0.01	0.01	0.01	0.01	0.05	0	0	-1.65692	no	0.130602	0.130285
102555822	0	0	0	0.02	0	0	0.01	0	-1.65692	no	0.28509	0.228486
108352350	0.15	0.07	0.07	0	0	0	0	0	-1.65692	no	0.28509	0.228486
102548665	0	0.01	0	0.02	0	0.01	0	0	-1.65692	no	0.28509	0.228486
LXLOC_015169	1.37	0	0	0	0	0.75	0.65	0	-1.65692	no	0.130602	0.130285
108351786	0	0	0.04	0.09	0	0	0.04	0	-1.65692	no	0.28509	0.228486
108349553	0.49	0	0	0	0.15	0	0	0	-1.65692	no	0.130602	0.130285
LXLOC_014993	0.6	0.58	0	0	0	1.3	0	0	-1.65692	no	0.0640999	0.0759171
108351060	0.06	0.03	0	0.02	0	0.02	0	0	-1.65692	no	0.130602	0.130285
LXLOC_010486	0.19	0.18	1.41	0.09	0.18	0	0.18	0	-1.65692	no	0.00883446	0.0157727
102548078	0.04	0	0	0	0.02	0.02	0	0	-1.65692	no	0.28509	0.228486
108348907	0.01	0	0.01	0.01	0.01	0	0	0	-1.65692	no	0.032524	0.0450501
102549399	0.02	0.02	0	0	0	0.04	0	0	-1.65692	no	0.28509	0.228486
102557251	0.03	0	0	0.01	0.02	0.04	0	0	-1.65692	no	0.0640999	0.0759171
103692431	0	0	0	0.03	0	0.06	0	0.03	-1.65692	no	0.28509	0.228486
102554552	0	0.01	0	0.03	0.01	0.02	0	0	-1.65692	no	0.130602	0.130285
103693104	0.03	0.03	0.03	0	0	0.03	0	0	-1.65692	no	0.28509	0.228486
103693529	0	0.03	0	0	0	0.1	0	0	-1.65692	no	0.28509	0.228486
102551171	0.09	0.03	0	0.19	0	0.1	0.06	0.03	-1.65692	no	0.032524	0.0450501
102551027	0	0	0	0.01	0.01	0.02	0	0	-1.65692	no	0.28509	0.228486
LXLOC_032340	1.48	0.28	0.3	0	0.27	0	0	0	-1.65692	no	0.130602	0.130285
102550011	0	0.21	0.32	0.22	0	0	0	0	-1.65692	no	0.28509	0.228486
LXLOC_019397	0.28	0	0.14	0.14	0.26	1.23	0.14	0.13	-1.65692	no	0.032524	0.0450501
108352069	0	0	0	0	0	0.02	0	0.01	-1.65692	no	0.28509	0.228486
108352766	0.07	0	0.1	0.1	0.05	0.26	0.07	0.05	-1.65692	down	0.00468121	0.0093381
108352219	0	0	0.12	0.06	0	0.19	0.11	0	-1.65692	no	0.130602	0.130285
102551611	0	0	0	0	0	0.03	0.01	0	-1.65692	no	0.28509	0.228486
102552813	0.07	0	0	0.13	0	0	0	0.06	-1.65692	no	0.28509	0.228486
103692276	0	0	0	0.06	0	0.13	0.06	0	-1.65692	no	0.28509	0.228486
100911508	0.09	0.03	0	0.03	0	0.06	0	0.03	-1.65692	no	0.130602	0.130285
102553046	0.12	0.05	0	0.02	0	0	0	0	-1.65692	no	0.130602	0.130285
LXLOC_003804	2.08	0.4	1.03	0.86	0	0.45	0.4	0.58	-1.65554	down	0.00478559	0.00951707
108349107	0.56	0.08	0	0.19	0	0.07	0	0.18	-1.6503	down	0.000281889	0.000832071
LXLOC_005443	5.22	1.17	4.46	6.11	2.06	5.09	1.51	1.86	-1.63451	down	7.16e-20	1.29e-18
LXLOC_013481	1.24	0.32	1.24	1.49	0.08	0.71	0.32	0.78	-1.63138	down	4.94e-06	2.19e-05
LXLOC_002077	1.09	0.08	0.11	0.15	0.12	0.14	0.17	0.12	-1.60499	down	7.64e-17	1.14e-15
108351054	0.03	0.06	0.61	0.25	0.01	0.32	0.06	0.06	-1.60247	down	0.00212373	0.00480688
LXLOC_013241	1.67	0.12	0.77	0.39	0.6	0.55	0.12	0.24	-1.60247	down	0.00212373	0.00480688
LXLOC_033104	1.74	0.33	0.35	0.53	0.32	0.94	0.33	0.16	-1.58653	no	0.00746822	0.0137501
LXLOC_016001	0	0	0.31	1.15	0	0	0.5	0	-1.58292	down	6.52e-06	2.81e-05
LXLOC_015238	1.48	0	0.37	0	0.34	0.26	0	0.35	-1.57446	no	0.0141757	0.0232493
102551116	0.05	0.02	0.03	0.05	0.01	0.05	0.03	0	-1.57446	no	0.0141757	0.0232493
108351606	0	0.06	0.27	0.03	0.05	0.25	0.05	0.03	-1.57446	down	0.000522875	0.00143631
108350134	0.34	0.12	0.29	0	0.04	0.09	0	0.08	-1.57446	no	0.0141757	0.0232493
102549232	0.04	0	0.03	0.04	0.01	0.03	0.01	0.03	-1.55738	no	0.027227	0.0391186
LXLOC_010494	1.08	0.52	0.65	1.2	0.3	0.12	0.1	0.1	-1.55738	down	0.00179057	0.00414494
LXLOC_029583	0.89	0.17	0	0.36	0.16	1.35	0.17	0.33	-1.55738	no	0.027227	0.0391186
LXLOC_004049	0.17	0.16	0.34	1.57	0.31	0.37	0	0.32	-1.55738	no	0.027227	0.0391186
108352137	0.06	0	0.05	0.05	0	0.01	0.02	0.04	-1.55738	no	0.027227	0.0391186
LXLOC_001111	0.96	0	1.69	0	0.22	0.78	0.46	0.45	-1.55738	no	0.027227	0.0391186
LXLOC_013437	0.12	0.24	1.03	0.43	0.15	1.67	0.29	0.4	-1.55564	down	3.6e-14	4.4e-13
LXLOC_010224	1.19	0	0.27	0.43	0.12	0.78	0.5	0.29	-1.55452	down	4.88e-09	3.47e-08
LXLOC_013441	0.24	0.36	1.14	0.33	0.08	1.83	0.23	0.5	-1.55	down	2.05e-13	2.37e-12
LXLOC_017636	1.66	0.13	0.83	0.56	0.39	0.45	0.4	0.26	-1.54589	down	0.00333596	0.00705567
LXLOC_035311	1.49	0	1.09	1.17	0.33	0	0	0.96	-1.54402	down	5.37e-08	3.32e-07
LXLOC_025112	0.42	0.25	0.94	1.25	0.3	1.06	0.3	0.4	-1.53662	down	1.21e-06	6.01e-06
108351706	0.22	0	0.04	0.13	0.13	0.09	0.04	0	-1.53139	no	0.0531844	0.0656739
103691187	0.06	0.08	0.19	0.22	0.03	0.15	0.05	0.05	-1.53139	no	0.00625189	0.0118793
LXLOC_012491	0	0	0.73	0.19	0.67	1.18	0	0	-1.53139	no	0.0531844	0.0656739
102549153	0.05	0	0.09	0.02	0.03	0.04	0.03	0	-1.53139	no	0.0531844	0.0656739
108350459	0.31	0.1	0.07	0.17	0.07	0.22	0.1	0	-1.53139	no	0.00625189	0.0118793
LXLOC_014871	0.46	0.15	0.62	0.63	0	0	0.15	0.29	-1.53139	no	0.0531844	0.0656739
LXLOC_009098	0.32	0.1	0.21	0.76	0.2	1.15	0.1	0.41	-1.53139	no	0.00625189	0.0118793
LXLOC_035793	0.73	0.24	0.25	1.78	0.22	0	0.23	0.23	-1.53139	no	0.0531844	0.0656739
LXLOC_006201	0.57	0.73	2.68	1.76	0.18	0.83	0.55	0.54	-1.51941	down	0.00150066	0.00355607
LXLOC_028971	0.49	0.59	0.49	1.37	0.23	1.46	0.12	0.35	-1.51941	down	0.00150066	0.00355607
LXLOC_010395	222.48	98.92	254.34	267.51	48.12	238.48	90.97	94.88	-1.51389	down	0	0
108352164	0.02	0.02	0.05	0.05	0.02	0.11	0	0.03	-1.51253	no	0.0118045	0.0200202
LXLOC_027736	0	0.15	0.79	0.64	0.15	1.7	0.3	0.44	-1.51253	no	0.0118045	0.0200202
LXLOC_001055	1.4	0	0.38	0.39	0.12	0.27	0.12	0.6	-1.51253	no	0.0118045	0.0200202
LXLOC_001151	1.43	0.14	0.29	0.43	0.27	0.61	0.27	0.27	-1.51253	no	0.0118045	0.0200202
LXLOC_034711	1.73	1	0	1.4	0	0.76	0.33	0	-1.50625	no	0.0583022	0.0704575
LXLOC_016437	1.95	0.49	0.2	0.1	0	0.55	0.3	0.19	-1.50492	down	0.00278601	0.00605686
108353213	0.28	0.09	0	0.09	0.09	0.39	0	0.09	-1.49777	no	0.103498	0.109208
102552810	0.02	0.02	0.07	0.06	0.02	0.02	0	0.02	-1.48699	no	0.106659	0.111634
103691936	0.06	0	0.12	0.27	0.08	0	0	0.04	-1.48699	no	0.0225082	0.0335665
102549636	0.42	0.13	0.28	0.28	0.13	0.15	0.13	0	-1.48699	no	0.106659	0.111634
LXLOC_006464	0	0.19	1.56	0	0.36	0	0	0	-1.48699	no	0.106659	0.111634
102554959	0.05	0.01	0.04	0.01	0.01	0.02	0.01	0.01	-1.48699	no	0.0225082	0.0335665
LXLOC_013700	2.02	0.53	0.55	0.38	0.51	0	0	0	-1.48699	no	0.0225082	0.0335665
LXLOC_016670	2.7	1.3	6.42	1.9	0.78	1.28	0	2.22	-1.48699	down	1.3e-06	6.42e-06
102548220	0	0.04	0	0.08	0	0.09	0.02	0	-1.48699	no	0.106659	0.111634
LXLOC_027471	0.24	0	0	1.76	0	0	0.69	0	-1.48699	no	0.106659	0.111634
LXLOC_018427	0.76	0.15	0	0.47	0.28	1.32	0	0.43	-1.48699	no	0.0225082	0.0335665
102554478	0.07	0	0.07	0.28	0	0.15	0.07	0.13	-1.48699	no	0.106659	0.111634
LXLOC_013699	0.52	0.13	0.39	0	0.24	1.26	0	0.37	-1.48699	no	0.0225082	0.0335665
LXLOC_003952	0.15	0.15	0	0	0.14	1.17	0	0.15	-1.48699	no	0.106659	0.111634
108351558	0	0.02	0.09	0.05	0.02	0.05	0.02	0	-1.48699	no	0.106659	0.111634
103691383	0.01	0.01	0.03	0.02	0	0.02	0	0.02	-1.48699	no	0.106659	0.111634
LXLOC_004763	1.6	0	0	0	0	0	0.38	0.19	-1.48699	no	0.106659	0.111634
LXLOC_032753	3.83	2.3	4.42	2.78	1.34	6.17	0.92	1.47	-1.47332	down	2.04e-11	1.94e-10
108349499	0.32	0.15	0.3	0.49	0.04	0.05	0.16	0.07	-1.47051	down	0.0023157	0.00516769
LXLOC_000198	0.29	0.11	0.17	0.17	0.11	1.11	0.11	0.28	-1.47051	down	0.0023157	0.00516769
LXLOC_016630	2.29	0.95	2.72	0.43	0.3	0.76	0	0.95	-1.46498	down	0.00274772	0.00598765
LXLOC_020501	0.65	0.08	0.61	0.98	0.07	1.03	0.39	0.64	-1.46427	down	9e-15	1.16e-13
102546455	0.29	0.17	0.23	0.35	0.17	0.37	0.06	0.06	-1.46427	no	0.00976028	0.0171151
LXLOC_031662	0.98	0.63	0.82	1.16	0.15	0.53	0.16	0.31	-1.46427	no	0.00976028	0.0171151
LXLOC_032746	1.35	0.1	1.77	0.84	0.58	0.45	0.5	0.39	-1.46427	down	0.000257561	0.000768759
LXLOC_012828	1	0.23	0.41	0.7	0.17	0.38	0.17	0.33	-1.46427	down	0.000257561	0.000768759
102552999	0	0	0.46	0.37	0.15	0	0.1	0	-1.46142	down	2.1e-09	1.56e-08
103693014	0.1	0.17	0.43	0	0	0	0	0.02	-1.45847	no	0.0640238	0.0758576
LXLOC_015874	0.52	0.33	1.3	0.96	0.41	1.39	0.17	0.58	-1.45662	down	0.000117665	0.000384635
108350066	0.09	0	0	1.06	0	0	0.42	0	-1.45268	no	0.0544544	0.0668019
LXLOC_020943	0.33	0.29	0.93	0	0.14	0.46	0.19	0	-1.45113	down	1.38e-09	1.06e-08
LXLOC_010531	1.35	0.43	1.96	0.31	0.14	0.32	0.29	0.57	-1.45047	down	0.00430161	0.00871609
LXLOC_023398	0	0.51	0.36	0	0	2.11	0.17	0.17	-1.45047	no	0.0434978	0.0562065
LXLOC_017635	1.72	0.5	0.52	0	0	0	0.16	0.16	-1.45047	no	0.0434978	0.0562065
102555338	0	0.04	0.16	0.04	0.05	0.23	0.05	0	-1.45047	no	0.0434978	0.0562065
108351676	0.02	0.01	0.01	0.04	0.01	0.02	0	0.02	-1.45047	no	0.0434978	0.0562065
LXLOC_032533	0	0.44	0	0.46	0.28	1.64	0	0	-1.45047	no	0.0434978	0.0562065
108350103	0.15	0	0.06	0.11	0	0.42	0	0.27	-1.45047	no	0.0434978	0.0562065
103693067	0	0.07	0.1	0.07	0.05	0.16	0	0	-1.45047	no	0.0434978	0.0562065
LXLOC_001957	1.96	0.29	0	0	0.14	0	0	0.28	-1.45047	no	0.0434978	0.0562065
LXLOC_033271	2.82	0.6	1.38	0.99	0.32	2.07	1.04	0.58	-1.44712	no	0.00821321	0.0148822
LXLOC_018667	0.16	0.11	0.21	0.06	0.05	0.15	0.06	0	-1.4311	down	0.0026281	0.0057619
LXLOC_030148	2.2	1.01	2.25	0	0.66	2.68	0.53	0.32	-1.4291	no	0.0139811	0.0229815
LXLOC_001027	1.29	0.41	0.11	0.87	0.2	0.23	0.1	0.2	-1.42559	no	0.00803171	0.0146165
LXLOC_016555	1.55	0.43	0.44	0.45	0	0.71	0.64	0.1	-1.41988	down	0.00354706	0.00742637
LXLOC_031965	1.3	0.52	1.08	0.77	0.1	0.47	0.52	0.21	-1.41591	down	0.00158396	0.00372591
LXLOC_033231	0.78	0.38	1.43	0.13	0.24	2.1	0.5	0.49	-1.41591	down	0.00158396	0.00372591
LXLOC_030146	0.18	0.15	0.12	0.4	0.11	0.1	0.02	0.02	-1.40671	down	8.97e-17	1.33e-15
108351476	0.01	0.01	0.01	0	0	0.01	0.01	0	-1.39944	no	0.164653	0.15449
102552833	0.02	0.02	0.04	0.04	0	0	0	0.02	-1.39388	no	0.224336	0.19363
108351275	0.09	0	0.09	0.04	0	0	0	0.08	-1.39388	no	0.224336	0.19363
LXLOC_007590	0	0	1.78	0	0.32	0	0	0.33	-1.39388	no	0.224336	0.19363
102549787	0.02	0	0.02	0.02	0	0.05	0	0.05	-1.39388	no	0.224336	0.19363
108350742	0.01	0.01	0.04	0.01	0.03	0.07	0	0.01	-1.39388	no	0.085727	0.094516
108351927	0.05	0	0.01	0	0.02	0.02	0.01	0	-1.39388	no	0.085727	0.094516
102555676	0	0.18	0	0	0	0.49	0	0	-1.39388	no	0.346604	0.26145
LXLOC_018804	0.63	0.23	0.55	0.24	0.22	1.43	0.3	0.3	-1.39388	down	0.00130536	0.00316045
103692393	0	0.02	0	0	0.02	0.1	0	0	-1.39388	no	0.224336	0.19363
102552298	0	0	0.03	0.03	0.03	0.09	0	0.03	-1.39388	no	0.224336	0.19363
102547009	0	0	0	0	0	0.22	0.02	0	-1.39388	no	0.224336	0.19363
LXLOC_019326	0.72	0.12	0.36	0.61	0.11	0.13	0.35	0.11	-1.39388	no	0.0353279	0.0480572
102552373	0.03	0	0.04	0	0	0	0.02	0	-1.39388	no	0.224336	0.19363
102550442	0.15	0.06	0	0.06	0.03	0.09	0.03	0	-1.39388	no	0.085727	0.094516
LXLOC_030864	0.23	0.45	0.7	1.21	0.21	0.25	0	0.22	-1.39388	no	0.085727	0.094516
108351744	0.01	0	0	0.01	0.01	0.03	0	0.01	-1.39388	no	0.224336	0.19363
108351457	0	0	0.12	0.09	0.06	0.25	0	0.11	-1.39388	no	0.0353279	0.0480572
102555454	0.09	0.05	0.05	0.28	0.04	0.05	0.05	0.04	-1.39388	no	0.085727	0.094516
103693479	0.02	0.04	0.06	0	0	0.02	0	0	-1.39388	no	0.224336	0.19363
103693320	0.02	0.02	0.04	0	0	0.07	0.02	0	-1.39388	no	0.224336	0.19363
102550955	0.09	0.11	0.06	0.06	0	0.09	0	0	-1.39388	no	0.085727	0.094516
LXLOC_034404	0	0.37	0.39	0.2	0.36	1.48	0	0	-1.39388	no	0.085727	0.094516
LXLOC_014100	0.23	0	0	0.95	0.21	0	0.22	0	-1.39388	no	0.224336	0.19363
LXLOC_001197	0.5	0.48	0	0.26	0	1.92	0	0.47	-1.39388	no	0.085727	0.094516
103691847	0.02	0	0.02	0	0	0	0	0.02	-1.39388	no	0.224336	0.19363
108350388	0.07	0.03	0.03	0	0.03	0.07	0	0	-1.39388	no	0.224336	0.19363
100360079	0	0.01	0.02	0.02	0	0.01	0.01	0	-1.39388	no	0.224336	0.19363
108349233	0.05	0	0.16	0.05	0.15	0.28	0.05	0	-1.39388	no	0.085727	0.094516
LXLOC_017453	0.96	0.09	0.38	0.85	0.41	0.46	0.37	0.14	-1.39388	down	5.58e-05	0.00019686
LXLOC_001600	1.38	0.38	0.2	0.79	0.18	0.11	0.28	0.09	-1.39388	no	0.00658766	0.0123852
LXLOC_012358	0.67	0.32	0.34	0	0	0.74	0	0.31	-1.39388	no	0.224336	0.19363
102553383	0	0	0	0	0.04	0.2	0.04	0	-1.39388	no	0.224336	0.19363
103691428	0.02	0	0.02	0.05	0	0.03	0.05	0	-1.39388	no	0.224336	0.19363
LXLOC_031174	1.58	0.3	0	0	0	0	0.3	0	-1.39388	no	0.224336	0.19363
102557372	0	0	0.19	0	0	0.31	0	0.18	-1.39388	no	0.224336	0.19363
108351420	0.04	0.04	0.04	0.12	0.02	0.11	0.02	0.04	-1.39388	no	0.0353279	0.0480572
LXLOC_020343	0	0	0	0	0	1.12	0.2	0.19	-1.39388	no	0.224336	0.19363
LXLOC_015540	1.24	0	0.5	0.52	0.23	1.63	0.95	0.23	-1.39388	no	0.0353279	0.0480572
103692636	0.07	0	0.02	0	0.04	0.02	0	0	-1.39388	no	0.224336	0.19363
103693066	0.03	0	0	0.03	0.06	0.09	0	0	-1.39388	no	0.224336	0.19363
LXLOC_018784	0	0.57	0.44	0.6	0	1.27	0.28	0	-1.39388	no	0.0353279	0.0480572
108350624	0.3	0.14	0.07	0	0	0	0	0	-1.39388	no	0.224336	0.19363
LXLOC_016051	1.09	0.42	1.52	1.45	0.34	0.7	0.21	0.83	-1.39388	down	1.18e-05	4.88e-05
102552118	0.34	0	0.13	0	0	0	0	0.18	-1.39035	no	0.180047	0.164979
LXLOC_014456	0.83	0.43	1.12	0.38	0.17	0.73	0.57	0	-1.38683	down	4.58e-08	2.86e-07
LXLOC_022127	0.98	0.75	0.49	0.98	0.37	2.3	0.37	0.28	-1.37862	down	0.000220475	0.000672074
LXLOC_023109	1.28	0.23	0.64	0.8	0.23	0.68	0.54	0.3	-1.37681	down	0.000485184	0.00134493
LXLOC_017283	1.59	0.66	0.68	0.34	0.43	1.1	0.33	0	-1.37152	down	0.00239458	0.00531142
LXLOC_016423	0.84	0	0.85	1.24	0.28	0	0	0.8	-1.37152	no	0.102023	0.107917
LXLOC_014043	0.31	0.53	1.56	0.39	0.3	0.25	0.15	0	-1.37152	down	0.00239458	0.00531142
LXLOC_034961	1.51	0	0	0	0	0.32	0	0.68	-1.37152	no	0.255915	0.212084
103691276	0.17	0.02	0.04	0.2	0.07	0.1	0.02	0.09	-1.36741	no	0.0491064	0.0617242
103691277	0.17	0.02	0.04	0.2	0.07	0.1	0.02	0.09	-1.36741	no	0.0491064	0.0617242
LXLOC_019478	0.3	2.65	1.45	1.96	0.59	10.66	0.46	1.23	-1.36414	down	1.09e-21	2.19e-20
LXLOC_016058	2.91	1.25	0.7	1.75	0.31	1.97	0.33	0.83	-1.36241	no	0.0158638	0.0254608
108348931	0.01	0.01	0	0.02	0.01	0.03	0.01	0	-1.36146	no	0.0122967	0.0206631
LXLOC_013440	0.1	0.24	0.67	0.29	0.22	1.43	0.15	0.35	-1.35826	down	1.64e-26	4.18e-25
LXLOC_016612	3.62	0	2.26	0.69	1.04	0	0	1.49	-1.35803	down	0.000110889	0.000365196
102551019	0.12	0	0.03	0.1	0.01	0.05	0.05	0.06	-1.35736	down	0.000882317	0.00226707
102552420	0.42	0.13	0.09	0.05	0.04	0.25	0	0.13	-1.35206	no	0.0285909	0.0406908
LXLOC_018708	0.42	0.41	1.6	0.51	0.16	0.36	0.24	0.32	-1.35206	down	0.00196263	0.00448431
102555382	0.23	0.04	0.05	0.14	0.04	0.21	0.12	0.04	-1.34497	down	0.00440431	0.00887823
LXLOC_016569	0.84	0.59	1.14	0.96	0	1.23	0.78	0.25	-1.34302	down	2.91e-12	3.01e-11
LXLOC_021441	2.34	0.12	0.25	1	0	1.59	0.94	0.93	-1.34205	down	0.000724106	0.00190529
LXLOC_020685	1.04	0.26	0.22	0.43	0.1	0.58	0.47	0.05	-1.34205	down	0.000724106	0.00190529
102550078	0.06	0.12	0.19	0	0.06	0.37	0	0.06	-1.33865	no	0.0916296	0.099394
102554948	0.16	0.04	0.05	0.02	0.06	0.14	0.04	0.01	-1.33499	down	0.00160677	0.00377451
102554786	0.03	0	0.03	0.18	0.08	0.08	0	0.05	-1.33499	no	0.0685533	0.0799023
LXLOC_000540	0.87	0.21	0.44	0	0.2	1.43	0.42	0.2	-1.33499	no	0.0685533	0.0799023
LXLOC_029841	0	0.09	0.48	0.68	0	0	0	0.37	-1.33499	no	0.0685533	0.0799023
102550768	0.19	0.05	0.21	0.13	0.04	0.04	0.11	0.02	-1.33499	down	0.000269788	0.000800508
102547765	0.01	0	0	0.03	0.01	0.02	0.02	0.01	-1.33499	no	0.0685533	0.0799023
108349639	0.08	0	0.04	0.01	0	0.03	0.04	0.03	-1.33499	no	0.0685533	0.0799023
LXLOC_033233	0	0.49	1.28	1.32	0.46	0.55	0.24	0	-1.33499	no	0.0685533	0.0799023
LXLOC_033313	0.39	0.42	0.72	0.83	0.55	0.88	0	0.13	-1.33134	down	4.25e-11	3.92e-10
LXLOC_031772	1.02	0.82	2.05	0.7	0.47	1.66	0.49	0.32	-1.32571	down	0.00359413	0.00750797
LXLOC_009627	0.88	0.28	0.59	1.98	0.14	0.24	0.35	0.7	-1.32349	down	0.000221488	0.000674929
102552477	0.03	0.03	0.03	0.03	0	0.04	0.02	0.01	-1.31988	no	0.0230972	0.0342927
108349645	0.67	0.09	0.31	0.22	0.25	0.52	0.04	0.3	-1.31988	down	0.00131428	0.00317898
LXLOC_030225	0.77	0.49	2.55	0.9	0.36	0.69	0.73	0.36	-1.31988	down	0.00131428	0.00317898
LXLOC_026772	0.4	0.58	1.62	1.66	0.19	1.75	0.19	1.13	-1.31296	no	0.00812556	0.0147492
LXLOC_016773	0.71	0.14	0.85	1.3	0.13	0.92	0.54	0.67	-1.31296	no	0.00812556	0.0147492
LXLOC_029345	0.73	0.62	0.18	0.46	0	1.77	0.09	0.52	-1.309	down	0.00293057	0.00631578
LXLOC_012793	1.27	0.17	0.81	0.81	0.59	1.45	0.43	0.51	-1.30462	down	0.000398404	0.00113327
LXLOC_025800	0.09	0.06	0.34	0.08	0	0	0.15	0	-1.29532	no	0.022509	0.0335665
LXLOC_034743	0.29	0.19	0.38	0.29	0.18	1.13	0.18	0.27	-1.29435	no	0.0186436	0.0288906
108350699	0.41	0.2	0	0.1	0.1	0.22	0	0	-1.29435	no	0.17438	0.16106
LXLOC_001372	0	0.37	0	0	0.18	1.47	0	0	-1.29435	no	0.17438	0.16106
103692395	0.02	0.02	0.04	0.08	0.01	0.06	0.01	0.04	-1.29435	no	0.00659708	0.012396
108352103	0.03	0	0.01	0.02	0	0.01	0	0.03	-1.29435	no	0.17438	0.16106
102554174	0.03	0	0.06	0.06	0	0.06	0	0.09	-1.29435	no	0.17438	0.16106
102550214	0.21	0.2	0	0.11	0	0.46	0	0.1	-1.29435	no	0.17438	0.16106
108350394	0	0	0.02	0.02	0	0.11	0.02	0.04	-1.29435	no	0.17438	0.16106
108352589	0.25	0	0	0.04	0	0	0.08	0.04	-1.29435	no	0.17438	0.16106
LXLOC_026820	0	0	2.91	0	0.37	0	0.39	0.38	-1.29435	no	0.17438	0.16106
103691365	0.12	0	0.08	0.08	0.04	0	0.08	0	-1.29435	no	0.17438	0.16106
103692399	0.07	0.07	0	0.21	0.07	0.22	0	0.07	-1.29435	no	0.17438	0.16106
LXLOC_014135	0.34	0	0.35	0	0	1.88	0.98	0	-1.29435	no	0.17438	0.16106
102547473	0.23	0	0	0	0.04	0.1	0.04	0.04	-1.29435	no	0.17438	0.16106
108349540	0.02	0.02	0.05	0	0.03	0.06	0	0	-1.29435	no	0.17438	0.16106
102548672	0.18	0.09	0.18	0.18	0.06	0.1	0.03	0.09	-1.29435	no	0.0186436	0.0288906
LXLOC_002636	1.34	0.26	0	1.08	0.37	0.43	0.26	0.25	-1.29435	no	0.0186436	0.0288906
LXLOC_011463	0.83	0.32	0.16	1.42	0.31	1.12	0.37	0.42	-1.29435	down	4.61e-05	0.000165949
LXLOC_014227	0.77	0.53	0.44	1.1	0.47	1.65	0.21	0.37	-1.29435	down	1.75e-05	6.93e-05
LXLOC_020121	0.21	0	0.11	1.71	0.4	0.23	0.31	0.2	-1.29435	no	0.0186436	0.0288906
LXLOC_007778	0.83	0.46	1	0.35	0.46	0.93	0.29	0.04	-1.29435	down	1.75e-05	6.93e-05
102556005	0.13	0.06	0	0.33	0.25	0.49	0.06	0	-1.29435	no	0.0547475	0.0670634
108353111	0.02	0.05	0.07	0.14	0.03	0.02	0.02	0	-1.29435	no	0.0547475	0.0670634
108351548	0.08	0.02	0.03	0.05	0.02	0.03	0	0.02	-1.29435	no	0.0547475	0.0670634
LXLOC_001207	0.27	0.26	0	0.14	0.25	1.59	0	0.25	-1.29435	no	0.0547475	0.0670634
108349542	0.13	0	0.2	0.07	0.13	0.07	0.06	0	-1.29435	no	0.17438	0.16106
102549146	0	0.23	0.35	0.36	0	0.13	0.11	0	-1.29435	no	0.17438	0.16106
LXLOC_020801	0.34	0.33	1.26	0.92	0.32	1.84	0.44	0.65	-1.28141	down	0.00194527	0.00444925
LXLOC_031048	2.56	0.59	1.12	1.13	0.38	1.43	0.69	0.87	-1.27841	down	8.2e-05	0.000278921
LXLOC_035210	1.21	0.44	1.06	0.62	0.28	0.66	0.44	0.29	-1.27359	no	0.0150445	0.0244022
LXLOC_013410	1.29	0.48	1.69	1.2	0.47	0.43	0.57	0.38	-1.27359	down	0.000585194	0.00158598
LXLOC_007026	1.92	0.62	1.49	0.75	0.6	0.8	0.41	0.4	-1.27359	down	0.000585194	0.00158598
LXLOC_035905	4.33	2.3	6.06	3.83	1.68	5.88	3.52	0.66	-1.26772	down	6.49e-10	5.15e-09
LXLOC_000941	1.76	1.02	1.24	1.63	0.16	1.15	0.67	0.5	-1.2646	down	0.00434437	0.00878555
LXLOC_013435	0	0.15	1.41	0.16	0	1.01	0	0.88	-1.2646	no	0.0437294	0.056394
LXLOC_020367	1.5	0.18	0.56	0.39	0.17	0.61	0.9	0	-1.2646	no	0.0437294	0.056394
103695066	0.14	0	0.24	0.19	0.08	0.41	0.25	0.08	-1.25296	down	6.87e-12	6.85e-11
LXLOC_014984	1.55	0.1	0.62	0.42	0.78	1	0.1	0.49	-1.25253	down	0.00352491	0.00738437
LXLOC_018624	1.23	0.5	0.64	0.9	0.24	0.62	0.43	0.25	-1.24883	down	0.000318086	0.000928951
LXLOC_033997	0.01	0.01	0.04	0.03	0.02	0.11	0.04	0	-1.24624	no	0.00727166	0.0134602
108352758	0.01	0	0.01	0.02	0.01	0.01	0.01	0	-1.24188	no	0.135911	0.134341
108351415	0.07	0.03	0.07	0.1	0.03	0.07	0.03	0.03	-1.24188	no	0.291685	0.232274
LXLOC_010261	1.02	0	0.44	0.6	0.68	2.05	0.56	0.41	-1.24188	no	0.00979962	0.0171732
108351421	0.07	0.03	0.07	0.1	0.03	0.07	0.03	0.03	-1.24188	no	0.291685	0.232274
102551439	0.08	0	0.02	0.08	0.04	0	0	0.04	-1.24188	no	0.135911	0.134341
108352203	0.03	0	0.03	0	0	0.01	0	0.03	-1.24188	no	0.135911	0.134341
LXLOC_012744	1.48	0.24	0.99	1	0.23	1.06	0.71	0.7	-1.24188	down	0.00286012	0.00618972
108349953	0	0.05	0.41	0.4	0.1	0.11	0.1	0.14	-1.24188	no	0.0349563	0.0476547
LXLOC_017191	0.84	0.2	0	0.11	0	1.02	0.2	0.4	-1.24188	no	0.0349563	0.0476547
LXLOC_033295	0.65	0.63	1.31	0.22	0.2	1.89	0.21	0.61	-1.24188	no	0.0349563	0.0476547
102555070	0	0	0.04	0.07	0.02	0.06	0	0.05	-1.24188	no	0.135911	0.134341
LXLOC_016486	0.52	0.57	0.81	1.26	0.28	1.66	0.43	0.49	-1.23545	down	0.000211756	0.000648751
LXLOC_008682	1.01	0.26	1.14	0.32	0.14	0.38	0.17	0.65	-1.23065	down	1.33e-06	6.55e-06
LXLOC_003805	0.98	0.1	0.33	1.75	0.3	0.12	0.52	0.41	-1.2295	no	0.00791269	0.0144402
LXLOC_027774	2.06	0.11	0.69	0.35	0.32	0.25	0.33	0.65	-1.2295	no	0.00791269	0.0144402
102555023	0.6	0.29	0.37	0.3	0	0.24	0.14	0.21	-1.22396	no	0.0279724	0.0399887
102555545	0.09	0.02	0.04	0.07	0	0.05	0.04	0.05	-1.22396	no	0.0279724	0.0399887
108351028	0.73	0.43	0.26	0	0	0	0	0	-1.22278	no	0.252086	0.209926
LXLOC_012411	0.34	0.22	0.78	0.61	0.58	1.19	0.16	0.27	-1.22082	down	0.000461251	0.00128771
102553981	0.11	0	0.12	0.06	0.02	0.02	0.06	0.05	-1.21889	no	0.0242174	0.0355573
LXLOC_032623	0	0.3	1.79	0.96	0.2	0.57	0.51	0.4	-1.2188	no	0.00639169	0.0120907
LXLOC_018005	0.3	0.2	1.18	0.04	0.16	0.27	0.29	0.12	-1.21635	down	0.00152912	0.00361719
LXLOC_033767	2.53	0	0.87	3.24	0	0	1.52	1.37	-1.21297	down	9.59e-11	8.49e-10
108348772	0.11	0.06	0.15	0.06	0.06	0.16	0.08	0	-1.20946	no	0.022409	0.0334655
LXLOC_007734	0.27	0.53	0.83	0.29	0	1.81	0.26	0.51	-1.20946	no	0.106401	0.11151
LXLOC_028883	0	0.59	0.2	0.21	0	1.99	0	0.38	-1.20946	no	0.106401	0.11151
LXLOC_005521	0.3	0.14	0.3	1.05	0.28	0	0.14	0.14	-1.20946	no	0.106401	0.11151
LXLOC_030785	0	0	2.03	1.42	0.9	0.37	0.64	0	-1.20946	no	0.106401	0.11151
LXLOC_011429	0.96	0.34	0.35	0.35	0.08	0.28	0.25	0.17	-1.20946	no	0.022409	0.0334655
LXLOC_008916	1.05	0	0.88	0	0.16	0	0.5	0.16	-1.20946	no	0.106401	0.11151
103690933	0.22	0	0.21	0	0	0.17	0.21	0.05	-1.20946	no	0.106401	0.11151
LXLOC_013150	0.14	0.27	0.14	1.26	0.13	0	0.13	0.13	-1.20946	no	0.106401	0.11151
108350647	0.2	0.06	0.1	0.23	0.09	0.21	0	0.16	-1.20946	no	0.022409	0.0334655
LXLOC_027164	1.44	0.79	0.41	1.06	0.57	1.79	0.39	0.19	-1.20946	no	0.022409	0.0334655
LXLOC_015857	0	0.11	0.22	0	0	1.05	0.21	0.21	-1.20946	no	0.106401	0.11151
LXLOC_016063	1.84	1.21	0.67	0.67	0.89	3.9	0	0.85	-1.20769	down	3.93e-05	0.000143955
LXLOC_008805	1.1	1.14	1.65	2.91	0.44	1.51	0.83	0.67	-1.20626	down	4.05e-06	1.82e-05
LXLOC_025861	2.23	2.15	3.23	2.47	1.15	4.31	0.75	1.16	-1.19871	down	5.73e-07	3.02e-06
LXLOC_026736	1.27	0.75	1.36	2.06	0.82	1.36	0.47	0.55	-1.19534	down	0.000165248	0.000521783
103692023	0.1	0.1	0	0.2	0.1	0.38	0.1	0	-1.18743	no	0.0836554	0.0928156
LXLOC_029924	0.2	0.19	1.22	0.21	0.56	1.1	0	0.38	-1.18743	no	0.0836554	0.0928156
103692325	0.11	0.06	0.08	0.41	0.16	0.13	0	0.05	-1.18743	no	0.0836554	0.0928156
103693559	0.02	0.02	0.03	0.01	0.01	0.04	0.02	0	-1.18743	no	0.221256	0.191912
LXLOC_013945	0.37	0	0	1.26	0.46	0	0.12	0.12	-1.18743	no	0.0836554	0.0928156
103693560	0.02	0.02	0.03	0.01	0.01	0.04	0.02	0	-1.18743	no	0.221256	0.191912
102546723	0.04	0	0.09	0.04	0.04	0	0	0.04	-1.18743	no	0.0836554	0.0928156
LXLOC_001148	0.79	0.25	0.39	0.27	0.12	0.28	0	0.37	-1.18743	no	0.0836554	0.0928156
LXLOC_023599	1.75	0	0	0.54	0.32	0	0.17	0.49	-1.18743	no	0.0836554	0.0928156
LXLOC_002373	0.25	0.24	0.25	1.31	0.46	1.65	0.24	0.47	-1.18743	no	0.0836554	0.0928156
LXLOC_011550	0.95	0.41	1.36	0.47	0.45	0.9	0.15	0.6	-1.18048	down	7.29e-05	0.000250813
LXLOC_024619	0.39	0.5	2.08	0.66	0	0.56	0.37	0.74	-1.17887	no	0.011597	0.0197461
LXLOC_019032	0.32	0.41	1.39	1.3	0.3	0	0.21	0.41	-1.17887	no	0.011597	0.0197461
102550448	0.53	0.2	0.18	0.69	0.08	0.09	0	0.37	-1.17801	no	0.05076	0.0633462
LXLOC_019855	0.48	0.54	0	1.07	0.45	1.44	0.04	0.27	-1.17432	down	4.84e-05	0.000173412
LXLOC_003747	1.45	0.67	0.63	0.92	0.16	0.49	0.17	0.55	-1.17149	down	0.000236377	0.000714123
108348373	0.14	0.13	0.13	0.07	0	0.18	0	0.09	-1.17149	no	0.0660194	0.0775807
LXLOC_025629	1.49	0.2	0.43	0.22	0.98	1.15	0.2	0	-1.17149	no	0.0660194	0.0775807
102555148	0.47	0	0	0	0	0	0	0.21	-1.16957	no	0.488036	0.330107
108352451	0.11	0.12	0.14	0.1	0.07	0.12	0.01	0.01	-1.16507	no	0.00751215	0.0138194
LXLOC_000777	0.51	0.18	0.57	0.06	0.12	0.96	0.18	0.42	-1.16507	no	0.00751215	0.0138194
LXLOC_034520	0.5	0.64	1.59	0.55	0.26	1.06	0.58	0.16	-1.16215	down	0.000127368	0.000413209
102546538	0.02	0.02	0.1	0.1	0	0.1	0.06	0.06	-1.15942	no	0.0522704	0.0648087
LXLOC_035085	1.4	0.24	0.13	0.39	0.47	0.27	0.12	0.12	-1.15942	no	0.0522704	0.0648087
LXLOC_027777	0.72	0.69	1.21	0.75	0.66	1.57	0.23	0.22	-1.15942	no	0.0522704	0.0648087
LXLOC_011771	0	0.17	0.69	0.71	0.32	1.68	0.16	0.65	-1.15942	no	0.0522704	0.0648087
LXLOC_018237	0.12	0.17	0.47	0.47	0.34	1.01	0.34	0.06	-1.15942	no	0.00605391	0.0115896
100909742	0	0.34	0	0	0	0.81	0	0	-1.1583	no	0.144172	0.140497
103692793	0.06	0.02	0.08	0.19	0.09	0.14	0.07	0.02	-1.15732	no	0.0212366	0.0321342
102547111	0.08	0.07	0.14	0.17	0.06	0.14	0.05	0.07	-1.15602	down	0.000628547	0.00168635
LXLOC_027573	0.94	0.16	0.25	0.26	0.08	0.18	0.49	0	-1.14996	no	0.0415007	0.0543042
102553738	0.15	0.11	0.09	0.29	0.03	0.03	0.03	0.09	-1.14996	no	0.0415007	0.0543042
LXLOC_001185	2.2	0.94	1.23	1.02	0	0.27	0.93	0.23	-1.14996	no	0.0415007	0.0543042
LXLOC_008702	1.39	0.62	1.6	0.65	0.3	0.69	0.51	0.51	-1.14596	down	0.0031828	0.00677321
LXLOC_014186	3.15	0.29	1.35	1.07	0.84	0.49	1	0.56	-1.14596	down	0.0031828	0.00677321
102547782	1.06	0.29	0.25	0.71	0.09	0.11	0.29	0.29	-1.14235	no	0.0330298	0.0456287
100911671	0	0	0.73	0	0	0.48	0.54	0	-1.14235	no	0.0330298	0.0456287
103693322	1.06	0.29	0.25	0.71	0.09	0.11	0.29	0.29	-1.14235	no	0.0330298	0.0456287
LXLOC_025634	0.38	0.25	0.51	1.43	0.12	0.41	0.25	0.6	-1.14235	no	0.0330298	0.0456287
LXLOC_007217	1.16	0.5	0.96	0.99	0.39	0.6	0.33	0.46	-1.14159	down	1.31e-10	1.15e-09
LXLOC_000744	0.26	0.38	0.52	0.66	0.97	1.69	0	0	-1.13609	no	0.0263437	0.0380888
102548488	0.06	0.04	0.09	0.06	0.04	0.14	0	0.07	-1.13609	no	0.0263437	0.0380888
LXLOC_018611	0.08	0.51	1.05	0.38	0.07	0.24	0	0.21	-1.13609	no	0.0263437	0.0380888
108351879	0.13	0.26	0.29	0.29	0.03	0.59	0.23	0.08	-1.13336	down	0.00136248	0.00328071
LXLOC_013512	0.75	1.08	2.25	0.96	0.17	0.81	0.36	0.53	-1.13085	no	0.0210502	0.0318987
102550323	0.54	0.3	0.28	0.7	0.19	0.72	0	0.52	-1.1305	down	4.64e-05	0.000167045
LXLOC_011799	1.61	0.24	0.78	0.05	0.09	0.1	0.61	0.23	-1.12854	down	0.000894212	0.00229261
LXLOC_022589	0.61	0.39	0.91	0	0	1.3	0.29	0.57	-1.1264	no	0.0168481	0.0266953
LXLOC_024587	0.08	0.23	0.32	0.32	0.52	1.52	0	0.22	-1.1264	no	0.0168481	0.0266953
102552962	0	0.04	0.11	0.12	0.1	0.2	0.01	0.03	-1.1264	no	0.0168481	0.0266953
LXLOC_004870	0.76	0.24	0.25	0.51	0.71	2.31	0.61	0.12	-1.12258	no	0.0135047	0.0223318
LXLOC_016894	0.85	0.35	0.73	1.85	0.34	0.13	0.35	0.58	-1.12258	no	0.0135047	0.0223318
LXLOC_034331	1.48	0.28	0.29	0.69	0.28	0.63	0.47	0.37	-1.11926	no	0.0108391	0.0186869
102555636	0.3	0	0.08	0.27	0.07	0.08	0.15	0.12	-1.11872	no	0.0437129	0.056394
102546393	0.39	0.22	0.3	0.52	0	0.16	0.28	0.03	-1.11502	down	0.000168563	0.000530634
LXLOC_011526	0.83	0.65	0.72	0.83	0.25	1.33	0.4	0.39	-1.11378	down	0.00013703	0.000441788
LXLOC_004093	0	0.5	1.05	0	0	0.13	0	0.05	-1.11249	down	0.00167189	0.00391183
LXLOC_008643	0.87	0.36	0.75	1.63	0.58	1.47	0.24	0.94	-1.11148	no	0.00564193	0.0109243
LXLOC_019872	0.54	0.1	1.08	0.98	0.81	1.51	0.62	0.31	-1.11148	no	0.00564193	0.0109243
LXLOC_008505	3.34	0	1.35	2.83	1.69	2.2	1.27	1.24	-1.11063	no	0.0161512	0.0258468
LXLOC_002332	75.24	48.68	63.93	70.88	17.55	84.65	32	36.1	-1.10875	down	2.01e-223	7.1e-221
LXLOC_019856	0.43	0.48	0.29	0.57	0.68	1.92	0.07	0.2	-1.1059	down	0.00296075	0.00637149
LXLOC_034309	8.77	3.59	6.03	5.87	1.23	6.05	2.41	5.05	-1.09986	down	3.12e-13	3.56e-12
108352578	1.28	0.29	1.93	1.27	0.4	0.45	0.48	1.14	-1.09901	down	2.08e-30	6.5e-29
103693289	0.27	0.07	0.68	0.67	0.43	0.56	0.33	0.18	-1.09749	down	0.000672733	0.00178882
LXLOC_027846	1.22	0.28	0.7	0.35	0.38	1.24	0.5	0.44	-1.09662	down	0.000545474	0.00149048
LXLOC_016076	3.41	1.71	1.22	1.52	0.7	4.4	0	2.21	-1.09351	no	0.0248877	0.0363713
LXLOC_003404	4.3	1.89	3.08	3.83	1.42	3.54	2.17	1.43	-1.07945	down	6.68e-10	5.29e-09
LXLOC_025642	653.14	350.08	604.3	621.72	209.31	633.39	305.73	323.98	-1.07715	down	0	0
108353175	0.04	0.02	0	0	0	0	0	0	-1.07196	no	0.532035	0.348274
102546853	0	0	0.01	0	0	0.03	0.01	0.01	-1.07196	no	0.376833	0.276915
102551814	0	0	0.11	0	0.05	0	0	0	-1.07196	no	0.532035	0.348274
102554421	0	0	0.01	0.01	0.01	0	0	0	-1.07196	no	0.719611	0.422671
102550200	0.19	0.05	0.05	0.1	0.05	0.05	0	0.09	-1.07196	no	0.211371	0.185547
LXLOC_000034	0.86	0	0	0	0.4	0	0	0	-1.07196	no	0.376833	0.276915
108350105	0	0	0	0.03	0.01	0	0	0	-1.07196	no	0.532035	0.348274
102548237	0.02	0.07	0	0.16	0.07	0.2	0.02	0.02	-1.07196	no	0.0771459	0.0873962
102552357	0.05	0.03	0.03	0.09	0.02	0.06	0.02	0.03	-1.07196	no	0.211371	0.185547
108351681	0	0	0.09	0	0	0	0	0.16	-1.07196	no	0.532035	0.348274
LXLOC_002229	0.88	0.21	0.22	0.68	0.6	0	0	0	-1.07196	no	0.211371	0.185547
LXLOC_019271	0.98	0	0	0	0	0.21	0.19	0.37	-1.07196	no	0.279091	0.225559
108350457	0.05	0	0	0	0.02	0	0	0	-1.07196	no	0.532035	0.348274
103694039	0	0	0	0.01	0	0.01	0.01	0	-1.07196	no	0.279091	0.225559
102549616	0.08	0	0.04	0	0.01	0.04	0.01	0.06	-1.07196	no	0.0771459	0.0873962
102552017	0	0	0	0.03	0	0	0.01	0	-1.07196	no	0.376833	0.276915
102553940	0	0.03	0.03	0.14	0.03	0.06	0	0.05	-1.07196	no	0.211371	0.185547
108353433	0.07	0	0.22	0	0.07	0	0	0.07	-1.07196	no	0.376833	0.276915
108352880	0	0.04	0.08	0	0	0	0	0	-1.07196	no	0.532035	0.348274
LXLOC_018625	0.8	0.54	1.03	0.32	0.15	0.59	0.23	0.38	-1.07196	no	0.00997945	0.0174404
LXLOC_012573	0.24	0.38	0.16	0.32	0.23	1.28	0.31	0	-1.07196	no	0.0304086	0.0427076
102554942	0	0	0	0	0.04	0.09	0	0	-1.07196	no	0.532035	0.348274
LXLOC_016936	0	0.48	1.5	0	0.23	0	0	0	-1.07196	no	0.279091	0.225559
108348865	0.02	0.01	0	0.03	0	0.01	0.01	0.02	-1.07196	no	0.211371	0.185547
108351987	0.02	0	0	0.08	0.04	0.16	0.04	0.04	-1.07196	no	0.125845	0.12693
102547905	0	0.01	0.01	0.04	0.01	0.02	0.01	0.01	-1.07196	no	0.162316	0.152875
108348560	0	0	0.02	0.02	0	0.07	0.03	0.02	-1.07196	no	0.279091	0.225559
102554972	0.07	0	0	0	0	0.08	0.04	0	-1.07196	no	0.532035	0.348274
108352590	0.06	0.11	0.12	0.06	0	0	0	0	-1.07196	no	0.376833	0.276915
102553437	0.12	0	0.01	0	0.03	0.02	0.01	0.03	-1.07196	no	0.162316	0.152875
102547964	0.09	0	0	0.03	0.03	0	0	0.03	-1.07196	no	0.376833	0.276915
103694025	0.02	0.02	0	0.02	0	0	0	0	-1.07196	no	0.532035	0.348274
102549287	0	0	0	0	0	0.18	0	0.08	-1.07196	no	0.532035	0.348274
108352573	0	0	0	0.18	0	0	0	0.09	-1.07196	no	0.376833	0.276915
103693028	0	0	0.01	0	0	0.01	0	0.01	-1.07196	no	0.532035	0.348274
103691602	0.01	0	0.01	0	0	0	0	0.01	-1.07196	no	0.532035	0.348274
LXLOC_008559	0.19	0	0	0.2	0	0	0.19	0	-1.07196	no	0.532035	0.348274
LXLOC_025394	1.48	0.24	0	0.26	0.67	0.81	0	0.23	-1.07196	no	0.162316	0.152875
108350517	0.02	0	0.12	0	0	0	0.07	0	-1.07196	no	0.279091	0.225559
102555103	0.26	0.13	0.22	0.17	0.12	0.22	0.05	0.11	-1.07196	down	0.00272714	0.00595091
108351785	0.08	0	0	0	0.08	0.09	0	0	-1.07196	no	0.532035	0.348274
108352896	0	0	0.12	0	0.06	0	0	0	-1.07196	no	0.532035	0.348274
103692545	0	0	0.19	0	0	0	0	0.09	-1.07196	no	0.532035	0.348274
LXLOC_007648	0.2	0	1.41	0	0.18	0	0.57	0	-1.07196	no	0.211371	0.185547
LXLOC_015135	0.55	0.38	0.63	0.86	0.3	0.5	0.3	0.22	-1.07196	no	0.012433	0.0208393
102552075	0.04	0.04	0.04	0	0	0	0	0	-1.07196	no	0.532035	0.348274
108352703	0	0.1	0	0.2	0	0	0	0	-1.07196	no	0.532035	0.348274
102547647	0	0	0	0	0	0.18	0.08	0	-1.07196	no	0.532035	0.348274
102547538	0	0	0.08	0	0.07	0.08	0	0	-1.07196	no	0.532035	0.348274
102550061	0.05	0	0	0	0	0	0	0.02	-1.07196	no	0.532035	0.348274
103692034	0.01	0	0	0.01	0.01	0.02	0	0.01	-1.07196	no	0.279091	0.225559
102550339	0.02	0	0.04	0.01	0.04	0.03	0	0.01	-1.07196	no	0.162316	0.152875
LXLOC_008758	0.84	0.63	0.56	2.24	0.35	1.49	0.89	0.53	-1.07196	down	0.00116591	0.00287297
103693916	0	0.01	0.03	0	0	0	0	0	-1.07196	no	0.532035	0.348274
108351928	0	0	0.01	0.01	0.01	0	0	0	-1.07196	no	0.532035	0.348274
LXLOC_006963	1.08	0.21	0	0	0	0	0.31	0	-1.07196	no	0.162316	0.152875
LXLOC_010484	0.37	0.47	0.62	2.49	0.69	0.79	0.59	0.23	-1.07196	no	0.00997945	0.0174404
108351907	0.01	0	0.01	0	0	0	0	0.01	-1.07196	no	0.532035	0.348274
102552417	0.23	0	0	0	0.11	0	0	0	-1.07196	no	0.532035	0.348274
108348751	0.08	0	0	0.08	0	0	0.07	0	-1.07196	no	0.532035	0.348274
102551331	0.02	0	0	0	0.01	0	0	0	-1.07196	no	0.532035	0.348274
102551666	0	0	0	0	0.01	0.02	0	0	-1.07196	no	0.532035	0.348274
LXLOC_007033	1.32	0.27	0.19	0.47	0.09	0.1	0.45	0.18	-1.07196	no	0.0382125	0.0510082
108350245	0	0	0.19	0.29	0	0.1	0.09	0.18	-1.07196	no	0.279091	0.225559
102546553	0	0	0	0.02	0	0	0	0.01	-1.07196	no	0.532035	0.348274
102548635	0.05	0	0	0	0.02	0	0	0	-1.07196	no	0.532035	0.348274
108353119	0	0	0	0.02	0.01	0	0	0	-1.07196	no	0.532035	0.348274
102552344	0.07	0	0	0	0	0.08	0	0.07	-1.07196	no	0.532035	0.348274
LXLOC_019286	1.63	0.22	0	0.24	0	0	0	0.65	-1.07196	no	0.211371	0.185547
108351590	0	0.06	0.26	0.13	0.06	0.28	0.06	0.12	-1.07196	no	0.162316	0.152875
LXLOC_023329	1.32	0.38	0.4	0.54	0.62	0.43	0	0.25	-1.07196	no	0.0481416	0.0607847
108350107	0.04	0	0	0.04	0	0	0	0.04	-1.07196	no	0.532035	0.348274
103693358	0.02	0	0.01	0	0	0	0.02	0	-1.07196	no	0.532035	0.348274
108350357	0.02	0	0.02	0	0.02	0	0	0	-1.07196	no	0.532035	0.348274
103693858	0.12	0	0	0	0	0	0.07	0	-1.07196	no	0.532035	0.348274
108350786	0	0	0	0.14	0.07	0	0	0	-1.07196	no	0.532035	0.348274
LXLOC_004595	0.16	0.15	0	0.16	0	0	0	0	-1.07196	no	0.532035	0.348274
108349021	0.04	0.02	0	0	0.02	0.04	0	0	-1.07196	no	0.532035	0.348274
103691112	0	0	0.23	0	0	0.24	0	0.21	-1.07196	no	0.532035	0.348274
108350440	0	0.03	0.21	0	0.03	0	0.03	0	-1.07196	no	0.279091	0.225559
LXLOC_009830	0	0.34	0	0.76	0	0	0	0	-1.07196	no	0.532035	0.348274
103693992	0	0.01	0	0.01	0	0.01	0	0	-1.07196	no	0.532035	0.348274
108352577	0.02	0	0.02	0	0.02	0	0	0	-1.07196	no	0.532035	0.348274
108351772	0.05	0	0.03	0	0.03	0.03	0.03	0	-1.07196	no	0.376833	0.276915
108348889	0.06	0	0	0	0	0.02	0.02	0.02	-1.07196	no	0.376833	0.276915
LXLOC_035617	0	0	0	0	0	1.72	0.37	0.36	-1.07196	no	0.376833	0.276915
102553733	0	0.04	0	0	0	0.09	0	0	-1.07196	no	0.532035	0.348274
LXLOC_018232	0.23	0.33	1.36	0.8	0.11	0.12	0.44	0.32	-1.07196	no	0.0382125	0.0510082
102549484	0.07	0.04	0.07	0	0	0	0	0.03	-1.07196	no	0.376833	0.276915
108351269	0	0	0	0	0	0.02	0	0.01	-1.07196	no	0.532035	0.348274
LXLOC_016823	0.57	0	0	0	0	0	0.27	0	-1.07196	no	0.532035	0.348274
LXLOC_018650	1.39	0.53	0.55	0.21	0	0.52	0.2	0.52	-1.07196	no	0.00645183	0.0121857
102553362	0.03	0.01	0.04	0.06	0.02	0.03	0.01	0.02	-1.07196	no	0.125845	0.12693
108349229	0.05	0.02	0	0	0	0	0	0	-1.07196	no	0.532035	0.348274
102547360	0	0.03	0.12	0.06	0	0.12	0.08	0	-1.07196	no	0.279091	0.225559
LXLOC_021310	0.56	0.18	0.19	1.35	0.17	0.2	0.18	0.53	-1.07196	no	0.125845	0.12693
102550637	0	0	0.02	0	0	0	0.01	0	-1.07196	no	0.532035	0.348274
102547670	0.01	0	0.01	0.02	0	0.02	0	0.03	-1.07196	no	0.279091	0.225559
102552409	0.08	0	0	0.08	0	0	0.07	0	-1.07196	no	0.532035	0.348274
103692987	0.53	0	1.63	0	0.47	0	0	0.49	-1.07196	no	0.376833	0.276915
102548575	0	0	0.14	0.21	0.07	0.22	0.2	0	-1.07196	no	0.211371	0.185547
LXLOC_001179	1.3	0.27	0.19	0.19	0.17	0.4	0.44	0.09	-1.07196	no	0.0382125	0.0510082
103692223	0.01	0	0	0	0	0	0	0.01	-1.07196	no	0.532035	0.348274
102547467	0.13	0.03	0.06	0	0	0.07	0.06	0.03	-1.07196	no	0.211371	0.185547
102556373	0.05	0	0.02	0.02	0.02	0.05	0	0.05	-1.07196	no	0.279091	0.225559
103694228	0	0	0.08	0.04	0.04	0.04	0.04	0	-1.07196	no	0.376833	0.276915
108351742	0.02	0	0	0	0	0	0	0.01	-1.07196	no	0.532035	0.348274
102554272	0	0	0.01	0.01	0.01	0	0	0	-1.07196	no	0.719611	0.422671
LXLOC_014588	0.61	0.08	0.35	0.35	0.33	1.4	0.33	0.5	-1.07196	no	0.0155103	0.025019
LXLOC_001574	0	0.68	0.47	0	0	2.05	0.45	0	-1.07196	no	0.162316	0.152875
LXLOC_026776	0.36	0.46	0.96	1.33	0.11	0.51	0.23	0.68	-1.07196	no	0.0242516	0.0355957
102553445	0.06	0	0	0	0	0.06	0	0.06	-1.07196	no	0.532035	0.348274
LXLOC_024341	0	0	0.95	0	0	0	0.45	0	-1.07196	no	0.376833	0.276915
102547892	0	0.07	0.14	0	0	0.15	0.07	0	-1.07196	no	0.376833	0.276915
108353257	0.04	0.02	0	0	0.02	0.04	0	0	-1.07196	no	0.532035	0.348274
108351662	0	0.01	0.01	0.01	0	0	0	0	-1.07196	no	0.658581	0.399492
LXLOC_032768	0	0.27	0.29	0	0	2.18	0	0.8	-1.07196	no	0.211371	0.185547
103691086	0.02	0	0	0.02	0	0	0	0.02	-1.07196	no	0.532035	0.348274
102552572	0	0	0.15	0	0.05	0.05	0	0.05	-1.07196	no	0.376833	0.276915
102546790	0	0.04	0.09	0	0	0	0	0	-1.07196	no	0.532035	0.348274
102548458	0.07	0.07	0.1	0.08	0	0.09	0.08	0.02	-1.07196	no	0.0771459	0.0873962
102551409	0	0	0	0.1	0.05	0	0	0	-1.07196	no	0.532035	0.348274
LXLOC_028345	0	0.63	1.82	0	0.12	0	0	0.12	-1.07196	no	0.0982622	0.105099
LXLOC_005943	0.76	0.49	0.25	0.08	0.32	2.08	0.24	0.4	-1.07196	no	0.00801973	0.0146029
LXLOC_002249	0	0	0	0	0	1.59	0	0.67	-1.07196	no	0.376833	0.276915
108351661	0	0.01	0.01	0.01	0	0	0	0	-1.07196	no	0.658581	0.399492
683581	0	0.06	0	0.06	0	0.07	0	0	-1.07196	no	0.532035	0.348274
102552020	0.12	0	0	0	0.05	0	0	0	-1.07196	no	0.376833	0.276915
LXLOC_034439	1.92	1.11	0	1.23	0	0	0	0.36	-1.07196	no	0.211371	0.185547
LXLOC_008815	0	0.48	0.3	1	0.09	0.11	0.1	0	-1.07196	no	0.0982622	0.105099
LXLOC_017284	0.56	0	0	0	0.34	1.82	0.71	0	-1.07196	no	0.125845	0.12693
102554046	0	0.05	0.1	0	0	0	0	0	-1.07196	no	0.532035	0.348274
108350998	0	0	0	0.08	0.04	0	0	0	-1.07196	no	0.532035	0.348274
LXLOC_007601	1.15	0.3	0	0	0.1	0.11	0	0.2	-1.07196	no	0.125845	0.12693
103693902	0.04	0.04	0.13	0.13	0	0.05	0	0.13	-1.07196	no	0.211371	0.185547
LXLOC_002640	1.78	0.49	0.77	1.06	0.46	0.55	0.24	0.71	-1.07196	no	0.0771459	0.0873962
LXLOC_027782	0	0.24	1.49	0	0	0	0.47	0	-1.07196	no	0.279091	0.225559
108351781	0	0	0	0	0	0.15	0	0.06	-1.07196	no	0.532035	0.348274
108351954	0.07	0	0.07	0.02	0.02	0.13	0.02	0.09	-1.07196	no	0.125845	0.12693
103693998	0	0	0	0.03	0.01	0	0	0	-1.07196	no	0.532035	0.348274
LXLOC_000493	0.73	0.42	0.44	1.19	0.14	0	0	0.55	-1.07196	no	0.0771459	0.0873962
102553423	0	0	0	0.01	0.01	0.01	0	0	-1.07196	no	0.532035	0.348274
LXLOC_001193	0.39	0.65	0.29	0.19	0.18	1.97	0.28	0.18	-1.07196	no	0.0193783	0.0298088
102555030	0	0	0	0	0	0.01	0.01	0	-1.07196	no	0.532035	0.348274
102546359	0.18	0	0	0	0	0	0.09	0	-1.07196	no	0.279091	0.225559
108350474	0	0	0	0.03	0.02	0.01	0	0	-1.07196	no	0.376833	0.276915
103693588	0	0	0	0.2	0	0	0	0.09	-1.07196	no	0.532035	0.348274
102554466	0	0	0.01	0.01	0.01	0	0	0	-1.07196	no	0.719611	0.422671
LXLOC_004646	2.23	0.86	0.9	0	0.2	0	0.21	0.21	-1.07196	no	0.0982622	0.105099
102555751	0.06	0.07	0.15	0.09	0.03	0.08	0.01	0.05	-1.07196	no	0.0193783	0.0298088
102556951	0.46	0.31	0.48	0.3	0.2	0.49	0.09	0.22	-1.07196	down	0.000144034	0.000462172
108350527	0.01	0.04	0.03	0.08	0	0.01	0	0.02	-1.07196	no	0.162316	0.152875
102556333	0	0.03	0	0.05	0	0.03	0	0	-1.07196	no	0.532035	0.348274
108352151	0.07	0.07	0.07	0.11	0	0.04	0.04	0.03	-1.07196	no	0.211371	0.185547
102556490	0.02	0.02	0.02	0	0	0	0	0	-1.07196	no	0.532035	0.348274
108350676	0	0.01	0.04	0.03	0	0.01	0	0.03	-1.07196	no	0.211371	0.185547
102552154	0.83	0.19	1.05	0.35	0.08	0.57	0.55	0.53	-1.06158	down	6.68e-13	7.38e-12
102548417	0.1	0.03	0.14	0.06	0.03	0.07	0.08	0.03	-1.05547	down	4.71e-05	0.000169073
102548308	0.01	0.01	0.01	0.02	0.01	0.01	0.01	0	-1.05081	no	0.0933189	0.100835
108348767	0.15	0.06	0.15	0.1	0.05	0.14	0.08	0.06	-1.04729	down	3.02e-06	1.39e-05
LXLOC_034595	0.61	0	0	0.01	0	0	0	0.3	-1.04506	no	0.237794	0.201414
LXLOC_011738	0.81	0.42	0.56	0.55	0.41	1.19	0.36	0.29	-1.04281	down	0.00249254	0.0055001
LXLOC_017400	0.68	0.54	1.24	2.39	1.06	1.09	0.33	0.64	-1.04158	down	0.00308612	0.0066009
LXLOC_029004	1.29	0.59	0.88	0.47	0.26	0.58	0.26	0.45	-1.04158	down	0.00308612	0.0066009
LXLOC_015841	2.72	1.58	2.63	2.92	1.01	1.3	0.14	1.9	-1.03978	down	6.67e-07	3.49e-06
LXLOC_006270	0.59	0.91	1.67	1.68	0.76	1.3	0.61	0.27	-1.03788	down	3.68e-11	3.42e-10
LXLOC_003693	0.39	0.25	0.26	0.04	0.37	1.15	0	0.25	-1.03719	no	0.0058845	0.0113193
LXLOC_035662	0.32	0.06	0.45	0.32	0.55	1.24	0.12	0.37	-1.03131	no	0.0113149	0.0193513
LXLOC_023395	0.27	0.7	1.19	1.47	0.34	0.29	0.26	0.26	-1.03131	no	0.0113149	0.0193513
LXLOC_025606	1.4	0.64	0.8	1.06	0.31	1.35	0.26	1.01	-1.03014	down	0.00042015	0.00118898
LXLOC_024928	1.29	0.41	0.43	0.35	0.16	0.83	0.08	0.73	-1.02889	no	0.0141029	0.0231557
102554859	0.26	0.08	0.21	0.59	0.04	0.27	0.16	0.36	-1.02615	no	0.0176019	0.0276755
LXLOC_014528	0.69	0.33	0.69	0.58	0.54	1.48	0.22	0.54	-1.02305	no	0.0220029	0.033013
LXLOC_003673	0.68	0.11	0.23	1.03	0.85	1.46	0.54	0.11	-1.02305	no	0.0220029	0.033013
LXLOC_000799	0.74	0.14	0.44	0.75	0.14	1.91	0.71	0.83	-1.01537	no	0.0345697	0.047219
108352846	0.53	0.34	0.7	0.53	0.33	0.47	0.25	0.17	-1.01537	no	0.0345697	0.047219
LXLOC_019854	0.32	0.29	0.09	0.58	0.25	0.95	0.07	0.33	-1.01537	down	2.37e-05	9.14e-05
102552450	0.1	0	0.17	0.1	0.19	0.42	0.1	0.09	-1.01056	no	0.0434732	0.0562065
LXLOC_032633	1.02	0.3	1.18	1.1	0.3	0.17	0.6	0.52	-1.00783	no	0.00532811	0.010407
LXLOC_010383	0.51	0.31	0.97	0.51	0.22	1.09	0.54	0.44	-1.00686	down	0.00071407	0.00188321
LXLOC_035001	1.29	0.25	0.77	0.26	0.24	0.42	0.25	0.61	-1.00484	no	0.0548146	0.0671223
LXLOC_029486	0.13	0	0.26	0.53	0.6	1.96	0.37	0.37	-1.00484	no	0.0548146	0.0671223
LXLOC_031985	0.76	0.37	1.73	0.59	0.53	1.04	0.55	0.54	-1.00484	no	0.0548146	0.0671223
LXLOC_018514	0.07	0.44	0.46	1.63	0.19	0.63	0.13	0.62	-1.00484	no	0.00661209	0.0124152
LXLOC_033694	4.35	2.97	2.37	2.05	0.5	2.55	0.69	1.36	-1.00269	down	0.00108644	0.00270019
LXLOC_008654	1.63	0.52	0.27	0.91	0.59	0.87	0.43	0.26	-1.00157	no	0.00821299	0.0148822
102549715	0.33	0.1	0.27	0.64	0.37	0.97	0.31	0.3	-1.00157	no	0.00821299	0.0148822
103690113	0.04	0.12	0.34	0.34	0.2	0.09	0	0.08	-0.997955	no	0.0693308	0.0805686
LXLOC_026473	0.95	0.33	1.46	0.3	0.33	0.6	0.33	0.66	-0.997955	no	0.00028067	0.000829036
LXLOC_018605	0.41	0.53	0.69	0.28	0.38	1.33	0	0.39	-0.997955	no	0.0693308	0.0805686
LXLOC_032924	0.07	0.06	0.23	0.06	0	0.21	0	0.22	-0.997826	no	0.00189761	0.00435665
LXLOC_024810	0.62	0.28	0.61	1.04	0.38	0.42	0.28	0.41	-0.996007	no	0.000345424	0.000999183
103690494	0.34	0.15	0.16	0.56	0.11	0.19	0.15	0.22	-0.995335	no	0.00204613	0.00464856
102553228	0.87	0.39	0.88	1.35	0.24	0.93	0.89	0.42	-0.993983	no	2.5e-05	9.58e-05
LXLOC_027634	1.01	0.07	0.08	0.46	0.44	1.33	0.45	0.44	-0.993953	no	0.0127108	0.0212282
102552690	0.6	0.32	0.33	1.06	0.38	0.43	0.06	0.44	-0.993953	no	0.0127108	0.0212282
LXLOC_030863	0.37	0.27	0.28	0.65	0.35	1.98	0.62	0.35	-0.989494	no	0.0158407	0.0254354
LXLOC_026136	1.62	1.04	1.36	0.28	0	1.47	0.51	0.76	-0.989494	no	0.0880191	0.0964515
LXLOC_027770	1.29	0.53	1.28	0.79	0.41	0.85	0.77	0.41	-0.989494	no	0.00064516	0.00172645
LXLOC_012834	1.46	0.43	0.67	1	0.26	0.72	0.81	0.42	-0.989494	no	0.00064516	0.00172645
102550216	0.04	0	0.26	0.22	0.14	0.12	0.14	0.03	-0.989494	no	0.0880191	0.0964515
LXLOC_031189	0.33	0.16	0.16	0.17	0.76	2.31	0	0.46	-0.989494	no	0.0880191	0.0964515
LXLOC_035458	0.63	1.02	1.7	0.44	0.19	0.92	0.4	0.2	-0.989494	no	0.0880191	0.0964515
LXLOC_025389	0	0.34	1.41	0.59	0.33	0	0.34	0	-0.989494	no	0.0880191	0.0964515
LXLOC_027531	1.68	0.46	1.69	0.75	0.44	0	0	1.12	-0.989494	no	0.0880191	0.0964515
LXLOC_033322	1.05	0.65	1.04	1.53	0.87	1.57	0.41	0.64	-0.987564	no	0.000167644	0.000528214
108348584	0.12	0.08	0.08	0.1	0.03	0.11	0.05	0.04	-0.985541	no	0.000206092	0.000633601
LXLOC_027762	0.41	0.26	0.4	0.81	0.32	0.58	0.26	0.26	-0.984493	no	0.019768	0.0302893
LXLOC_012072	1.23	0.76	1.22	0.43	0.27	0.54	0.35	0.34	-0.982689	no	0.00479709	0.00953255
LXLOC_030601	0.34	0.37	0.62	0.61	0.2	1.04	0.35	0.39	-0.980533	no	2.16e-05	8.4e-05
LXLOC_032368	0.27	0.09	0.15	0.26	0.17	0.32	0.1	0.14	-0.979945	no	0.000562885	0.00153309
LXLOC_009675	1.42	0.32	0.17	0.58	0.31	0.36	0.24	0.39	-0.978847	no	0.0247063	0.0361636
LXLOC_025164	0.98	0.38	0	2.02	0.18	0	0.37	0.55	-0.978847	no	0.112255	0.116119
LXLOC_006641	0.59	0	0	3.73	0	0.32	0.28	1.93	-0.978847	no	0.112255	0.116119
LXLOC_018324	6.19	2.38	1.68	2.21	1.11	2.74	1.96	0.76	-0.978847	no	0.0247063	0.0361636
100911555	0.06	0.02	0	0.06	0.01	0.05	0	0.05	-0.978847	no	0.112255	0.116119
LXLOC_000915	0.62	0.2	0.42	1.07	0.76	1.12	0.59	0	-0.978847	no	0.112255	0.116119
LXLOC_034262	2.16	0.74	0.62	0.47	0.72	1.17	0.3	0.44	-0.97242	no	0.0309306	0.0432991
102548089	0.07	0.03	0.06	0.03	0.03	0.02	0.02	0.02	-0.97242	no	0.0309306	0.0432991
102549176	0.11	0.04	0.04	0.05	0.05	0.07	0.04	0.02	-0.97242	no	0.0309306	0.0432991
LXLOC_017913	0.74	0.55	0.79	0.57	0.22	1.15	0.49	0.38	-0.97242	no	0.00227456	0.00509246
LXLOC_002577	0.62	0.78	0.9	0.13	0.22	1.07	0.19	0.19	-0.970076	no	0.000228222	0.00069293
LXLOC_018712	0.47	0.68	0.88	0.65	0.28	1.26	0.34	0.34	-0.968863	no	0.00281078	0.00610317
LXLOC_003595	2.44	0.52	0	0.85	0.25	0.3	0	1.01	-0.965041	no	0.143984	0.140391
LXLOC_021631	0.59	0.8	1.42	0	0.11	1.15	0.23	0.45	-0.965041	no	0.0387976	0.051586
102555344	0.11	0	0	0.07	0.04	0.04	0.03	0.03	-0.965041	no	0.143984	0.140391
108349062	0.35	0.26	0.62	0	0.08	0.19	0.25	0	-0.965041	no	0.143984	0.140391
102546356	0.31	0.2	0.37	0.3	0.23	0.36	0.1	0.16	-0.965041	no	0.0113828	0.0194491
LXLOC_025723	0.77	0.47	0.9	0.83	0.26	1.19	0.67	0.46	-0.965041	no	0.00347537	0.00729448
LXLOC_025272	5.49	4.38	5.32	4.48	1.4	4.93	2.53	1.78	-0.965041	no	3.59e-05	0.000132517
LXLOC_006181	0.52	1.01	2.38	0	0	0.57	0.75	0	-0.965041	no	0.143984	0.140391
LXLOC_011250	1.78	0.57	0.6	1.84	0.73	1.08	0.57	0.74	-0.965041	no	0.0387976	0.051586
LXLOC_014535	1.05	0.87	0.75	0.61	0.56	1.62	0.14	0.42	-0.965041	no	0.0387976	0.051586
103691146	0.8	0.43	0.43	1.04	0.28	0.7	0.36	0.48	-0.962688	no	0.000713545	0.00188269
LXLOC_018697	2.81	0.82	1.02	1.45	0.56	1.28	0.65	1.29	-0.962332	no	0.000424222	0.00119877
LXLOC_022875	0.52	0.33	0.77	0.98	0.2	1.05	0.62	0.53	-0.962332	no	0.000424222	0.00119877
LXLOC_016606	2.2	1.97	0.3	0.61	0.29	2.99	0	0.79	-0.961708	no	0.000364463	0.00104738
LXLOC_031774	0.3	0.58	0.78	0.96	0.23	1.03	0.4	0.34	-0.960925	no	0.0042997	0.00871322
LXLOC_016645	2.46	1.05	4.5	3.73	1.65	1.32	0	3.34	-0.960311	no	0.000166959	0.000526431
LXLOC_000752	1.43	0.37	0.76	0.96	0.36	0.41	0	1.09	-0.959481	no	0.0141615	0.0232325
102552294	1.22	0.45	0.96	1.11	0.39	1.1	0.52	0.83	-0.958524	no	4.22e-06	1.89e-05
LXLOC_027778	0.57	0.37	1.23	0.1	0.54	0.41	0	0.27	-0.956479	no	0.048773	0.0614103
LXLOC_017212	2.2	0.15	0.47	0.96	0.73	0.17	0.3	0.74	-0.956479	no	0.048773	0.0614103
108353017	0.9	0.18	0.73	0.76	0.57	0.64	0.49	0.3	-0.95412	no	9.95e-05	0.000330981
LXLOC_032836	1.01	0.11	1.01	0.45	0.84	1.57	0.43	0.64	-0.953312	no	0.0176389	0.0277189
100910628	0.26	0.11	0.22	0.17	0.19	0.27	0.09	0.08	-0.951662	no	0.00659445	0.0123953
LXLOC_015227	0.51	0.62	0.38	0.47	0.28	1.14	0.08	0.28	-0.95065	no	0.00251612	0.00554468
LXLOC_035250	1.51	0.43	0.66	0.51	0.49	0.67	0.6	0.21	-0.949099	no	0.000149802	0.000478412
LXLOC_032472	0.41	0.39	0.2	0.92	0.57	1.96	0.29	0.48	-0.946425	no	0.0219983	0.0330125
102553561	0.05	0	0	0	0.03	0.06	0.02	0	-0.946425	no	0.186048	0.1687
102547565	0.08	0.01	0.05	0	0	0.05	0.04	0.03	-0.946425	no	0.186048	0.1687
102554142	0.44	0.2	0.12	0	0.03	0.09	0.08	0.03	-0.946425	no	0.0614697	0.0734203
LXLOC_028677	0.81	0.52	0.27	1.97	0.49	0	0	0.5	-0.946425	no	0.186048	0.1687
LXLOC_019329	0.39	0.38	0.26	0.33	0.25	1.26	0.44	0.06	-0.946425	no	0.0219983	0.0330125
LXLOC_011330	1.66	0.53	0.93	0.76	0.17	0.8	0.71	0.69	-0.946425	no	0.0614697	0.0734203
102550842	0.42	0.41	0.42	0.43	0.13	0.3	0.13	0.13	-0.946425	no	0.186048	0.1687
LXLOC_008798	0	0.89	0.37	0.19	0	1.61	0	0.17	-0.946425	no	0.186048	0.1687
LXLOC_015376	0.51	0.37	1.66	0.57	0.42	0.82	0.49	0.55	-0.946425	no	0.00310758	0.00663477
103690477	0.36	0.89	0.5	0.57	0.2	0.83	0	0.07	-0.938689	no	0.027474	0.0393933
LXLOC_026740	4.45	2.19	3.88	5.18	1.93	3.42	1.81	2.74	-0.93809	no	1.56e-06	7.58e-06
LXLOC_014434	0.77	0.67	0.93	0.72	0.51	1.03	0.54	0.06	-0.937026	no	6.52e-05	0.000226536
102555876	0.16	0.25	0.37	0.36	0	0.17	0.15	0.15	-0.934452	no	0.077703	0.0878692
LXLOC_015151	1.31	0.31	0.66	0.67	0.45	0.71	0.47	0.46	-0.934452	no	0.077703	0.0878692
LXLOC_014583	0.59	0.08	1.5	0.33	0.63	0.99	0.56	0.48	-0.934452	no	0.0125987	0.0210689
LXLOC_030052	0.14	0.41	1.69	0.14	0.39	0.91	0.13	0.53	-0.934452	no	0.077703	0.0878692
LXLOC_011423	0	0.59	0.2	0.72	0.29	1.21	0	0.19	-0.934452	no	0.077703	0.0878692
LXLOC_023515	1.45	0.84	1.01	1.3	0.64	1.03	0.51	0.51	-0.931778	no	9.79e-05	0.000326279
LXLOC_000099	0	0	0.24	0.09	0	0	0.17	0	-0.929998	no	0.0331392	0.0457367
LXLOC_000014	1.77	0.53	0.66	0.67	0	0.12	0.74	0.42	-0.929937	no	0.0343674	0.0469938
LXLOC_020438	1.17	0.3	0.62	0.08	0.22	0.42	0.52	0.15	-0.929937	no	0.0343674	0.0469938
LXLOC_016671	1.04	0.2	4.81	2.57	1.34	1.58	0.2	3.31	-0.926105	no	0.00727153	0.0134602
LXLOC_030155	0.75	0.84	0.74	0.8	0.82	1.85	0.12	0.35	-0.924399	no	0.00162337	0.00381072
LXLOC_022988	1.32	0.73	0.89	1.31	0.45	0.4	0.41	0.49	-0.923433	no	0.000373261	0.00107057
LXLOC_006444	1.82	0.66	0.92	3.06	1.04	0.5	1.09	0.43	-0.919953	no	0.0430676	0.0558021
103693395	0.2	0.12	0.12	0.36	0.08	0.04	0.08	0.11	-0.919953	no	0.098572	0.105361
108352540	0.01	0.02	0.02	0.01	0.01	0.03	0.02	0	-0.919953	no	0.242803	0.204359
100359776	0.25	0.06	0.22	0.19	0.15	0.2	0.06	0.18	-0.919953	no	0.0430676	0.0558021
LXLOC_024838	0	0.25	1.57	0	0.24	0.85	0.74	0	-0.919953	no	0.242803	0.204359
102555894	0.05	0	0.08	0	0.02	0.11	0.1	0	-0.919953	no	0.242803	0.204359
108351615	0.03	0.03	0.08	0.11	0.05	0.03	0.03	0.03	-0.919953	no	0.242803	0.204359
108352124	0.16	0.15	0.16	0.16	0.15	0.25	0	0.07	-0.919953	no	0.242803	0.204359
LXLOC_023793	1.51	0.34	0.71	0.62	0.42	0.38	0.6	0.34	-0.919953	no	0.0194901	0.029955
LXLOC_012210	0.24	0.93	0.49	0	0.22	1.58	0	0	-0.919953	no	0.242803	0.204359
LXLOC_009677	0.81	0.43	0.52	0.48	0.38	1.08	0.12	0.58	-0.915837	no	0.00117382	0.00288883
LXLOC_021061	0.36	0.35	0.92	0.87	0.63	1.04	0.35	0.34	-0.915231	no	0.00246435	0.00544367
LXLOC_003116	0.47	0.51	1.4	0.64	0.17	0.56	0.56	0.39	-0.914415	no	0.00521691	0.0102238
100909672	1.25	0.25	0.79	0.66	0.22	1.15	0.6	0.69	-0.911916	no	2.33e-07	1.32e-06
LXLOC_008676	0.66	1.06	2.44	1.6	0.61	3.13	0.84	1.45	-0.911491	no	0.0242829	0.0356267
LXLOC_018785	1.08	0.19	0.63	0.63	0.6	1.04	0.28	0.7	-0.911491	no	0.00144408	0.00344144
LXLOC_034043	0.88	0.85	0.68	0.49	0.09	1.36	0.47	0.37	-0.911491	no	0.0242829	0.0356267
LXLOC_003682	1.23	0.4	0.16	0.82	0.46	0.61	0.31	0.31	-0.911491	no	0.0242829	0.0356267
LXLOC_003746	0.81	0.34	0.42	0.38	0.12	1.17	0.31	0.68	-0.909685	no	0.000408104	0.00115768
LXLOC_033192	0.91	0.2	0.28	0.42	0.46	0.15	0.2	0.07	-0.908457	no	0.0540804	0.0664403
103691476	0.07	0.05	0.05	0.21	0.07	0.11	0.05	0.07	-0.908457	no	0.0540804	0.0664403
LXLOC_019350	1.27	0	0	0	0.17	0.19	0.35	0.26	-0.902031	no	0.125582	0.126785
LXLOC_004466	0.76	0.73	0.86	0.33	0.4	1.63	0.21	0.51	-0.902031	no	0.0302934	0.042573
LXLOC_005717	0.65	0.21	1.74	0.45	0.99	0.7	0.21	0.4	-0.902031	no	0.125582	0.126785
LXLOC_017282	1.06	0.59	0.5	0.47	0.5	0.68	0.13	0.21	-0.902031	no	0.000175411	0.000549932
108348792	0.18	0.03	0.24	0.03	0.09	0.03	0.06	0.09	-0.902031	no	0.125582	0.126785
LXLOC_008614	1.07	0.34	0.28	0.35	0.2	0.61	0.34	0.34	-0.90158	no	0.0303892	0.0426939
LXLOC_019029	0.84	1.22	1.39	2.25	0.03	1.32	0.3	1.53	-0.898709	no	0.00282023	0.00611992
LXLOC_019674	2.09	0.77	2.87	1.89	1.68	1.37	1	0.93	-0.89842	no	1.08e-05	4.47e-05
LXLOC_007679	0.42	0.34	0.84	0.35	0.4	1.2	0.27	0.46	-0.897927	no	0.0172063	0.027153
LXLOC_015506	0.23	0	0.11	1.26	0.64	1.1	0.33	0.43	-0.895078	no	0.0680683	0.0794895
LXLOC_035820	0.48	0.23	0.63	1.66	0.07	0.93	0.91	0.75	-0.895078	no	0.00987117	0.0172752
102554561	0.28	0.17	0.18	0.25	0.2	0.11	0.03	0.03	-0.895078	no	0.0680683	0.0794895
LXLOC_030861	0.45	0.14	0.6	0.91	0.55	1.61	0.86	0.28	-0.895078	no	0.0680683	0.0794895
103691412	0.33	0.13	0.24	0.22	0.18	0.27	0.15	0.11	-0.892407	no	1.01e-06	5.12e-06
LXLOC_029472	2.27	0.36	0.38	0.89	0.35	0.27	0.84	0.48	-0.891384	no	0.0378462	0.0506361
102555661	0.28	0.14	0.19	0	0.01	0	0.08	0.05	-0.891384	no	0.0378462	0.0506361
LXLOC_019550	9.8	17.26	17.49	9.91	0	17.99	12.17	0	-0.891093	no	1.87e-20	3.5e-19
102553798	0.11	0.1	0.09	0.15	0.05	0.12	0.04	0.07	-0.889092	no	0.0213876	0.03231
LXLOC_025705	0.34	0.46	0.65	0.65	0.16	0.95	0.33	0.43	-0.889092	no	0.0011371	0.00281259
LXLOC_027768	1.19	0.47	0.61	0.65	0.23	0.92	0.43	0.66	-0.888244	no	0.000669199	0.00178158
LXLOC_030790	0.27	1.14	1.09	5.21	0.49	0.88	0.77	1.42	-0.888055	no	0.0518076	0.0643901
LXLOC_010000	0.93	0.13	0.86	0.86	0.13	0.28	0.25	1.07	-0.887531	no	0.0122247	0.0206043
LXLOC_012745	1.74	0.44	1.46	1.19	1.2	0.29	0.18	0.69	-0.8864	no	0.00704657	0.0131025
LXLOC_011772	0.59	0.19	0.47	0.39	0.3	0.88	0.49	0.26	-0.885543	no	0.00408834	0.00834345
LXLOC_001189	1.04	0.31	1.1	1.55	0.73	0.55	0.75	0.49	-0.88487	no	0.00238437	0.00529343
103693102	0.07	0.2	0.14	0.55	0.13	0.22	0.07	0.13	-0.879311	no	0.160841	0.151974
108349473	0.04	0.03	0	0.05	0.01	0.06	0.03	0	-0.879311	no	0.321422	0.24831
103692351	0.06	0.06	0.09	0	0	0.06	0.03	0.03	-0.879311	no	0.321422	0.24831
103693543	0.03	0.02	0.02	0.07	0	0	0.02	0.03	-0.879311	no	0.321422	0.24831
LXLOC_001034	0.23	0	0.69	0	0.21	2.51	1.1	0.43	-0.879311	no	0.160841	0.151974
LXLOC_010921	1.56	0.17	0.69	0	0.16	0.19	0.66	0.33	-0.879311	no	0.160841	0.151974
102547718	0	0	0.08	0.08	0.07	0.4	0.15	0.07	-0.879311	no	0.321422	0.24831
108351514	0.1	0.05	0.02	0.05	0.02	0	0	0.02	-0.879311	no	0.321422	0.24831
108350930	0.13	0.04	0	0.02	0.04	0	0	0	-0.879311	no	0.321422	0.24831
102550353	0	0.02	0.12	0.12	0.07	0.1	0	0.09	-0.879311	no	0.160841	0.151974
102550245	0.01	0.01	0.01	0.03	0.01	0.01	0	0.01	-0.879311	no	0.321422	0.24831
102553761	0.03	0.03	0.03	0	0.01	0.01	0	0	-0.879311	no	0.321422	0.24831
108351295	0	0.02	0.05	0.06	0.02	0	0	0.03	-0.879311	no	0.321422	0.24831
LXLOC_006355	1.16	0.28	0.29	2.43	0.26	0.32	0.55	1.08	-0.879311	no	0.160841	0.151974
102550782	0.05	0.02	0	0.07	0.03	0	0	0.02	-0.879311	no	0.321422	0.24831
102553136	0.11	0.17	0.16	0.38	0.09	0.31	0.2	0.06	-0.879311	no	0.0151503	0.0245529
103691665	0.02	0	0	0.14	0.02	0	0.02	0.04	-0.879311	no	0.321422	0.24831
108352011	0.04	0	0.02	0.07	0.02	0.02	0	0.06	-0.879311	no	0.321422	0.24831
108351981	0.08	0.05	0	0.01	0.04	0.16	0.01	0.02	-0.879311	no	0.0859067	0.0946828
108352532	0.86	0.4	0.8	0.79	0.24	0.02	0.15	0.57	-0.876826	no	6.73e-06	2.89e-05
LXLOC_019936	0.34	0.38	0.62	0.49	0.5	0.91	0.3	0.1	-0.875264	no	0.000428725	0.00120975
LXLOC_001100	1.88	1.06	1.54	2.11	0.83	1.3	0.95	0.83	-0.87341	no	0.00361019	0.00753526
LXLOC_003164	2.06	1.98	2.08	2.95	0.7	5.62	2.21	1.68	-0.872419	no	0.0107134	0.0184992
LXLOC_021386	1.05	0.27	1.25	0.76	0.59	0.22	0.53	0.4	-0.871657	no	0.0107634	0.0185746
LXLOC_033732	0.41	0.32	0.07	0.07	0	0.42	0	0.19	-0.871125	no	0.163274	0.153556
LXLOC_020372	0.36	0.6	0.8	1.7	0.67	0.77	0.69	0	-0.870322	no	0.0187906	0.0290876
102551138	0.15	0.2	0.77	0.81	0.77	1.4	0.07	0.85	-0.869463	no	0.00151625	0.00359108
LXLOC_027596	0.68	0.7	0.36	0.52	0.15	1.22	0.25	0.4	-0.865505	no	0.00766634	0.01404
102555687	0.05	0.05	0.14	0.15	0.1	0.11	0.05	0.05	-0.865505	no	0.0593698	0.0713668
102553542	0.13	0.07	0.04	0.04	0.01	0.09	0.08	0.01	-0.865505	no	0.0593698	0.0713668
LXLOC_035148	0.15	0.43	1.63	1.2	0.55	0.96	0.56	0.56	-0.865505	no	0.0593698	0.0713668
LXLOC_008506	0.43	0.36	1.53	1.41	1.35	0.87	0	0.42	-0.86461	no	0.225999	0.194652
LXLOC_012550	0.21	0.36	0	1.22	0.6	0.31	0	0	-0.864556	no	1.25e-06	6.21e-06
103693799	0.23	0.12	0.28	0.17	0.25	0.58	0.05	0.21	-0.863862	no	0.000145364	0.000466014
103692650	0.21	0.05	0.21	0.11	0.14	0.2	0.08	0.14	-0.863369	no	0.0133139	0.0220597
LXLOC_030382	1.68	0.58	0.69	1.52	0.26	0.89	0.98	0.8	-0.861738	no	0.000198726	0.000613633
LXLOC_012360	1.15	0.64	0.78	1.8	0.53	0.79	0.75	0.56	-0.861536	no	5.09e-05	0.000181134
LXLOC_032891	1.59	0	0.53	0.13	0.62	0.28	0.38	0.37	-0.860452	no	0.108765	0.11328
108351211	0.22	0.15	0.24	0.58	0.14	1.07	0.53	0.32	-0.860452	no	1.5e-06	7.3e-06
LXLOC_025602	0.74	0.78	0.37	0.66	0.14	1.1	0.35	0.28	-0.860452	no	0.023325	0.0345698
LXLOC_009631	0.89	0.17	1.79	0.73	0.17	0	0.85	0.67	-0.860452	no	0.108765	0.11328
LXLOC_008361	1.14	0.34	1.64	0.36	0.47	0.99	0.62	0.81	-0.860452	no	0.00547273	0.0106376
LXLOC_034078	1.94	0.92	0.66	0.89	0.7	1.96	0.59	0.71	-0.860095	no	0.00628781	0.0119374
108349552	0.12	0	0.04	0.04	0	0	0.12	0	-0.857831	no	0.411885	0.294162
LXLOC_005552	0.73	0.53	0.71	1	0.55	0.97	0.34	0.45	-0.857362	no	4.25e-14	5.18e-13
LXLOC_016635	4.27	2.75	2.32	1.8	0.89	4.21	1.48	1.68	-0.857274	no	0.000190998	0.000592679
LXLOC_025295	0.88	0.38	0.49	0.3	0.64	1.47	0	0.65	-0.856227	no	0.0413524	0.0542218
LXLOC_016616	2.07	1.46	0.58	1.39	0.97	2.1	0	0.87	-0.855719	no	0.00826615	0.0149579
LXLOC_007568	0.59	0.73	0.92	1.13	0.68	1.03	0.28	0.32	-0.854365	no	0.000695178	0.00183962
LXLOC_013142	0.24	0.46	1.13	0.83	0.34	0.38	0.4	0.23	-0.854365	no	0.0164788	0.0262448
LXLOC_033248	1.47	0.66	0.88	1.86	0.51	0.55	0.85	0.62	-0.854009	no	0.000888051	0.00227981
LXLOC_010613	1.42	1.6	1.65	2.12	0.45	2.17	0.96	1.04	-0.85361	no	6.18e-06	2.68e-05
LXLOC_026885	0.88	0.63	1.02	1.08	0.35	0.82	0.35	0.77	-0.851566	no	0.000214575	0.000656133
LXLOC_005033	1.86	0.16	0.51	0.69	0.16	1.1	0.97	0.96	-0.849564	no	0.0745814	0.0851867
108350054	0.06	0.08	0.1	0.04	0.06	0.04	0	0	-0.849564	no	0.207384	0.183022
LXLOC_007235	0	0.14	0.43	0.14	0.13	1.23	0.41	0.27	-0.849564	no	0.207384	0.183022
102549740	0.19	0.1	0.12	0.1	0.08	0.36	0.12	0.12	-0.849564	no	0.00481407	0.00955444
LXLOC_012439	0.75	0.63	1.59	0.57	0.44	1.71	0.99	0.44	-0.849564	no	0.0116827	0.0198595
108353214	1.93	1.36	2.64	1.76	0.92	2.51	0.28	2.31	-0.844363	no	2.02e-08	1.32e-07
LXLOC_015136	0.09	0.43	0.62	1.68	0.25	0.19	0.51	0.25	-0.842474	no	0.0516529	0.0642374
LXLOC_029913	1.4	0.72	1.35	0.79	0.31	1.39	0.85	0.84	-0.841658	no	0.00023125	0.000700675
LXLOC_016643	3.37	1.95	6.14	3.93	0.91	2.59	0.32	5.33	-0.84063	no	0.0144322	0.0235997
LXLOC_026545	0.97	0.88	1.03	0.72	0.23	1.16	0.47	0.58	-0.839783	no	0.00423074	0.00859622
LXLOC_000843	0.44	0.28	1.61	0.3	0	0.16	0.56	0.55	-0.837491	no	0.138229	0.13606
LXLOC_026379	1.23	0.32	0.49	0.49	0.31	0.62	0.39	0.55	-0.837491	no	0.036042	0.0488437
102555000	0.03	0.01	0.02	0.07	0.04	0.15	0.04	0.07	-0.837491	no	0.138229	0.13606
LXLOC_024620	0.14	0.81	0	0.57	0.13	1.82	0.4	0	-0.837491	no	0.138229	0.13606
LXLOC_018119	1.52	0.39	1.2	1.04	0.53	0.34	0.61	0.76	-0.837491	no	0.0102399	0.0177971
LXLOC_035713	1.32	0.09	0.85	0.19	0.44	1.42	0.91	0.63	-0.833796	no	0.0252964	0.0368315
LXLOC_028331	4.83	1.33	4.17	4.3	2.32	2.26	1.98	2.8	-0.830948	no	0.00371528	0.0077253
LXLOC_006341	0.19	0	0.77	0.98	1.41	2.49	0	0.9	-0.830948	no	0.0939127	0.101334
103690528	0	0.1	0.32	0.32	0.07	0.15	0.1	0.17	-0.830948	no	0.0939127	0.101334
LXLOC_012800	0.4	0.39	0.4	2.28	0.74	1.53	0.96	0.38	-0.830948	no	0.0939127	0.101334
102553528	1.66	1.15	1.36	1.75	0.7	1.73	0.99	0.81	-0.828765	no	8.54e-13	9.28e-12
LXLOC_002712	1.29	0.75	0.65	1.31	0.12	0.28	0.5	0.61	-0.826844	no	0.0646206	0.076303
LXLOC_005594	0.42	0.5	1.21	1.39	0.31	0.8	0.5	0.85	-0.826844	no	0.00137136	0.00329488
102551236	0.27	0.1	0.27	0.17	0.16	0.14	0.08	0.17	-0.826844	no	0.00896756	0.015965
LXLOC_016046	4.15	1.59	6.8	4.92	2.83	2.68	0.58	5.47	-0.825735	no	2.65e-34	9.63e-33
LXLOC_001237	0.97	0.34	0.58	0.24	0.55	0.79	0.42	0.14	-0.824646	no	8.32e-05	0.000282255
LXLOC_013969	1.14	0.37	0.77	0.53	0.51	0.44	0.4	0.34	-0.824028	no	0.000512347	0.00141047
108350465	0.08	0.06	0.08	0.04	0.01	0.1	0.07	0.03	-0.821978	no	0.0313771	0.0437807
LXLOC_001129	1.83	0.59	0.52	0.78	0.57	0.56	0.5	0.41	-0.820417	no	0.0220597	0.0330842
LXLOC_007010	1.48	0.8	1.32	1.95	1.21	1.52	0.85	0.65	-0.820417	no	7.33e-05	0.000252163
102550017	3.34	1.08	4.24	2.39	1.44	1.53	1.58	2.41	-0.819294	no	5.23e-15	6.89e-14
LXLOC_016644	4.88	2.05	5.55	1.1	2.34	1.85	0	2.99	-0.816699	no	0.00559371	0.0108443
LXLOC_028645	0.68	0.66	0.98	0.81	0.39	1.25	0.32	0.73	-0.816117	no	4.69e-05	0.000168441
LXLOC_011087	0.02	0.03	0	0.02	0	0.04	0.01	0.01	-0.813531	no	0.310574	0.242481
108350210	0.3	0.16	0.33	0.21	0.17	0.25	0.17	0.11	-0.813494	no	5.13e-08	3.18e-07
103691200	0.04	0	0.11	0.04	0.07	0	0	0.04	-0.808922	no	0.435166	0.305623
108351779	0.1	0.05	0.02	0.15	0.07	0.11	0.05	0.05	-0.808922	no	0.339189	0.257385
108352432	0.36	0.46	0.96	0.36	0.22	0.13	0.23	0.11	-0.808922	no	0.176484	0.162551
108349471	0.83	0.34	0.37	0.46	0.31	0.48	0.13	0.58	-0.808922	no	0.00447223	0.00899662
102555506	0.23	0.13	0.27	0.19	0.2	0.29	0.07	0.15	-0.808922	no	0.0135952	0.0224456
108351649	0.01	0.03	0.03	0.03	0	0	0.01	0	-0.808922	no	0.435166	0.305623
108352414	0	0	0	0.37	0	0.26	0.12	0.23	-0.808922	no	0.435166	0.305623
102551249	0	0.03	0.06	0.03	0.03	0.06	0.03	0	-0.808922	no	0.435166	0.305623
102550875	0.3	0.04	0.09	0	0.08	0.05	0.13	0	-0.808922	no	0.269755	0.220287
108351780	0.1	0.05	0.02	0.15	0.07	0.11	0.05	0.05	-0.808922	no	0.339189	0.257385
LXLOC_015318	0.39	0.19	0.49	0.68	0.55	1.46	0.47	0.46	-0.808922	no	0.0559355	0.0681867
LXLOC_006197	1.26	0.48	0.83	0.94	0.54	0.61	0.55	0.51	-0.808922	no	0.000669908	0.0017832
LXLOC_026910	0.54	0.09	0.09	0	0.17	0.77	0.35	0.17	-0.808922	no	0.176484	0.162551
108349698	0.06	0	0.21	0.03	0.03	0	0.03	0.11	-0.808922	no	0.269755	0.220287
LXLOC_013702	0.21	0.3	1.77	0.42	0.39	0.22	0.4	0.39	-0.808922	no	0.0809871	0.090531
108352413	0.11	0	0	0	0.02	0	0.02	0.02	-0.808922	no	0.435166	0.305623
102547024	0.08	0.03	0.06	0.04	0.03	0.07	0.04	0.04	-0.808922	no	0.0389517	0.0517323
102548467	0.05	0.01	0.05	0.13	0	0.03	0.08	0.06	-0.808922	no	0.118579	0.121392
102555798	0.1	0.04	0.03	0.19	0.06	0.04	0.07	0.04	-0.808922	no	0.118579	0.121392
102555063	0	0.07	0.07	0.44	0.21	0.23	0.07	0.07	-0.808922	no	0.269755	0.220287
103691452	0.02	0	0.05	0	0	0.02	0.03	0.02	-0.808922	no	0.435166	0.305623
102555119	0.04	0	0.04	0	0.08	0.09	0.02	0	-0.808922	no	0.435166	0.305623
LXLOC_001206	1.05	0.86	1.21	0.57	0.3	0.87	0.47	0.46	-0.808922	no	0.0192246	0.0296251
108352327	0.03	0	0.05	0.05	0.03	0	0.05	0	-0.808922	no	0.435166	0.305623
108349579	0.07	0	0.04	0	0.02	0	0.02	0.02	-0.808922	no	0.435166	0.305623
LXLOC_012211	0.78	0.52	1.54	0.62	0.44	0.99	0.52	0.73	-0.808922	no	0.0135952	0.0224456
LXLOC_032878	0	0	0	0.8	0.67	1.23	0.35	0	-0.808922	no	0.435166	0.305623
102554451	0.01	0	0.02	0	0.01	0.02	0	0.01	-0.808922	no	0.435166	0.305623
108351032	0	0.08	0.08	0.12	0.04	0	0	0	-0.808922	no	0.435166	0.305623
102553484	0.01	0	0.03	0	0.01	0.03	0	0.03	-0.808922	no	0.435166	0.305623
LXLOC_029400	0.3	0.58	1.83	0.95	0.55	0	0.29	0.28	-0.808922	no	0.269755	0.220287
102552514	0	0.03	0.03	0.05	0.06	0	0	0	-0.808922	no	0.435166	0.305623
LXLOC_020774	1.26	0.17	0.09	0.27	0.25	0.19	0.43	0.17	-0.808922	no	0.118579	0.121392
LXLOC_000530	0.44	0.93	1.4	1.75	0.41	0.84	0.76	0.41	-0.808922	no	0.0135952	0.0224456
103690906	0.03	0.05	0.06	0.06	0.02	0	0	0.03	-0.808922	no	0.269755	0.220287
103691449	0.03	0	0	0	0	0.02	0.03	0	-0.808922	no	0.435166	0.305623
LXLOC_027465	1.81	1.04	0.9	2.08	0.51	1.16	0.78	1.03	-0.808922	no	0.00489737	0.0096892
103691889	0.23	0	0.24	0.23	0	0	0.04	0.2	-0.808922	no	0.435166	0.305623
102547090	0.23	0.11	0	0	0	0.06	0.06	0	-0.808922	no	0.435166	0.305623
103695224	0.08	0.08	0.03	0.08	0	0.08	0.03	0.05	-0.808922	no	0.269755	0.220287
LXLOC_018234	1.28	0.2	1.06	1.07	0.8	0.34	0.51	0.6	-0.808922	no	0.0389517	0.0517323
108348616	0	0.25	0	0.13	0	0.56	0.12	0	-0.808922	no	0.435166	0.305623
108351273	0.02	0.03	0.02	0.05	0	0	0.03	0	-0.808922	no	0.435166	0.305623
LXLOC_016353	1.85	0.59	0.74	0.62	1.04	1.2	0.47	0.35	-0.808922	no	0.0389517	0.0517323
LXLOC_017785	0	0	0	1.26	0.22	0	0	0.45	-0.808922	no	0.435166	0.305623
108348411	0.05	0.03	0	0	0.02	0.03	0	0	-0.808922	no	0.435166	0.305623
108353068	0.05	0.02	0	0.02	0	0.05	0	0.04	-0.808922	no	0.435166	0.305623
LXLOC_014286	1.02	0.79	0.62	0.63	1.13	1.62	0.2	0	-0.807084	no	0.136106	0.134511
LXLOC_032339	0.47	0.27	0.7	0.56	0.76	1.31	0.14	0.54	-0.801308	no	0.0060027	0.011504
LXLOC_020263	1.73	0.91	1.29	1.12	0.49	0.92	0.58	0.9	-0.800654	no	0.00842632	0.0151946
LXLOC_033012	6.45	4.12	8.15	6.79	2.67	4.06	3.21	4.2	-0.799876	no	1.1e-12	1.19e-11
108353223	1.28	1.68	1.19	1.98	0.8	1.96	0.14	1	-0.799083	no	0.00114711	0.00283061
LXLOC_002415	2.86	0	2.87	2.24	0.62	0.18	0	3.96	-0.798938	no	0.0167469	0.0265843
LXLOC_006929	1.24	0.38	0.5	0.39	0.37	0.6	0.49	0.32	-0.798938	no	0.0167469	0.0265843
LXLOC_030605	1.76	1.11	0.85	0.91	0.52	1.81	0.76	0.63	-0.797781	no	0.00138353	0.0033189
103690066	0.3	0.11	0.51	0	0.42	0.51	0.22	0	-0.79732	no	0.0638853	0.0757138
102554070	1.55	0.87	0.82	0.36	0.33	0.27	0.49	0.22	-0.797092	no	2.73e-05	0.000103664
LXLOC_002025	1.85	0.34	0.7	0.27	0.5	0.57	0.42	0.67	-0.796322	no	0.0337971	0.0464193
LXLOC_006899	1.2	0.52	1.19	0.92	0.31	0.87	0.78	0.77	-0.796322	no	0.00268525	0.00586748
LXLOC_035212	1.2	0.78	1.15	1.18	0.61	1.18	0.9	0.41	-0.795746	no	0.000327536	0.000953546
LXLOC_000376	0.14	0.2	1.18	0.56	0.59	0.45	0.13	0.4	-0.794422	no	0.0483982	0.0610387
LXLOC_023511	1.22	0.66	0.98	0.96	0.54	0.88	0.47	0.65	-0.794422	no	1.33e-06	6.56e-06
LXLOC_019389	1.25	0.73	1.08	0.7	0.34	0.67	0.63	0.43	-0.792433	no	3.65e-05	0.000134701
102547606	0.12	0.04	0.12	0.04	0.06	0.1	0.06	0.05	-0.791848	no	0.0698165	0.0808876
LXLOC_027151	0.43	1.11	0.87	2.21	0.27	0.62	0.69	0.27	-0.791848	no	0.0698165	0.0808876
102548337	0.22	0.13	0.16	0.25	0.09	0.26	0.25	0.07	-0.791848	no	0.0698165	0.0808876
LXLOC_020319	0.4	1.39	1.36	1.84	0.3	0.94	0.54	0.38	-0.791848	no	0.0103441	0.0179406
LXLOC_024016	2.27	1.23	2.98	1.59	0.92	1.23	1.09	1.34	-0.791848	no	0.0103441	0.0179406
LXLOC_013404	0.15	0.29	0.75	0.46	0.42	2.27	0.43	0.85	-0.788163	no	0.101702	0.107673
102553541	0.09	0.04	0.13	0.19	0.04	0.09	0.1	0.1	-0.788163	no	0.101702	0.107673
102551987	0.28	0.09	0.08	0.19	0.14	0.08	0.05	0.12	-0.788163	no	0.101702	0.107673
LXLOC_018618	0.73	0.53	1.22	0.24	0.46	0.65	0.23	0.41	-0.788163	no	0.0206357	0.0313785
108348778	0.01	0.04	0.02	0.14	0.03	0.08	0.01	0.06	-0.788163	no	0.101702	0.107673
LXLOC_012137	0.35	0.56	0.35	0.47	0.11	1.64	0.56	0.33	-0.788163	no	0.101702	0.107673
LXLOC_016638	2.34	1.21	4.37	1.7	1.66	2.13	0.16	3	-0.786197	no	2.79e-05	0.000105733
LXLOC_016646	2.97	2.23	7.88	3.33	1.41	2.97	0.26	6	-0.785811	no	1.75e-10	1.5e-09
LXLOC_003870	1.75	1.15	2.66	2.39	0.95	2.07	1.15	1.83	-0.783831	no	0.00093143	0.0023725
LXLOC_006207	1.53	0.8	1.2	0.82	0.48	1.09	0.49	0.9	-0.782449	no	0.00400711	0.00820239
102548323	0.42	0.05	0.05	0.31	0.15	0.17	0.25	0.1	-0.782449	no	0.150207	0.144689
LXLOC_028408	1.19	0.69	0.95	0.16	0.37	0.59	0.23	0.37	-0.782449	no	0.0418739	0.0546556
LXLOC_003749	0.52	0.42	0.69	0.35	0.16	1.67	0.33	0.9	-0.782449	no	0.0418739	0.0546556
LXLOC_027284	0.4	0.39	0.23	0.74	0.65	0.74	0	0.16	-0.782449	no	0.0418739	0.0546556
LXLOC_033418	0.35	0.17	1.05	0.18	0.65	1.7	0.33	0.66	-0.782449	no	0.150207	0.144689
102549117	0.77	0.69	1.07	0.94	0.22	1.07	0.97	0.51	-0.779775	no	0.0179386	0.0280946
LXLOC_032842	1.05	0.55	1.07	0.62	0.65	0.81	0.38	0.49	-0.778225	no	0.000170772	0.000536822
LXLOC_018028	0.48	0.23	0.32	0.48	0.3	1.29	0.62	0.3	-0.778225	no	0.0601942	0.0721647
LXLOC_010684	0.32	0.76	0.63	0.24	0.22	1.35	0.08	0.37	-0.778225	no	0.0601942	0.0721647
LXLOC_005682	7.44	2.45	5.41	6.65	2.09	5.83	5.09	4.75	-0.776475	no	3.98e-05	0.000145486
LXLOC_024774	1.29	0.68	1.65	0.95	0.44	0.76	0.68	0.89	-0.772396	no	0.0362341	0.0490137
102550562	0.05	0.05	0.05	0.07	0.03	0.06	0.03	0.02	-0.772396	no	0.226609	0.194946
LXLOC_031817	0.89	0.24	0.39	0.34	0.33	0.32	0.29	0.28	-0.772396	no	0.0362341	0.0490137
102554517	0.56	0	0.42	0.57	0.26	0.3	0.13	0.66	-0.772396	no	0.226609	0.194946
LXLOC_010826	1.48	0.18	0.19	0.38	0.17	0.4	0.88	0.17	-0.772396	no	0.226609	0.194946
LXLOC_032538	1.07	0.44	0	0.62	0.14	0.33	0.29	0.29	-0.772396	no	0.226609	0.194946
LXLOC_014845	1.37	0.53	0.96	0.84	0.77	0.44	0.39	0.39	-0.772396	no	0.0872694	0.0958686
LXLOC_016639	2.25	1.3	3.93	2.67	1.13	2.2	0.24	3.69	-0.77154	no	0.00040068	0.00113901
LXLOC_001067	1.18	0.3	0.1	0.2	0.15	0.27	0.39	0.19	-0.767101	no	0.0519175	0.0644983
103694146	0.49	0.26	0.27	0.24	0.14	0.37	0.22	0.17	-0.76633	no	0.00167691	0.00392046
LXLOC_020166	0.42	0.4	1.1	0.76	0.59	1.62	0.53	0.72	-0.765853	no	0.0135571	0.0224049
LXLOC_025393	0.69	0.75	0.78	0.82	0.83	1.27	0.31	0.17	-0.765295	no	0.00372871	0.00774731
103693002	0.14	0.04	0.46	0.28	0.18	0.1	0.18	0.18	-0.763834	no	0.128007	0.128482
LXLOC_021597	1.04	0.71	0.37	0.67	0.4	0.52	0.35	0.06	-0.763834	no	0.0313621	0.0437677
LXLOC_019373	0.51	0.26	0.43	0.12	0.29	0.95	0.19	0.41	-0.761616	no	0.0191502	0.0295198
108350931	0.07	0.05	0.03	0.13	0.09	0.18	0.04	0.06	-0.761027	no	0.0032545	0.00690409
102552151	0.05	0.07	0.06	0.09	0.09	0.18	0.05	0.01	-0.760012	no	0.0749445	0.0854684
LXLOC_009673	0.06	0.42	0.37	2.16	0.88	1.06	0.65	0.18	-0.760012	no	0.0117877	0.0200013
LXLOC_027525	0.82	0.57	1.01	0.95	0.45	0.71	0.45	0.59	-0.758296	no	9.42e-05	0.00031572
108349800	3.91	1.71	6.95	5.88	3.07	2.08	0.51	5.78	-0.758243	no	4.21e-09	3.01e-08
108353218	3.63	2.86	4.98	3.46	2.11	3.76	0.5	3.85	-0.757544	no	1.49e-19	2.66e-18
LXLOC_016119	0.41	1.52	0	0.42	0.35	2.61	0	0	-0.757223	no	0.349958	0.263098
108349512	0.71	0.52	1.36	0.9	0.43	0.44	0.32	0.75	-0.757083	no	0.00284069	0.00615749
LXLOC_031588	1.11	0.74	1.12	1.1	0.81	1.06	0.61	0.44	-0.754872	no	4.97e-10	4e-09
LXLOC_003163	0.74	0.37	0.25	0.66	0.63	0.78	0	0.42	-0.752941	no	0.000435568	0.0012265
LXLOC_000786	1.61	0.84	1.05	0.82	0.52	1.22	0.71	0.7	-0.752888	no	0.000979752	0.00247376
LXLOC_011464	0.74	0.48	1.85	0.68	0.47	0.73	0.65	0.76	-0.750028	no	0.00891586	0.0158922
108349931	0.05	0	0.03	0.02	0.06	0.03	0.01	0	-0.750028	no	0.355156	0.26578
LXLOC_002499	1.27	0	0.11	0.11	0.39	0.23	0.1	0.5	-0.750028	no	0.190998	0.171832
108351221	0.07	0	0.14	0.03	0.16	0.04	0	0	-0.750028	no	0.355156	0.26578
LXLOC_029287	0.28	0	0	0.6	1.04	1.56	0.27	0	-0.750028	no	0.355156	0.26578
LXLOC_003007	1.32	0.57	0.74	1.35	0.41	1.43	0.7	1.11	-0.750028	no	0.0644188	0.0761802
LXLOC_015660	0.22	0.54	1.46	0	0.21	0.12	0.11	0.21	-0.750028	no	0.190998	0.171832
LXLOC_002969	0.75	0.6	1.25	1.01	0.47	1.08	0.72	0.59	-0.750028	no	0.0644188	0.0761802
LXLOC_029598	0.54	0.13	0	0.41	0.25	1.31	0.26	0.64	-0.750028	no	0.190998	0.171832
102552822	0.01	0.01	0.04	0.03	0.01	0.03	0.03	0.01	-0.750028	no	0.355156	0.26578
LXLOC_000929	1.48	0	0.56	0.57	0	0.4	0.88	0.87	-0.750028	no	0.190998	0.171832
LXLOC_006451	0.12	0.24	1.37	0	0.35	0.53	0.24	0.35	-0.750028	no	0.190998	0.171832
LXLOC_023892	0.83	0.4	0.21	2.36	0.96	0	0.4	0.19	-0.750028	no	0.190998	0.171832
LXLOC_008809	0.48	0.19	0.29	0.1	0.18	1.54	0.18	0.82	-0.750028	no	0.109263	0.113711
LXLOC_007584	0.01	0	0.04	0	0	0.02	0.02	0.03	-0.750028	no	0.355156	0.26578
LXLOC_027776	0.36	0.29	0.24	1.14	0.06	0.19	0.52	0.29	-0.750028	no	0.0644188	0.0761802
102552424	0.08	0	0.03	0.17	0.07	0.04	0	0.15	-0.750028	no	0.355156	0.26578
LXLOC_012359	0.41	0.2	1.24	1.27	0.38	0.45	0.39	0.96	-0.750028	no	0.190998	0.171832
102546453	1.32	0.65	1.09	1.65	0.7	0.9	0.66	0.93	-0.749823	no	8.61e-09	5.93e-08
LXLOC_016648	3.85	2.29	5.62	4.09	2.06	3.22	0.99	4.56	-0.748914	no	1.49e-07	8.65e-07
LXLOC_016617	2.97	2.46	1.07	0.66	0.59	5.26	0.2	2.39	-0.748224	no	0.0290703	0.0412025
LXLOC_017297	0.13	0.33	0.59	0.51	0.25	0.97	0.35	0.37	-0.746556	no	0.00301436	0.00647024
LXLOC_027176	0.22	1.01	0.97	0.86	0.37	1.09	0.02	0.46	-0.74597	no	0.000105662	0.000349486
LXLOC_002584	2.04	0.23	1.49	2.31	0.64	1.08	1.54	1.7	-0.74597	no	0.000105662	0.000349486
102550940	0.63	0.69	0.47	0.35	0.11	0.57	0.17	0.23	-0.745728	no	0.00775628	0.0141888
LXLOC_009629	0.84	0.43	0.85	0.71	0.65	0.77	0.56	0.24	-0.744661	no	3.75e-05	0.000138158
LXLOC_029288	0.36	0.49	0.8	2.18	0.68	0.39	0.84	0.21	-0.744381	no	0.0203797	0.0310724
102556109	2.09	1.19	2.02	1.96	1.91	1.26	0.54	0.69	-0.743333	no	0.00022952	0.000696631
LXLOC_000938	0.34	0.33	0.52	1.15	0.28	0.96	0.25	0.89	-0.742648	no	0.00420414	0.00854907
LXLOC_031995	1.09	0.21	1.3	0.22	0.51	1.29	1.04	0.51	-0.741807	no	0.0554233	0.067707
LXLOC_035936	1.08	0.55	0.94	1.13	0.94	1.18	0.48	0.6	-0.740917	no	1.64e-07	9.51e-07
LXLOC_031663	0.24	0.23	1.58	1.11	0.68	0.39	0.23	0.81	-0.739381	no	0.093417	0.100898
LXLOC_005641	1.69	0.72	0.75	1.73	0.52	1.02	0.54	1.23	-0.739381	no	0.093417	0.100898
LXLOC_017779	1.44	0.77	0.96	1.63	0.59	0.35	0.46	0.75	-0.739381	no	0.093417	0.100898
LXLOC_035818	0.83	0.17	1.28	0	0.49	0.81	0.37	0.69	-0.739263	no	0.000346376	0.00100177
LXLOC_017144	1.09	0.62	0.75	1	0.57	1.09	0.52	0.63	-0.738532	no	5.08e-06	2.24e-05
LXLOC_003136	2.15	0	7.51	3.2	4.44	0.15	3.45	0	-0.737567	no	7.39e-19	1.27e-17
LXLOC_013506	1.16	0.7	0.87	1.08	0.62	0.77	0.52	0.48	-0.736284	no	0.000930191	0.00237002
108352302	0	0.09	0.28	0	0	0.49	0	0.35	-0.735953	no	0.358332	0.267441
LXLOC_002539	0.85	0.31	0.53	0.64	0.2	0	0.41	0.3	-0.734921	no	0.161538	0.152467
294945	0.47	0.09	0.38	0.38	0.18	0.61	0.36	0.45	-0.734921	no	0.161538	0.152467
LXLOC_008037	0.8	1.16	1.01	2.08	0.37	0	0.19	0.57	-0.734921	no	0.161538	0.152467
LXLOC_017198	1.46	0.44	0.95	1.69	0.43	0.7	1.25	0.76	-0.734921	no	0.00174621	0.00405506
103693116	0.14	0.05	0.15	0.04	0.02	0.08	0.07	0.1	-0.734921	no	0.047728	0.0603663
103690811	0.05	0.16	0.22	0.27	0.15	0.52	0.26	0.05	-0.734921	no	0.161538	0.152467
LXLOC_033314	0.62	0.69	0.91	0.76	0.8	1.14	0.06	0.5	-0.732851	no	1.56e-14	1.97e-13
103693854	1	0.94	0.27	0.77	0.46	2.64	1.03	0.35	-0.732628	no	4.6e-08	2.87e-07
LXLOC_010870	3.22	2.82	3.3	5.74	1.79	2.95	2.4	2.09	-0.731938	no	3.61e-07	1.98e-06
LXLOC_008706	0.58	0.17	0.54	0.62	0.38	1	0.22	0.85	-0.730919	no	0.0132905	0.0220272
LXLOC_014951	0.75	0.31	0.53	0.89	0.41	0.8	0.48	0.58	-0.729068	no	0.00387672	0.00799119
108352775	0.53	0.29	0.19	0.49	0.25	0.36	0.15	0.25	-0.729068	no	0.0411376	0.0539964
LXLOC_028353	1.43	0.84	1.1	1.01	0.52	0.79	0.44	0.79	-0.728472	no	0.00211607	0.00479138
LXLOC_009976	1.24	0.47	0.38	0.91	0.41	0.92	0.93	0.26	-0.727308	no	0.0115344	0.0196629
LXLOC_015844	5.96	2.27	7.57	5.54	5.8	4.86	0.94	6.47	-0.726907	no	2.18e-12	2.28e-11
LXLOC_004751	0.21	0.07	0	0.17	0	0.26	0.11	0.2	-0.726886	no	0.00605395	0.0115896
LXLOC_011715	0.77	0.46	0.8	1.12	0.44	0.59	0.63	0.46	-0.726459	no	3.39e-05	0.000125983
LXLOC_021357	0.46	0.66	1.62	0.48	0	0	0	0.86	-0.724033	no	0.293085	0.233083
LXLOC_008617	1.03	0.25	1.04	0.81	0.7	0	0.25	0.48	-0.724033	no	0.293085	0.233083
103693694	0.11	0.07	0.07	0.18	0	0.04	0.07	0.1	-0.724033	no	0.293085	0.233083
LXLOC_026639	1.13	0.27	0.37	0.47	0.7	1.2	0.54	0.35	-0.724033	no	0.0686008	0.0799356
LXLOC_006819	0.52	0.25	1.18	0.66	0.37	0.56	0.38	0.74	-0.724033	no	0.137048	0.135204
102548121	0.09	0.08	0.2	0.22	0.15	0.23	0.08	0.12	-0.724033	no	0.0686008	0.0799356
102549748	0.03	0.03	0.04	0.03	0	0	0.01	0.02	-0.724033	no	0.293085	0.233083
LXLOC_024139	1.01	1.44	4.72	3.97	2.97	5.11	2.25	2.17	-0.72177	no	1.76e-07	1.01e-06
LXLOC_001208	0.84	0.68	0.56	0.7	0.58	1.2	0.22	0.49	-0.721049	no	0.00869741	0.0155785
LXLOC_016662	1.37	0.38	0.91	0.71	0.12	0.83	0.81	0.99	-0.720484	no	0.0162229	0.0259215
LXLOC_032287	0.63	0.34	0.42	0.87	0.53	0.29	0.09	0.37	-0.720413	no	0.0699054	0.0809587
102550182	0.5	0.49	0.63	0.65	0.24	0.76	0.23	0.5	-0.719896	no	8.61e-06	3.64e-05
LXLOC_024274	2.65	2.87	5.04	4.21	1.2	4.37	2.21	3.08	-0.719654	no	0.030637	0.0429703
LXLOC_031456	0.39	0.31	1.49	0.78	0.61	0.42	0.44	0.49	-0.719654	no	0.030637	0.0429703
LXLOC_031988	1.18	0.43	0.59	0.29	0.19	0.26	0.05	0.75	-0.719654	no	0.030637	0.0429703
108353188	3.9	1.57	3.49	3.65	2.61	2.26	0.89	2.99	-0.718923	no	3.78e-12	3.86e-11
102547353	1.01	0.18	0.99	1.58	0.64	0.68	0.6	1.14	-0.718864	no	0.00686509	0.0128314
LXLOC_034999	0.65	0.45	0.64	0.76	0.64	0.95	0.43	0.28	-0.718846	no	0.000589489	0.00159541
LXLOC_018238	0.92	0.8	0.66	0.42	0.31	1.07	0.32	0.39	-0.718319	no	0.0589087	0.0709616
LXLOC_024225	1.56	0.19	1.68	0.65	0.61	0.83	1	1.05	-0.718319	no	0.00755645	0.0138881
LXLOC_010403	2.66	2.91	4.27	3.72	1.42	3.41	1.91	2.23	-0.717774	no	1.83e-06	8.77e-06
LXLOC_011079	1.47	0.74	1.32	0.6	1.02	3.14	1.45	0.62	-0.716876	no	0.0226946	0.0337804
102547094	0.54	0.06	0.6	0.66	0.74	1.29	0.7	0.34	-0.715812	no	0.0264694	0.0382203
LXLOC_027726	1.79	1.41	0.65	1	0.3	0.7	0.31	0.46	-0.715812	no	0.11659	0.119814
LXLOC_012837	1.34	0.23	0.61	0.61	0.68	0.52	0.47	0.46	-0.715812	no	0.11659	0.119814
LXLOC_029260	1.47	0.16	0.66	0.33	0.76	1.77	0.63	0.92	-0.715812	no	0.11659	0.119814
LXLOC_015599	0.57	0.55	1.73	0	0.67	1.39	0.14	0.81	-0.715812	no	0.11659	0.119814
108350479	0.39	0.23	0.34	0.32	0.24	0.32	0.15	0.2	-0.715435	no	1.24e-06	6.15e-06
LXLOC_026253	1.31	0.67	1.3	0.35	0.25	0.47	0.5	0.66	-0.713502	no	0.0506481	0.0632513
103691947	0.14	0.06	0.15	0.1	0.03	0.22	0.12	0.23	-0.712414	no	0.0228847	0.0340158
LXLOC_006750	0.99	0.55	0.19	0.98	0.36	0.35	0.18	0.45	-0.712414	no	0.0228847	0.0340158
LXLOC_003517	1.15	0.67	0.61	0.77	0.22	1.64	0.81	0.8	-0.712414	no	0.0228847	0.0340158
LXLOC_027585	0.45	0.22	0.32	0.41	0.3	1.02	0.46	0.33	-0.71178	no	0.0105795	0.0182931
108352094	0.27	0.09	0.09	0.09	0.25	0.19	0.04	0	-0.709386	no	0.243989	0.204918
103691608	0	0.02	0.05	0	0.03	0.27	0.09	0.02	-0.709386	no	0.243989	0.204918
LXLOC_019386	0	0.63	0.22	2.25	0	0.71	1.04	0.2	-0.709386	no	0.243989	0.204918
103692890	0.13	0.06	0.23	0	0	0.1	0.16	0.06	-0.709386	no	0.243989	0.204918
LXLOC_031902	0.25	1.09	1.13	1.4	0.23	0.81	0.48	0.36	-0.709386	no	0.099422	0.105871
LXLOC_007865	0.63	0.52	1.08	1.63	1.02	0.48	0.52	0.26	-0.709386	no	0.0435948	0.0562905
108349707	0.01	0.03	0.05	0.03	0.01	0.01	0.01	0.01	-0.709386	no	0.243989	0.204918
LXLOC_035237	1.58	0.25	1.07	0.83	0.72	0.29	0.76	0.49	-0.709386	no	0.243989	0.204918
LXLOC_001530	1.09	0.93	0.96	1.14	0.46	1.29	0.58	0.75	-0.707192	no	0.0079732	0.014528
LXLOC_031753	0.6	0.52	0.13	1.4	0.38	0.93	0.45	0.51	-0.705828	no	0.0375623	0.0503502
LXLOC_016647	4.07	2.95	4.42	4.15	2.38	3.35	0.68	3.74	-0.703461	no	1.86e-09	1.39e-08
LXLOC_009669	0.71	0.36	0.75	1.24	0.83	0.62	0.52	0.32	-0.703311	no	0.00601821	0.0115312
LXLOC_025239	1.31	0.77	1.44	1.46	0.49	0.8	0.85	0.94	-0.702853	no	0.0199251	0.0304982
LXLOC_034295	3.3	1.01	2.24	2.62	1.2	1.68	2.37	1.42	-0.702006	no	0.00043509	0.00122555
LXLOC_026547	0.9	0.94	0.62	0.89	0.22	0.83	0.3	0.52	-0.701588	no	0.00523136	0.0102476
102551266	2.04	1.01	1.88	1.25	0.4	1.88	1.03	1.09	-0.701426	no	0.000148334	0.000474447
LXLOC_028438	1.51	1.36	2.82	2.01	1.91	1.35	0.58	1.19	-0.700337	no	0.00195384	0.00446537
LXLOC_023508	0.58	0.25	1.55	0.71	0.18	0.48	0.87	0.74	-0.699987	no	0.027963	0.0399887
LXLOC_020366	0.59	0.28	1.48	0.3	1.23	0.16	0	0	-0.699987	no	0.204476	0.18109
LXLOC_022115	0.65	0.51	0.7	0.82	0.33	0.88	0.62	0.39	-0.699987	no	0.027963	0.0399887
108348794	0.1	0.03	0.08	0.18	0.15	0.08	0.05	0.05	-0.699987	no	0.204476	0.18109
LXLOC_005199	0.95	0.41	0.11	0.11	0.39	0.68	0.3	0	-0.699987	no	0.204476	0.18109
103691943	0.1	0.49	0.31	0.52	0.29	0.88	0.1	0.19	-0.699987	no	0.204476	0.18109
LXLOC_002403	1.87	0.96	2.36	1.22	1.06	1.97	1.53	0.99	-0.699552	no	4.43e-06	1.98e-05
LXLOC_016422	1.59	1.7	1.28	2.02	1.69	3.5	0	1.54	-0.698984	no	0.0375973	0.0503895
LXLOC_031124	0.4	0.68	0.9	1.19	0.28	0.21	0.34	0.38	-0.69756	no	0.0241565	0.0354886
102546998	0.21	0.23	0.09	0.19	0.1	0.34	0.1	0.07	-0.69756	no	0.0241565	0.0354886
LXLOC_010959	3.36	2.71	4.13	4.07	1.72	4.17	2.64	2.58	-0.696317	no	4.15e-11	3.83e-10
LXLOC_015849	2.62	2.15	2.37	1.72	0.96	3.46	0.35	2.7	-0.696262	no	5.7e-05	0.000200717
108349644	0.14	0.07	0.24	0.03	0.03	0.3	0.23	0.1	-0.693444	no	0.172253	0.159824
103690224	0.36	0.37	0.27	0.29	0.14	0.28	0.11	0.11	-0.693444	no	0.0535569	0.0660585
108351755	0.04	0.07	0.08	0.04	0	0.12	0.01	0.08	-0.693444	no	0.172253	0.159824
LXLOC_014840	0.5	0.1	0.1	0.6	0.37	0.85	0.19	0.56	-0.693444	no	0.172253	0.159824
LXLOC_003694	1.13	0.49	0.77	0.14	0.44	0.78	0.42	0.38	-0.693444	no	4.22e-05	0.000153589
108351006	2.85	1.41	1.69	1.84	0.51	1.64	1.62	1.38	-0.692367	no	0.00197846	0.0045146
LXLOC_032985	1.2	0.57	0.55	1.1	0.54	0.73	0.69	0.41	-0.691212	no	0.000203066	0.000625611
LXLOC_017928	1.32	0.32	1.23	0.41	0.62	0.62	0.24	1.01	-0.690866	no	0.0460501	0.0586739
108348545	0.09	0.02	0.08	0.1	0.04	0.03	0.04	0.09	-0.688627	no	0.145712	0.141496
LXLOC_008544	2.79	0.62	1.3	0.44	2.17	0.47	0	0.2	-0.688627	no	0.145712	0.141496
LXLOC_015086	0.31	0.49	0.41	0.41	0.57	1.31	0.2	0.19	-0.688627	no	0.145712	0.141496
102548611	0.13	0.09	0.14	0.18	0.03	0.06	0.13	0.07	-0.688627	no	0.0396417	0.0524156
LXLOC_006261	0.56	0.54	1.09	0.92	0.53	0.59	0.54	0.36	-0.687813	no	0.000995269	0.00250634
LXLOC_015847	5.77	2.98	10.52	7.73	3.95	4.37	1.82	8.96	-0.687341	no	3.82e-23	8.29e-22
108353253	1.08	0.53	1.03	0.66	0.48	0.89	1.07	0.2	-0.687176	no	8.26e-07	4.25e-06
102547687	0.04	0.08	0.17	0.21	0.08	0.14	0.06	0.13	-0.686931	no	7.92e-05	0.000270244
102550910	0.19	0.21	0.48	0.4	0.21	0.35	0.23	0.23	-0.686666	no	0.000243718	0.000733531
102555352	0.41	0.65	0.61	0.31	0.24	0.48	0.08	0.15	-0.686241	no	0.000194042	0.000600679
102553017	0.27	0.38	1.37	0.36	0.88	0.59	0.09	0.24	-0.685796	no	0.0612341	0.0732072
LXLOC_002582	5.93	1.5	1.47	4.29	0.68	2.79	3.65	3.15	-0.685631	no	4.16e-09	2.98e-08
LXLOC_020467	1.23	0.86	1.31	0.92	0.49	1.27	0.66	0.91	-0.685375	no	5.02e-09	3.56e-08
103691969	0.11	0.03	0.14	0.3	0.24	0.18	0.05	0.13	-0.684933	no	0.123681	0.125346
LXLOC_021930	1.16	0.76	1.15	0.68	0.4	1.18	0.81	0.6	-0.684933	no	0.00766446	0.0140395
103690217	0.04	0.02	0.01	0.02	0.01	0.01	0.01	0.02	-0.684933	no	0.123681	0.125346
LXLOC_027584	0.55	0.62	0.09	1.47	0.17	0.29	0.44	0.26	-0.684933	no	0.123681	0.125346
LXLOC_026025	1.32	0.42	0.77	0.33	0.62	0.47	0.32	0.42	-0.684933	no	0.123681	0.125346
102549596	0.35	0.2	0.07	0.24	0.07	0.26	0.07	0.23	-0.684933	no	0.123681	0.125346
LXLOC_016266	0.78	0.46	0.6	0.57	0.51	1.03	0.58	0.29	-0.683685	no	0.000439199	0.0012344
102550633	0.09	0.17	0.2	0.12	0.12	0.29	0.08	0.06	-0.683391	no	0.025439	0.0370116
LXLOC_016407	4.18	5.2	1.67	2.37	1.84	6.02	0.15	1.53	-0.683164	no	3.81e-05	0.000140091
108350076	0.06	0.02	0.04	0.07	0.04	0.03	0.02	0.04	-0.679639	no	0.0898322	0.0978964
108351215	0.62	0.38	0.57	0.4	0.35	0.46	0.26	0.29	-0.678945	no	0.00287388	0.00621032
LXLOC_020947	1.47	0.65	0.98	0.97	0.64	0.72	0.59	0.7	-0.678614	no	0.0142372	0.0233329
LXLOC_016627	6.05	4.43	6.4	5.38	3.42	4.74	0.28	5.73	-0.678505	no	1.87e-07	1.07e-06
LXLOC_018978	0.4	0.39	1.52	0.24	0.3	0.69	0.39	0.68	-0.677677	no	0.076811	0.0871177
108352693	0.25	0.04	0.03	0.16	0.08	0.08	0.13	0.07	-0.677677	no	0.076811	0.0871177
LXLOC_007219	0.82	0.23	1.18	1.19	0.44	1.01	1.47	0.44	-0.677677	no	0.076811	0.0871177
LXLOC_016067	2.93	1.76	1.22	3.14	0.53	2.93	0	3.89	-0.676535	no	0.0181574	0.0283843
LXLOC_027613	1313.1	875.52	1163.58	1308.92	565.74	1304.69	673.66	1012.21	-0.676178	no	0	0
LXLOC_005220	0.55	0.42	0.63	0.43	0.46	0.93	0.12	0.44	-0.675317	no	6.23e-05	0.000217416
LXLOC_026475	0.61	0.61	1.42	0.35	0.52	0.74	0.42	0.4	-0.675066	no	3.88e-06	1.75e-05
LXLOC_004750	0.51	0.68	0.56	0.93	0.37	1.13	0.71	0.19	-0.674727	no	0.000159606	0.000505509
102556164	0.09	0	0.06	0.09	0.03	0.09	0.09	0.07	-0.674621	no	0.0564502	0.0686574
LXLOC_019422	7.78	14.84	12.57	13.19	10.05	25.09	6.92	6.95	-0.673809	no	5.69e-148	1.3e-145
LXLOC_024854	0.84	0.19	0.15	0.19	0.46	1.05	0.42	0.28	-0.673407	no	0.0485002	0.0611498
LXLOC_018306	0.9	0.88	2.02	1.05	0.49	1.12	0.79	1	-0.67328	no	0.014962	0.0242857
LXLOC_011839	0.51	0.27	0.69	0.18	0.4	0.84	0.4	0.31	-0.672349	no	0.0417223	0.0545362
102552371	0.59	0.17	0.48	0.42	0.27	0.43	0.19	0.56	-0.672349	no	0.0039801	0.00815847
LXLOC_016876	0.56	0.57	1.29	0.64	0.56	0.53	0.3	0.47	-0.671869	no	0.00346139	0.00727294
LXLOC_018772	1.09	0.45	0.7	0.23	0.58	0.5	0.27	0.27	-0.670593	no	0.0309773	0.0433509
108351233	0.24	0.2	0.22	0.29	0.13	0.22	0.13	0.15	-0.669858	no	0.0267306	0.0385383
LXLOC_011902	1.32	0.87	0.83	1.8	0.46	0.37	0.8	0.59	-0.6686	no	0.0199532	0.0305332
LXLOC_032046	1.68	0.93	2.28	3.28	1.24	1.03	1.38	1.59	-0.667566	no	0.0149372	0.0242591
LXLOC_000358	0.53	0.47	0.53	0.66	0.29	1.37	0.51	0.63	-0.667566	no	0.0149372	0.0242591
LXLOC_026646	2.04	1.04	1.93	1.78	1.21	1.4	0.91	1.31	-0.666972	no	1.46e-05	5.91e-05
LXLOC_002411	0.95	0.57	1.18	1	0.67	1.33	0.91	0.62	-0.6667	no	0.0112097	0.0192149
LXLOC_026725	0.82	0.66	1.32	0.72	0.65	0.59	0.29	0.57	-0.665964	no	0.00843036	0.015198
LXLOC_010654	2.1	1.45	1.66	2.13	1.17	2.86	1.13	1.68	-0.665964	no	0.000194924	0.000602752
LXLOC_016062	2.4	2.3	0.74	0.63	0.99	3.45	0.08	1.1	-0.659474	no	6.06e-06	2.63e-05
108350403	0	0.1	0.12	0.1	0.04	0.22	0.1	0.04	-0.656919	no	0.182385	0.166222
102547508	0.09	0	0	0	0.07	0.08	0.02	0.02	-0.656919	no	0.382692	0.279848
LXLOC_030865	0.78	0.15	0.47	0.48	0.14	1.18	0.74	0.73	-0.656919	no	0.217004	0.189124
LXLOC_008178	0.4	0.19	1.02	0.42	0.75	1.32	0	0.95	-0.656919	no	0.259755	0.214377
102546950	0	0	0.16	0	0.07	0.08	0	0.07	-0.656919	no	0.614264	0.382204
LXLOC_011919	0.78	0.64	0.94	0.6	0.58	0.89	0.27	0.53	-0.656919	no	0.0280298	0.04005
102554186	0	0.08	0.1	0.06	0	0.09	0.02	0.06	-0.656919	no	0.313458	0.244149
LXLOC_014763	2.24	0.79	1.53	0.95	0.22	0.25	1.13	1	-0.656919	no	0.0593244	0.0713453
102549759	0.05	0.01	0.06	0.07	0.02	0.04	0.03	0.07	-0.656919	no	0.217004	0.189124
103693975	0	0.04	0	0	0	0.06	0	0	-0.656919	no	0.614264	0.382204
LXLOC_019938	0.66	0.69	1.63	1.17	0.37	0.7	0.94	0.62	-0.656919	no	0.0209102	0.0317276
108351181	0	0.03	0	0.16	0.11	0.09	0	0.02	-0.656919	no	0.259755	0.214377
102549633	0.08	0	0.24	0	0	0.17	0.15	0.15	-0.656919	no	0.475995	0.324693
LXLOC_009945	0.58	0.74	0.58	0.4	0.18	1.46	0.55	0.36	-0.656919	no	0.259755	0.214377
102551214	0.26	0.11	0.26	0.15	0.18	0	0.11	0.04	-0.656919	no	0.217004	0.189124
LXLOC_001200	1.46	0.58	0.12	0.49	0.34	0.52	0.23	0.46	-0.656919	no	0.182385	0.166222
102552536	0.01	0.01	0.05	0	0.05	0.11	0	0.01	-0.656919	no	0.475995	0.324693
103693522	0.11	0.03	0	0	0.03	0	0	0	-0.656919	no	0.614264	0.382204
108348619	0.33	0.14	0.07	0.26	0.07	0.35	0.28	0.14	-0.656919	no	0.130537	0.130285
102547067	0.2	0.06	0.2	0	0	0	0.03	0.16	-0.656919	no	0.313458	0.244149
108348946	0.12	0.08	0.08	0.16	0.06	0.04	0.05	0.06	-0.656919	no	0.154008	0.147079
103693117	0.06	0.21	0.1	0.18	0.08	0.09	0.05	0.01	-0.656919	no	0.154008	0.147079
103692821	0.03	0.04	0.01	0.01	0.01	0.07	0.01	0.02	-0.656919	no	0.313458	0.244149
108350043	0.06	0.04	0	0	0	0	0	0	-0.656919	no	0.614264	0.382204
102554191	0.15	0.13	0	0.17	0.04	0.42	0.17	0.12	-0.656919	no	0.0946098	0.101924
LXLOC_002956	0.79	1.2	1.02	0.91	0.32	2.19	1.3	0.21	-0.656919	no	0.0593244	0.0713453
102553391	0	0	0	0.02	0.01	0.04	0.04	0	-0.656919	no	0.614264	0.382204
108352626	0.01	0	0	0	0	0.01	0	0.01	-0.656919	no	0.614264	0.382204
103690965	0.09	0.09	0.06	0.09	0.06	0.03	0	0.03	-0.656919	no	0.382692	0.279848
108350418	0	0	0.03	0	0	0.07	0.06	0	-0.656919	no	0.614264	0.382204
LXLOC_016600	3.07	0.49	2.58	3.2	1.87	3.91	0.24	5.02	-0.656919	no	0.0438015	0.0564498
LXLOC_017473	0.37	0.72	0.38	2.78	0.33	0	0.35	0.69	-0.656919	no	0.382692	0.279848
108352549	0	0	0.1	0	0.09	0.05	0	0	-0.656919	no	0.614264	0.382204
108351953	0	0	0.03	0.01	0.01	0	0	0.01	-0.656919	no	0.614264	0.382204
LXLOC_013967	0	0.35	0.9	0	0	0.19	0	0.34	-0.656919	no	0.475995	0.324693
LXLOC_022366	0.66	0	0	0.7	0.3	1.81	1.57	0	-0.656919	no	0.382692	0.279848
108352815	0	0	0.02	0.04	0.03	0	0	0	-0.656919	no	0.614264	0.382204
LXLOC_027769	1.16	0.37	0.64	1.17	0.48	0.97	0.12	1.46	-0.656919	no	0.110986	0.115137
103694368	0.16	0	0	0.08	0	0	0.16	0	-0.656919	no	0.614264	0.382204
108348764	0.77	0.71	1.11	0.16	0.3	0.37	0.34	0.18	-0.656919	no	0.0117361	0.0199291
LXLOC_025513	0.96	0.46	0.55	0.48	0.52	0.74	0.59	0.13	-0.656919	no	0.0691889	0.0804514
102549496	0	0	0.02	0	0.01	0.01	0.01	0	-0.656919	no	0.721557	0.423546
102553582	0	0.07	0.14	0.03	0.1	0.15	0	0.03	-0.656919	no	0.382692	0.279848
LXLOC_018909	0.18	0.53	1.59	0.24	0.29	0.39	0.24	0.46	-0.656919	no	0.0691889	0.0804514
102550239	0.13	0.1	0.1	0.13	0.09	0.12	0.04	0.05	-0.656919	no	0.0593244	0.0713453
LXLOC_009141	1.05	0.51	1.58	0.93	0.86	1.28	1.26	0.37	-0.656919	no	0.0808293	0.0903776
103692286	0.06	0.16	0.11	0.09	0	0	0	0.03	-0.656919	no	0.313458	0.244149
103690478	0	0	0.01	0.02	0	0	0	0.02	-0.656919	no	0.614264	0.382204
LXLOC_034060	0	0	0.91	0	0.67	0.2	0	0	-0.656919	no	0.475995	0.324693
108351176	0.18	0.13	0.59	0.33	0.59	0.72	0.23	0.19	-0.656919	no	0.00882288	0.01576
102554257	0.12	0	0.05	0.05	0.11	0.06	0.04	0	-0.656919	no	0.475995	0.324693
102554307	0	0	0.01	0.02	0	0	0.02	0	-0.656919	no	0.614264	0.382204
LXLOC_028298	0.5	0.78	1.61	1.72	0.75	1.4	0.97	0.76	-0.656919	no	0.0377066	0.0504975
102554935	0.13	0.06	0	0.13	0.19	0.14	0	0	-0.656919	no	0.475995	0.324693
102548278	0	0	0	0.09	0	0	0.06	0	-0.656919	no	0.614264	0.382204
LXLOC_013405	0.13	0.98	1.02	1.42	0.24	0.14	0.37	0.12	-0.656919	no	0.182385	0.166222
103694168	0.14	0.12	0.14	0.13	0.08	0.15	0.15	0.02	-0.656919	no	0.0101732	0.0177087
LXLOC_003438	0	0	0	0.32	0	1.64	0.57	0.56	-0.656919	no	0.475995	0.324693
108349523	0.04	0	0	0.02	0.02	0	0.02	0	-0.656919	no	0.614264	0.382204
103692977	0.02	0	0	0	0.01	0	0	0	-0.656919	no	0.721557	0.423546
108351701	0.05	0	0	0.05	0	0.22	0.05	0.14	-0.656919	no	0.475995	0.324693
102549468	0.56	0.16	0.5	0.55	0.58	0.59	0.43	0.21	-0.656919	no	0.0691889	0.0804514
LXLOC_030452	0.33	0.44	0.46	0.58	0.51	1.33	0.2	0.51	-0.656919	no	0.0209102	0.0317276
102553602	0.04	0.01	0.09	0.02	0.04	0.02	0	0.05	-0.656919	no	0.382692	0.279848
108352933	0	0	0	0.09	0.03	0	0	0.03	-0.656919	no	0.614264	0.382204
102547937	0.04	0.04	0	0.08	0	0	0	0.04	-0.656919	no	0.614264	0.382204
108348491	0	0.01	0.01	0.01	0.01	0.01	0	0	-0.656919	no	0.475995	0.324693
108352567	0.14	0	0.27	0	0	0	0.26	0	-0.656919	no	0.614264	0.382204
108352512	0	0.24	0	0	0	0.4	0	0	-0.656919	no	0.614264	0.382204
LXLOC_004856	1.63	0.72	1.22	0.88	0.77	0.8	0.46	0.9	-0.656919	no	0.0180811	0.0282927
102556325	0.07	0.05	0.17	0.02	0.05	0.03	0.07	0.02	-0.656919	no	0.313458	0.244149
108352709	0	0	0.05	0	0.04	0.24	0.04	0.09	-0.656919	no	0.475995	0.324693
103692975	0.02	0	0	0	0.01	0	0	0	-0.656919	no	0.721557	0.423546
108350992	0.41	0.25	0.46	0.41	0.15	0.55	0.6	0.2	-0.656919	no	0.0808293	0.0903776
102549876	0	0	0.02	0	0.01	0.01	0.01	0	-0.656919	no	0.721557	0.423546
LXLOC_021153	1.49	0.91	1.49	1.18	0.52	0.34	0.83	0.59	-0.656919	no	0.0280298	0.04005
103690417	0.02	0.01	0	0.01	0.01	0	0	0	-0.656919	no	0.614264	0.382204
108352947	0.04	0.09	0.06	0.06	0	0.02	0	0.02	-0.656919	no	0.382692	0.279848
102554986	0.03	0.01	0.08	0.01	0.02	0.03	0.04	0.03	-0.656919	no	0.182385	0.166222
LXLOC_006122	0.87	0.14	0	0.15	0.54	1.25	0.14	0.55	-0.656919	no	0.259755	0.214377
102547313	0.03	0.05	0.05	0	0.03	0.09	0	0.03	-0.656919	no	0.475995	0.324693
LXLOC_027953	0.75	0.59	1.26	0.64	0.39	0.44	0.56	0.42	-0.656919	no	0.00577126	0.0111355
102546488	0.04	0.01	0	0	0	0	0.01	0	-0.656919	no	0.614264	0.382204
LXLOC_012865	0.17	0.16	0	0	0.31	1.45	0.32	0.16	-0.656919	no	0.382692	0.279848
102553116	0.1	0.05	0	0	0.05	0.06	0	0	-0.656919	no	0.614264	0.382204
108349957	0	0.02	0	0	0	0.04	0	0	-0.656919	no	0.614264	0.382204
102554018	0	0.03	0.01	0.03	0.01	0.02	0	0	-0.656919	no	0.475995	0.324693
LXLOC_004435	0.35	0.67	1.63	0.94	0.22	0.63	0.89	0.44	-0.656919	no	0.110986	0.115137
LXLOC_013846	0	0	0.74	0	0.33	1.6	0.35	0.67	-0.656919	no	0.475995	0.324693
108351963	0	0	0	0.01	0	0.02	0.02	0	-0.656919	no	0.614264	0.382204
102550662	0	0.01	0.03	0	0	0	0.01	0	-0.656919	no	0.614264	0.382204
103692187	0.15	0	0	0.15	0.07	0.16	0.15	0.07	-0.656919	no	0.475995	0.324693
LXLOC_015862	0	0	0	0	0	0.94	0.54	0	-0.656919	no	0.614264	0.382204
LXLOC_032597	0.1	0.5	0.42	0	0.1	1.45	0.4	0.2	-0.656919	no	0.217004	0.189124
LXLOC_024379	0.59	0.36	1.46	0.75	0.48	1.03	0.68	0.88	-0.656919	no	0.00577126	0.0111355
LXLOC_007649	1.37	0.71	1.16	1.16	0.98	1.47	0.71	0.8	-0.656919	no	0.0438015	0.0564498
102549107	0	0	0	0.03	0.03	0.06	0.03	0	-0.656919	no	0.614264	0.382204
102546952	0	0.04	0.08	0	0	0.03	0.02	0	-0.656919	no	0.614264	0.382204
LXLOC_026487	0.44	0.18	0.44	0.44	0.53	1.2	0.3	0.53	-0.656919	no	0.0691889	0.0804514
108351471	0.03	0.03	0.06	0.07	0.03	0.04	0.03	0.03	-0.656919	no	0.475995	0.324693
LXLOC_015915	0.77	1.05	2.08	1.32	0.61	0.82	0.94	0.52	-0.656919	no	0.0509418	0.0635101
102547478	0.94	0.64	0.95	1.41	0.5	0.93	0.84	0.7	-0.656707	no	7.66e-08	4.64e-07
LXLOC_017053	0.61	0.37	1.49	0.67	0.55	1.22	0.45	1.13	-0.656219	no	0.000478757	0.00132921
LXLOC_019352	0.91	0.41	0.85	0.56	0.68	0.94	0.5	0.47	-0.652939	no	9.87e-05	0.000328842
LXLOC_017278	0.85	0.93	0.75	0.65	0.67	1.26	0.15	0.46	-0.652149	no	0.000381402	0.00109001
LXLOC_014597	0	0.11	0.28	0	0	0	0	0.07	-0.651545	no	0.562464	0.362075
LXLOC_014204	0.37	0.38	0.53	1.07	0.59	1	0.33	0.57	-0.65125	no	0.00113751	0.00281281
LXLOC_035396	1.99	1.17	2.65	1.45	2.07	1.9	0.59	1.15	-0.651037	no	0.0150067	0.0243493
LXLOC_007732	3.74	1.36	3.66	2.91	2.33	0.99	1.32	2.14	-0.651029	no	0.00107456	0.00267744
LXLOC_032441	1.9	1.74	2.44	2.18	1.36	1.84	0.78	1.37	-0.649013	no	0.00602988	0.0115498
103694059	0.17	0.05	0.05	0.14	0.09	0.2	0.34	0.21	-0.648919	no	0.0254685	0.0370483
108353221	0.39	0.38	0.43	0.63	0.38	1.11	0.26	0.59	-0.64804	no	7.41e-06	3.16e-05
LXLOC_030453	0.89	0.43	0.35	1.19	0.55	0.99	0.51	0.67	-0.647458	no	0.0122695	0.020632
LXLOC_012981	1.76	0.85	1.75	1.27	1.01	0.63	0.94	0.65	-0.643862	no	0.0340158	0.0466723
LXLOC_011894	0.83	0.4	0.36	0.97	0.49	0.71	0.4	0.54	-0.643862	no	0.0340158	0.0466723
LXLOC_016086	3.29	3.6	2.51	2.04	2.03	4.02	0.23	1.57	-0.642762	no	0.00131184	0.00317438
108352058	0.01	0.09	0.2	0.21	0.17	0.13	0.1	0	-0.642272	no	0.045877	0.0584987
LXLOC_003808	0.88	0.34	0.68	0.44	0.4	0.57	0.45	0.45	-0.642049	no	8.17e-11	7.32e-10
LXLOC_022862	1.03	0.51	1.19	0.66	0.37	0.49	0.54	0.74	-0.641812	no	0.0054663	0.0106274
LXLOC_023975	0.3	0	0.97	0.49	0	0	1.15	0	-0.640799	no	0.0072475	0.013423
LXLOC_025824	1.35	0.66	0.89	1.16	0.7	1.23	0.68	0.92	-0.64043	no	4.3e-06	1.93e-05
LXLOC_032017	0.87	1.05	1.2	1.53	0.51	1.17	0.52	0.93	-0.64024	no	0.0621763	0.0740772
103693164	0.17	0.08	0.17	0.17	0	0.27	0.16	0.24	-0.640184	no	0.393559	0.285452
102555139	0.4	0.7	1.53	0.4	0.23	0.95	0.54	0.61	-0.638997	no	0.0725431	0.083383
LXLOC_026730	2.62	0.2	1.15	0.21	0.69	0.22	0.6	1.19	-0.638997	no	0.0725431	0.083383
LXLOC_016111	1.88	0.64	1.09	0.96	1.03	0.97	0.93	0.52	-0.638997	no	0.0111012	0.0190637
LXLOC_017334	1.2	1.16	2.41	2.48	1.66	2.17	1.53	0.75	-0.638997	no	0.0725431	0.083383
LXLOC_013822	2.38	1.21	2.01	1.55	1.06	1.29	1.16	1.19	-0.638997	no	0.000328917	0.000957094
108350985	1.4	0.86	0.72	1.52	0.74	1.05	0.74	0.44	-0.638303	no	0.0128096	0.0213608
LXLOC_028329	0.7	0.32	1.11	0.93	0.23	0.74	0.78	0.89	-0.638059	no	0.00246562	0.005445
LXLOC_033311	0.6	0.83	0.81	1.14	0.96	0.97	0	0.46	-0.637894	no	1.79e-07	1.03e-06
102546966	0.04	0.08	0.15	0.19	0.12	0.44	0.17	0.15	-0.637553	no	0.0847848	0.0937648
LXLOC_029112	0.91	0.33	0.94	0.38	0.53	1.01	0.62	0.57	-0.637553	no	0.0147891	0.0240783
LXLOC_016115	0.6	0.41	1.14	0	0.63	0.51	0.41	0	-0.637553	no	0.0847848	0.0937648
LXLOC_007090	0.32	0.3	1.07	0.38	0.3	0.61	0.24	0.66	-0.637553	no	0.0847848	0.0937648
LXLOC_000904	1.2	0.64	0.9	1.14	0.57	1.09	0.87	0.68	-0.636741	no	0.0170849	0.027005
LXLOC_007567	0.51	0.47	0.65	0.68	0.59	0.96	0.48	0.25	-0.636396	no	1.26e-07	7.37e-07
LXLOC_015798	0.62	0.71	0.24	0.79	0.37	0.85	0.09	0.43	-0.636367	no	0.00260764	0.0057249
LXLOC_020083	1.69	1.22	1.55	0.86	0.52	0.76	0.54	0.8	-0.635857	no	0.0992889	0.105801
LXLOC_000528	1.58	0.69	0.79	0.97	0.53	0.52	0.87	0.39	-0.635857	no	0.00430424	0.00872042
LXLOC_004894	0.34	0.56	1.03	0.44	0.36	1.63	0.49	0.77	-0.635353	no	2.76e-07	1.54e-06
LXLOC_016952	0.56	0.45	0.75	0.94	0.18	0.7	0.81	0.44	-0.633835	no	0.116541	0.119807
LXLOC_034353	0.12	0.28	0.24	0.53	0.22	1.01	0.51	0.17	-0.633835	no	0.116541	0.119807
108353024	0.06	0.04	0.1	0.05	0.07	0.09	0.04	0.04	-0.633835	no	0.116541	0.119807
LXLOC_016011	4.56	2.37	3.64	2.83	2.31	3.03	1.75	2.5	-0.633383	no	0.000514521	0.00141579
102553507	0.2	0.13	0.15	0.18	0.06	0.16	0.18	0.08	-0.632671	no	0.0306457	0.0429755
103691643	0.54	0.27	0.23	0.27	0.28	0.46	0.15	0.28	-0.632306	no	0.162136	0.152828
LXLOC_020320	0.86	0.55	0.57	1.01	0.41	0.32	0.44	0.39	-0.632256	no	0.000207221	0.000636963
102548160	0.05	0.09	0.25	0.07	0.14	0.17	0.02	0.09	-0.632256	no	0.00870575	0.0155919
LXLOC_019398	0.59	0.9	0.93	0.75	0.44	1.06	0.51	0.28	-0.631383	no	0.00295007	0.00635217
LXLOC_035225	1.8	0.72	0.95	0.11	0.5	0.11	0.2	0.5	-0.631383	no	0.137161	0.135288
LXLOC_033501	2.65	1.8	1.77	1.76	1.27	2.03	1.17	1.03	-0.630166	no	0.000125659	0.000408116
LXLOC_008688	1.48	0.26	0.6	0.8	0.7	0.72	0.77	0.57	-0.629951	no	0.041257	0.0541128
LXLOC_028829	0.68	0.47	0.56	1.15	0.28	0.56	0.5	0.64	-0.629438	no	0.0133559	0.0221231
LXLOC_004040	0.9	0.39	0.44	0.8	0.89	1.43	0.39	0.59	-0.629438	no	0.0133559	0.0221231
102550543	1.09	0.42	0.34	0.65	0.56	0.35	0.34	0.25	-0.629322	no	0.000968445	0.00244978
LXLOC_011356	1.19	0.52	0.65	0.33	0.41	0.58	0.52	0.31	-0.628349	no	0.161949	0.152726
103692676	0.02	0.01	0.01	0.04	0.02	0.02	0.01	0.01	-0.628349	no	0.161949	0.152726
108351910	0.11	0.11	0.16	0.15	0.06	0.14	0.02	0.17	-0.628349	no	0.161949	0.152726
100911030	0.08	0.32	0.34	0	0.07	0.56	0	0.21	-0.628349	no	0.161949	0.152726
LXLOC_033077	1.04	0.13	0.26	0.13	0.18	0.21	0.25	0.49	-0.628349	no	0.161949	0.152726
108351416	0.57	0.55	0.44	0.31	0.24	0.27	0.06	0.18	-0.628349	no	0.161949	0.152726
108350939	0.9	0.59	0.81	0.66	0.45	0.72	0.45	0.51	-0.628349	no	0.000613165	0.00165011
102547254	0.46	0.2	0.2	0.2	0.14	0.43	0.05	0.43	-0.628349	no	0.161949	0.152726
LXLOC_023263	1.03	0.72	1.22	1.13	1.32	1.41	0.54	0.44	-0.628349	no	0.0479466	0.0605819
LXLOC_020441	0.52	0.59	0.68	0.51	0.55	1.41	0.56	0.28	-0.626545	no	0.00683172	0.0127768
LXLOC_017391	0.84	0.63	1.13	0.83	0.73	1.4	0.57	0.73	-0.625892	no	0.0205946	0.0313323
108351883	0.54	0.26	0.44	0.6	0.48	0.79	0.42	0.35	-0.625892	no	0.0205946	0.0313323
LXLOC_026047	0.29	0.54	0.96	0.9	0.78	0.88	0.44	0.18	-0.62541	no	0.00802566	0.01461
108352959	0.15	0.05	0.24	0	0.26	0.29	0.07	0.04	-0.625025	no	0.159784	0.151267
108352726	0.07	0.04	0.07	0.07	0.04	0.1	0.07	0.05	-0.624497	no	0.191968	0.172511
LXLOC_017421	0.74	0.21	0.88	0.59	0.49	1.1	0.57	0.84	-0.624497	no	0.0650032	0.0766469
108352363	0.13	0.04	0.05	0.09	0.06	0.19	0.03	0.17	-0.624497	no	0.0650032	0.0766469
LXLOC_014948	0.24	0.08	0.39	0.24	0.3	0.93	0.15	0.6	-0.624497	no	0.191968	0.172511
103693157	0.2	0.13	0.23	0.13	0.03	0.18	0.19	0.13	-0.624497	no	0.191968	0.172511
LXLOC_014889	0	0	1.28	1.38	0	0	1.67	0	-0.623792	no	0.426723	0.302005
LXLOC_006198	1.21	0.82	1.74	0.62	0.72	1	0.95	0.47	-0.621643	no	0.00536478	0.0104644
LXLOC_028084	0.67	0.41	0.96	0.9	0.91	1.16	0.58	0.46	-0.621295	no	0.0319599	0.0444294
LXLOC_032959	1	0.91	0.55	0.77	0.58	1.07	0.32	0.37	-0.621295	no	0.0319599	0.0444294
LXLOC_014310	0.3	0.26	0.68	0.65	0.34	1.36	0.83	0.48	-0.620577	no	0.00617367	0.0117625
LXLOC_018214	0.83	0.37	1.14	0.68	0.56	0.66	0.7	0.53	-0.619444	no	0.00710722	0.0131944
LXLOC_019713	0.41	0.3	0.62	0.31	0	0.67	0.4	0.59	-0.619444	no	0.228667	0.19603
LXLOC_023042	0.63	1.21	2.74	1.02	0.81	1.43	0.9	0.82	-0.617924	no	0.0185509	0.0287849
LXLOC_017279	0.82	1.04	0.29	0.48	0.19	0.84	0.06	0.28	-0.617924	no	0.0185509	0.0287849
LXLOC_011491	0.83	0.2	0.5	0.38	0.37	0.47	0.6	0.25	-0.617924	no	0.0185509	0.0287849
LXLOC_025865	1.49	0.52	1.36	1.38	0.76	0.59	1.17	0.64	-0.616277	no	0.103868	0.109526
LXLOC_020547	1.87	1.59	1.67	1.36	0.96	1.67	0.65	1.03	-0.615017	no	0.0110054	0.0189347
LXLOC_018691	4.71	3.5	1.36	4.11	1.34	3.39	1.52	2.42	-0.614749	no	2.51e-05	9.61e-05
LXLOC_014937	0.71	0.34	0.71	0.62	0.71	0.99	0.47	0.42	-0.614483	no	0.024808	0.036282
LXLOC_016003	1.03	0.73	0.91	0.84	0.45	0.92	0.58	0.65	-0.614417	no	0.00502792	0.00990743
LXLOC_029296	1.62	2.34	3.17	3.1	2.16	3.92	2.31	0.38	-0.613427	no	0.150278	0.14475
108349423	3.24	2.02	6.28	7.75	3.07	3.48	1.41	6.82	-0.613274	no	0.000156387	0.000497012
LXLOC_011461	0.89	0.64	0.93	1.06	0.58	0.81	0.61	0.57	-0.612931	no	8.8e-07	4.51e-06
LXLOC_015587	0.43	0.33	1.37	0.34	0.4	0.64	0.49	0.57	-0.612524	no	0.121945	0.12403
LXLOC_015922	0.8	0.41	1.24	0.52	0.51	1.04	0.62	0.8	-0.612524	no	0.00054332	0.00148529
LXLOC_004511	0.11	0.11	1.02	0.46	0.64	0.24	0	0.43	-0.612524	no	0.274107	0.22286
102548378	1.07	0.26	0.13	0	0	1.01	0.51	0.63	-0.612524	no	0.274107	0.22286
LXLOC_026622	0.38	0.85	1.39	1.41	0.47	0.95	0.61	0.72	-0.612524	no	0.121945	0.12403
LXLOC_011268	0.79	0.57	0.69	1.09	0.28	0.63	0.66	0.56	-0.612524	no	0.121945	0.12403
LXLOC_017085	1.28	0.35	0	0.82	0.26	0.88	0.61	0.69	-0.612524	no	0.121945	0.12403
103691411	0	0.03	0.01	0.04	0.01	0.04	0.01	0.02	-0.612524	no	0.274107	0.22286
LXLOC_026614	5.45	2.2	2.96	4.07	3.7	5.84	5.43	0	-0.610967	no	0.0405128	0.0533479
LXLOC_034120	0.95	0.81	2.4	0.56	0.99	1.38	1.01	0.63	-0.610954	no	0.00115428	0.00284749
108352064	0.76	0.2	0.29	0.39	0.32	0.61	0.45	0.35	-0.610822	no	0.0167008	0.0265262
LXLOC_012826	0.33	0.39	0.57	1.09	0.46	0.52	0.51	0.27	-0.610376	no	0.0332767	0.0458655
LXLOC_011657	0.78	1.03	1.42	1.56	0.74	0.61	0.75	0.34	-0.610376	no	0.0332767	0.0458655
108350437	0.33	0.2	0.34	0.35	0.09	0.33	0.22	0.38	-0.609613	no	0.00980022	0.0171732
LXLOC_023354	1.53	0.82	2.22	2.09	1.57	2.02	0.81	1.76	-0.609613	no	0.0678028	0.0792531
LXLOC_010844	1.05	0.48	0.45	1.01	0.5	0.89	0.7	0.54	-0.608984	no	0.000936226	0.00238333
LXLOC_008312	1.13	0.83	0.9	0.93	0.78	1.23	0.6	0.52	-0.608709	no	9.53e-05	0.00031891
LXLOC_016413	2.64	2.03	2.87	3.27	2.51	3.42	0.11	3.31	-0.608293	no	2.14e-14	2.68e-13
108351040	0.01	0	0.04	0.02	0	0.09	0.05	0.04	-0.608009	no	0.143559	0.140069
LXLOC_008949	0.6	0.35	1.43	1.09	0.45	0.39	0.8	0.68	-0.608009	no	0.143559	0.140069
LXLOC_000921	0.41	0.39	0.7	1.24	0.56	0.91	0.6	0.56	-0.608009	no	0.0112958	0.0193306
LXLOC_021149	0.82	0.95	0.75	0.81	0.27	1.06	0.67	0.33	-0.608009	no	0.038591	0.0513695
LXLOC_035251	1.59	0.63	1.08	1.01	0.82	0.54	0.76	0.55	-0.608009	no	0.038591	0.0513695
LXLOC_025022	0.72	0.1	0.31	1.04	1.06	1	0.3	0.49	-0.608009	no	0.143559	0.140069
LXLOC_000141	3.6	3.66	2.52	2.62	2.52	4.65	0.07	2.44	-0.607206	no	8.07e-19	1.38e-17
LXLOC_010801	0.17	0.5	1.83	0.97	0.65	1.17	0.61	0.93	-0.606993	no	0.0223007	0.0333547
LXLOC_024500	0.66	0.4	0.65	1.07	0.62	1.14	0.71	0.54	-0.606292	no	0.0791247	0.089031
LXLOC_000814	1.34	0.61	0.25	0.7	0.24	0.41	0.49	0.42	-0.606292	no	0.0791247	0.089031
LXLOC_016045	4.6	0.59	6.03	4.74	3.4	1.19	1.33	5.58	-0.605179	no	2.59e-10	2.17e-09
LXLOC_021723	0.4	0.6	0.8	1.29	0.68	0.57	0.26	0.47	-0.60483	no	0.0257958	0.0374379
LXLOC_016079	0.42	0	0	1.72	1.49	1.42	0	0.62	-0.604238	no	0.372748	0.275078
LXLOC_004299	1.26	0.72	0.93	1.2	0.69	0.81	0.52	0.83	-0.603807	no	2.89e-05	0.000109057
LXLOC_007220	1.46	0.96	1.21	1.24	0.65	1.45	0.91	0.99	-0.603807	no	2.89e-05	0.000109057
LXLOC_033988	6.1	4	4.17	7.18	3.25	6.13	4.61	3.63	-0.603661	no	5.95e-36	2.28e-34
LXLOC_014041	2.79	0.22	1.02	0.58	1.31	0.97	0.66	1.32	-0.602471	no	0.0520607	0.064626
102551324	0.4	0.34	0.4	0.58	0.13	0.37	0.41	0.28	-0.602471	no	0.0298611	0.0420392
102549299	0.04	0.01	0.1	0.04	0.11	0	0	0	-0.602471	no	0.331391	0.253257
102547428	0	0	0.01	0.06	0.03	0.11	0.03	0.07	-0.602471	no	0.331391	0.253257
LXLOC_017786	0.71	0.68	1.23	0.64	0.33	0.5	0.45	0.56	-0.602471	no	0.0520607	0.064626
108349642	0.16	0.08	0.08	0	0	0.12	0.03	0.13	-0.602471	no	0.331391	0.253257
LXLOC_018179	1.14	0.59	1.31	1.23	0.58	0.94	0.67	1.16	-0.602471	no	0.0520607	0.064626
102552363	0.08	0.05	0.03	0.24	0.08	0	0.08	0.03	-0.602471	no	0.331391	0.253257
108351700	0	0	0.07	0.07	0.02	0.01	0.02	0.06	-0.602471	no	0.331391	0.253257
LXLOC_016906	0.93	0.7	0.86	1.19	0.69	1.42	0.83	0.63	-0.602471	no	0.0298611	0.0420392
LXLOC_005982	0.79	0.4	0.99	0.87	0.46	0.54	0.56	0.69	-0.600132	no	0.00167673	0.00392046
LXLOC_011453	0.57	0.37	1.2	0.5	0.54	1.76	0.49	1.2	-0.599888	no	0.0345952	0.0472465
LXLOC_030746	7.88	3.03	6.41	5.05	3.17	6.09	7.12	2.56	-0.599888	no	0.0345952	0.0472465
100910676	0.37	0.3	0.36	0.38	0.24	0.39	0.28	0.29	-0.59977	no	4.86e-07	2.6e-06
LXLOC_013677	0.99	0.57	0.75	0.98	0.65	1.03	0.55	0.69	-0.599516	no	1.01e-05	4.22e-05
LXLOC_011083	2.19	1.21	2.01	2.07	1.51	2	1.08	1.61	-0.599421	no	0.000245968	0.000739673
LXLOC_001723	1.36	0.65	0.98	0.23	0.5	1.21	0.43	0.86	-0.599203	no	0.0605735	0.0725503
108350526	0.48	0.66	0.85	0.43	0.31	0.61	0.21	0.39	-0.598025	no	0.108345	0.112956
LXLOC_033991	6.91	3.52	3.98	6.11	2.68	6.48	4.19	4.88	-0.596985	no	3.68e-06	1.67e-05
LXLOC_018622	1.22	0.47	0.49	0.52	0.5	0.67	0.37	0.56	-0.596618	no	0.0155964	0.0251325
LXLOC_024618	0.1	0.77	0.56	0.89	0.15	0.52	0.24	0.2	-0.596377	no	0.00622971	0.0118539
LXLOC_006948	0.79	0.43	1.19	1	0.73	2.01	0.64	1.4	-0.595518	no	0.077218	0.0874442
LXLOC_001231	1.28	0.41	0.43	0.72	0.27	0.92	0.96	0.54	-0.595518	no	0.201038	0.178756
LXLOC_003654	0.73	0.91	0.51	0.87	0.55	1.32	0.42	0.34	-0.595518	no	0.0705732	0.0816113
103690533	0.09	0.07	0.05	0.11	0.13	0.23	0.03	0.06	-0.595518	no	0.0267874	0.038591
102550553	0.28	0.13	0.27	0.1	0.03	0.15	0.16	0.2	-0.595518	no	0.201038	0.178756
LXLOC_025608	0.85	0.75	1.22	0.73	0.49	0.91	0.57	0.63	-0.592788	no	0.00824685	0.0149324
LXLOC_030801	0.87	0.58	0.65	1.23	0.52	1.16	0.65	0.83	-0.592347	no	0.00156795	0.00369317
LXLOC_026641	0.96	0.76	1.15	0.81	0.62	1.12	0.76	0.53	-0.591734	no	4.32e-05	0.000156723
LXLOC_019625	0.44	0.57	0.82	1.27	0.9	0.82	0.32	0.42	-0.59133	no	0.00262144	0.00575018
LXLOC_035766	0.57	0.44	0.11	1.46	0.27	0.3	0.43	0.48	-0.59133	no	0.0823479	0.0917587
LXLOC_033980	0.66	0.63	1.14	0.66	0.62	1.14	0.71	0.39	-0.59133	no	0.0823479	0.0917587
LXLOC_010187	0.4	0.38	0.49	0.25	0.14	1.06	0.57	0.33	-0.59133	no	0.0823479	0.0917587
LXLOC_025725	0.68	0.23	0.32	0.58	0.38	0.72	0.46	0.46	-0.59058	no	0.000128387	0.000416055
103693326	0.37	0.32	0.87	0.58	0.43	0.4	0.4	0.32	-0.590423	no	0.0541019	0.0664481
102555570	0.29	0.15	0.2	0.15	0.15	0.25	0.16	0.13	-0.590423	no	0.000850036	0.00219404
LXLOC_024390	0.9	0.55	1.55	1.06	0.84	0.87	0.94	0.54	-0.590423	no	0.0541019	0.0664481
LXLOC_035450	1.11	0.53	1	0.94	0.79	1.07	0.75	0.63	-0.589355	no	0.0240253	0.035343
LXLOC_019804	1.19	0.61	1.66	1.82	0.75	1.19	1.14	1.35	-0.589355	no	0.0240253	0.035343
LXLOC_017026	2.22	1.36	2.25	1.71	1.62	2.27	1.31	1.29	-0.588913	no	6.56e-06	2.83e-05
LXLOC_018470	0.89	0.65	0.45	0.56	0.14	0.68	0.44	0.47	-0.588739	no	0.0542434	0.0665987
LXLOC_020359	0	0	0.03	0	0.04	0.04	0	0	-0.588277	no	0.482899	0.327736
LXLOC_010549	0.16	0.16	1.31	0.17	0.15	0	0.16	0.62	-0.586529	no	0.405605	0.291129
108352342	0.13	0.06	0.26	0.13	0.06	0.14	0.25	0.06	-0.586529	no	0.405605	0.291129
LXLOC_021345	0.39	0.43	0.7	0.45	0.24	1.1	0.31	0.73	-0.586529	no	0.0962512	0.103401
108352365	0.12	0.08	0	0.08	0.04	0.21	0.15	0	-0.586529	no	0.405605	0.291129
102552946	0	0.04	0.02	0.04	0.02	0.07	0	0.02	-0.586529	no	0.405605	0.291129
LXLOC_035171	1.34	0.14	1.05	0.15	0.83	0.48	0.43	0.56	-0.586529	no	0.239541	0.202456
LXLOC_005840	0.9	0.65	2.73	2.11	1.24	1.23	0.65	1.91	-0.586529	no	0.149736	0.144329
LXLOC_014461	0.8	0.96	0.69	0.8	0.19	0.75	0.38	0.47	-0.586529	no	0.149736	0.144329
LXLOC_005817	2.78	1	0.87	1.78	1.77	1.69	0.83	0.98	-0.586529	no	0.0962512	0.103401
LXLOC_008444	0.79	0.89	1.18	0.67	0.98	1.42	0.13	0.62	-0.586529	no	0.149736	0.144329
LXLOC_007384	0.92	0.65	1.06	0.62	0.73	1.34	0.46	0.73	-0.586529	no	0.0186592	0.0289077
108352565	0.08	0.03	0.01	0.03	0.03	0.07	0.05	0.02	-0.586529	no	0.149736	0.144329
102552372	0.02	0.02	0.03	0.03	0.01	0.03	0.03	0.02	-0.586529	no	0.405605	0.291129
LXLOC_015479	1.13	0.96	1	0.38	0.82	1.35	0.36	0.35	-0.586529	no	0.149736	0.144329
LXLOC_006540	1.27	0.43	0.13	0.31	0.24	0.2	0.42	0.18	-0.586529	no	0.149736	0.144329
108350046	0.1	0.08	0.06	0.13	0.08	0.05	0.02	0.05	-0.586529	no	0.149736	0.144329
108350015	0.27	0.13	0.08	0.18	0.14	0	0.05	0.05	-0.586432	no	0.225236	0.194166
102553524	0.62	0.43	0.7	0.76	0.4	1.05	0.51	0.63	-0.585128	no	0.00146382	0.00348189
LXLOC_002247	1.11	0.45	0.67	0.87	0.62	0.64	0.58	0.53	-0.58451	no	0.000180642	0.000564722
102554507	0.44	0.13	0.39	0.24	0.32	0.26	0.22	0.22	-0.584162	no	0.0145203	0.0237173
LXLOC_012824	1.23	0.46	0.54	1.02	0.52	1.17	1.05	0.58	-0.582918	no	0.0483187	0.0609646
LXLOC_032828	0.19	0.35	0.4	0.31	0.07	0.17	0.17	0.14	-0.582918	no	0.00982108	0.0171978
102546819	0.08	0.2	0.36	0.2	0.12	0.31	0.16	0.17	-0.582151	no	0.0733126	0.0840317
103694490	0.1	0.02	0.32	0.14	0.14	0.13	0.2	0.1	-0.58147	no	0.0568332	0.0690089
LXLOC_018169	1.83	1.32	1.56	0.71	0.74	0.77	0.94	0.25	-0.58097	no	0.0248931	0.0363713
LXLOC_016200	0.89	0.14	0.88	0.44	0.28	0.55	0.28	1.12	-0.58097	no	0.112721	0.116546
LXLOC_000285	0.35	0.65	0.57	0.59	0.31	1.06	0.58	0.17	-0.58042	no	0.00883748	0.0157765
102553129	1.57	0.65	1.35	0.27	0.83	1.23	0.72	0.71	-0.580103	no	0.0372329	0.0499961
102548773	0.22	0.22	0.15	0.35	0.11	0.21	0.17	0.13	-0.579751	no	0.013039	0.0216715
LXLOC_035224	1.26	0.3	0.22	0.71	0.25	0.24	0.47	0.6	-0.578916	no	0.0561306	0.0683459
LXLOC_010550	0.12	0.68	0.58	1.3	0.33	1.26	0.56	0.55	-0.578916	no	0.176827	0.162791
LXLOC_007116	0.79	0.52	0.98	0.26	0.45	0.93	0.23	0.76	-0.578898	no	0.003853	0.00795347
LXLOC_031123	0.71	0.66	0.67	1.09	0.52	0.54	0.44	0.39	-0.578417	no	0.00136462	0.00328449
LXLOC_007554	0.84	0.66	1.25	1.25	0.55	0.39	1.06	0.25	-0.577847	no	0.0287796	0.0408925
LXLOC_016948	0.78	0.61	0.98	0.7	0.2	0.68	0.47	0.8	-0.577191	no	0.0855239	0.0944044
108348573	0.46	0.34	0.53	0.27	0.28	0.37	0.12	0.35	-0.577191	no	0.0150266	0.0243771
LXLOC_011467	1.51	0.74	0.87	0.98	0.94	0.9	0.41	0.76	-0.576879	no	0.00156318	0.00368445
LXLOC_017397	1.46	1.16	2.07	0.74	0.75	1.59	1.16	0.83	-0.576187	no	0.00227761	0.00509759
LXLOC_007696	1.04	0.8	1.46	0.96	0.68	1.22	0.69	0.96	-0.575389	no	0.00332538	0.00703583
108349586	0.19	0.02	0.07	0.07	0.11	0.07	0.04	0.09	-0.574456	no	0.287217	0.229733
102551220	0.62	0.09	0.52	0.54	0.37	0.55	0.37	0.65	-0.574456	no	0.0332961	0.0458814
LXLOC_006367	1.79	0.72	0.94	0.94	0.88	1.21	0.45	1.16	-0.574456	no	0.0652807	0.0768918
LXLOC_004812	0.7	0.68	1.69	1.15	0.79	1.37	0.54	1.2	-0.574456	no	0.132305	0.131586
102555374	0.05	0.02	0.08	0.01	0.02	0.03	0.05	0.03	-0.574456	no	0.287217	0.229733
287004	0.11	0.05	0.08	0.09	0.07	0.05	0.03	0.09	-0.574456	no	0.132305	0.131586
LXLOC_011381	0.42	0.57	0.75	0.59	0.16	1.17	0.88	0.32	-0.574456	no	0.132305	0.131586
LXLOC_026761	2.05	0.41	0.76	0.51	1.04	1.09	0.49	0.97	-0.574456	no	0.0652807	0.0768918
LXLOC_035684	2.21	1.63	1.61	1.02	0.96	1	0.41	0.88	-0.574456	no	0.0332961	0.0458814
LXLOC_025195	1.67	0.97	1.28	1.66	0.79	1.32	1.05	1.16	-0.573789	no	1.75e-07	1.01e-06
LXLOC_017631	0.88	0.51	1.52	1.34	0.78	1.75	1.07	1.28	-0.57315	no	0.0134845	0.0223046
LXLOC_011490	1.25	0.45	0.71	1	0.6	1.12	0.97	0.7	-0.572569	no	0.000375532	0.00107603
LXLOC_028586	0.19	0.07	0.17	0.19	0.12	0.07	0.07	0.17	-0.572424	no	0.00729032	0.0134761
103692748	0.82	0.44	0.21	0.45	0.2	0.29	0.17	0.37	-0.572385	no	0.050068	0.0627057
LXLOC_016189	1.14	0.75	0.84	0.6	0.45	0.65	0.48	0.49	-0.57203	no	0.000296635	0.000872088
LXLOC_026471	0.64	0.63	1.71	0.74	0.71	0.56	0.54	0.59	-0.571969	no	2.28e-06	1.07e-05
LXLOC_017235	0.94	0.74	0.93	0.78	0.72	1.04	0.51	0.51	-0.571644	no	1.09e-07	6.49e-07
102551811	0.38	0.28	0.51	0.71	0.25	0.63	0.28	0.66	-0.571527	no	0.0199855	0.0305641
LXLOC_027851	1.48	0.54	0.49	0.35	0.4	0.6	0.68	0.33	-0.571527	no	0.0999352	0.106219
LXLOC_001201	0.91	0.92	0.34	1.07	0.49	1.29	0.5	0.49	-0.571527	no	0.0199855	0.0305641
LXLOC_029555	0.78	0.39	0.63	0.57	0.41	0.62	0.61	0.33	-0.57041	no	0.0155366	0.0250499
102551387	0.31	0.3	0.41	0.29	0.18	0.31	0.2	0.21	-0.57041	no	0.0155366	0.0250499
LXLOC_003169	0.74	0.65	0.9	0.83	0.54	1.49	0.65	0.8	-0.569914	no	0.000490723	0.00135825
LXLOC_017206	0.3	0.29	0.65	1.06	0.34	0.89	0.74	0.56	-0.569456	no	0.0760196	0.0864305
LXLOC_000955	1.23	1.07	1.44	1.39	0.68	1.37	0.91	0.95	-0.569456	no	0.0121009	0.0204324
LXLOC_007558	1.58	0.63	0.79	0.4	0.49	0.43	0.38	0.62	-0.569456	no	0.209626	0.184553
LXLOC_016339	0.24	0.07	0.47	0.18	0.54	0.25	0.05	0.12	-0.56941	no	0.00334463	0.00706891
LXLOC_014639	0.41	0.5	0.93	1.55	0.71	1.27	0.93	0.64	-0.567914	no	0.00737615	0.0136031
LXLOC_018042	1.08	0.91	0.94	0.79	0.59	0.94	0.38	0.63	-0.567766	no	5.2e-05	0.000184931
LXLOC_030140	2.49	1.58	2.51	1.74	1.78	1.87	0.77	1.63	-0.567688	no	0.000193702	0.000599907
LXLOC_001830	1.5	0.47	0.31	1.18	0.96	0.84	0.34	0.79	-0.567483	no	0.0179091	0.028056
108349234	0.12	0.06	0.12	0.09	0.06	0.17	0.08	0.13	-0.566721	no	0.155698	0.148248
LXLOC_012838	0.43	0.49	1.28	0.17	0.16	0.82	0.82	0.32	-0.566721	no	0.155698	0.148248
102552091	0.3	0.35	0.25	0.39	0.24	0.59	0.27	0.15	-0.566721	no	0.00452014	0.00908159
LXLOC_019848	1.26	0.17	0.84	1.02	1.02	0.64	0.63	0.68	-0.566721	no	0.0446705	0.0573516
LXLOC_025373	1.78	1.23	1.47	1.19	0.92	1.03	0.74	0.8	-0.566316	no	0.00118144	0.00290595
LXLOC_032343	1.23	0.64	0.56	0.56	0.32	1.03	0.61	0.7	-0.566065	no	0.0108598	0.0187153
LXLOC_033724	0.91	0.32	0.99	0.72	0.72	0.64	0.52	0.63	-0.565495	no	0.00847768	0.0152719
LXLOC_030931	8.08	4.8	5.99	8.3	5.88	10.24	6.15	4.8	-0.565261	no	3.17e-07	1.76e-06
LXLOC_023058	6.71	4.37	5.51	4.16	3.7	3.28	2.46	2.61	-0.564725	no	0.000360406	0.00103741
103691727	0.22	0.14	0.24	0.29	0.25	0.34	0.17	0.18	-0.564554	no	0.00518757	0.0101765
LXLOC_017398	0.97	0.09	1.84	1.17	1.18	0.42	0.65	1.01	-0.563809	no	0.0886517	0.0969276
LXLOC_026611	0.41	0.32	0.69	0.38	0.56	1.06	0.47	0.34	-0.563344	no	0.0124967	0.0209322
LXLOC_025297	0.57	0.51	1.27	0.48	0.5	0.28	0.3	0.46	-0.562282	no	0.0518086	0.0643901
LXLOC_035211	1.11	0.53	0.44	1.01	0.68	0.94	0.91	0.24	-0.562007	no	0.00466349	0.00930803
LXLOC_031583	2.1	0.78	1.54	2.11	1.19	1.61	1.34	1.65	-0.561761	no	0.00037142	0.00106615
108352871	0.66	0.43	0.77	1.03	0.48	0.74	0.65	0.6	-0.561453	no	0.00979178	0.0171669
LXLOC_009981	1.15	0.55	0.7	0.89	0.77	1.01	0.45	0.76	-0.561248	no	1.24e-05	5.09e-05
LXLOC_018839	1.59	0.88	2.07	1.25	0.9	1.7	1.44	1.19	-0.560129	no	0.026032	0.037731
LXLOC_031761	1.07	0.71	0.82	1.04	0.67	1.41	0.83	0.72	-0.55975	no	8.19e-05	0.000278724
LXLOC_026474	1.01	0.71	1.44	1.01	0.63	0.48	0.64	0.71	-0.559002	no	6.83e-06	2.93e-05
LXLOC_028637	0.05	0	0	0	0.04	0.03	0	0.02	-0.557383	no	0.506318	0.338521
LXLOC_014061	1.14	0.8	1.14	1.25	0.87	1.67	0.99	0.78	-0.557383	no	0.0786932	0.0886298
108350781	0	0	0.01	0.03	0.01	0.02	0.02	0.01	-0.557383	no	0.506318	0.338521
LXLOC_001147	0.65	0.53	0.92	0.83	0.86	0.89	0.26	0.52	-0.557383	no	0.137266	0.135355
108352226	0.23	0.15	0.08	0	0	0.24	0.07	0.14	-0.557383	no	0.506318	0.338521
103691255	0.05	0.05	0	0.12	0.02	0	0.05	0	-0.557383	no	0.506318	0.338521
102553092	0.33	0	0.05	0	0.05	0	0.05	0.16	-0.557383	no	0.506318	0.338521
LXLOC_035487	1.64	0.32	0	0.7	0.59	0	0	0.61	-0.557383	no	0.506318	0.338521
LXLOC_009837	1.33	0.55	0.57	0.2	1.23	2.06	0.36	0.54	-0.557383	no	0.249695	0.208566
LXLOC_020220	1.27	0.24	0.13	0.26	0.35	0.14	0.49	0.12	-0.557383	no	0.347289	0.261804
108352705	0.02	0.04	0.06	0.06	0.02	0	0.04	0	-0.557383	no	0.506318	0.338521
102557106	0.04	0.03	0.03	0.12	0.09	0.13	0.09	0.01	-0.557383	no	0.249695	0.208566
LXLOC_018759	0	0.25	0	0	0.24	0.97	0.12	0	-0.557383	no	0.506318	0.338521
LXLOC_002252	1.37	0.53	0	0.57	0	0	0	0.77	-0.557383	no	0.506318	0.338521
LXLOC_018309	0	1.42	0.5	1.28	0.45	1.88	0.23	0.23	-0.557383	no	0.347289	0.261804
102548758	0.02	0.03	0.03	0.02	0.03	0.05	0	0.02	-0.557383	no	0.506318	0.338521
102552679	1.34	1.29	1.4	6.15	1.13	1.51	2.54	1.21	-0.557383	no	0.506318	0.338521
LXLOC_012194	1.86	1.79	1.93	1.7	0.66	1.08	0.74	1.25	-0.557383	no	0.021325	0.0322431
102554145	0.09	0.08	0	0.08	0	0.03	0.03	0.03	-0.557383	no	0.347289	0.261804
LXLOC_021115	1.15	1.11	0.93	0.84	0.4	1	0.57	0.57	-0.557383	no	0.0165667	0.0263591
102553210	0.1	0	0.51	0.1	0.1	0	0.39	0	-0.557383	no	0.506318	0.338521
108349909	0.14	0.28	0.6	0.07	0.56	0.55	0	0.07	-0.555979	no	0.281189	0.22661
LXLOC_017340	1.03	0.55	0.87	0.64	0.69	0.93	0.38	0.71	-0.555278	no	0.00338904	0.00714819
LXLOC_014394	1.18	0.91	1.06	1.43	0.58	1.29	0.87	1.02	-0.555223	no	4.31e-05	0.000156433
LXLOC_000283	0.7	0.56	0.86	0.59	0.64	1.1	0.55	0.45	-0.55482	no	0.000175309	0.000549806
LXLOC_024843	1.05	0.55	0.48	0.76	0.48	0.44	0.4	0.44	-0.554349	no	0.000570301	0.00155062
LXLOC_016078	3.38	4.08	2.07	2.4	1.65	5.45	0.42	2.15	-0.554027	no	5.56e-06	2.43e-05
102551566	0.32	0.11	0.38	0.23	0.23	0.35	0.21	0.32	-0.552846	no	0.00495541	0.00978644
LXLOC_033358	2.14	1.92	2.05	3.28	2.19	2.53	1.35	1.46	-0.552667	no	0.00679792	0.0127221
LXLOC_023161	1.14	0.69	1.06	1.28	0.47	0.84	1.02	0.74	-0.552582	no	0.0535395	0.0660429
LXLOC_031802	0.5	0.48	0.35	1.39	0.43	0.8	0.72	0.43	-0.552582	no	0.0535395	0.0660429
LXLOC_017412	1.01	0.67	1.39	1.31	0.96	0.99	0.97	0.59	-0.552582	no	0.00632956	0.012005
LXLOC_030135	3.28	1.93	2.48	2.25	1.94	2.65	1.76	1.58	-0.552367	no	4.58e-05	0.000165221
LXLOC_001453	1.27	0.92	1.04	0.92	0.7	1.53	0.76	0.83	-0.552178	no	0.00133194	0.00321352
LXLOC_027098	0.81	0.52	1.35	1.45	0.76	1.26	1.21	0.77	-0.551949	no	0.0699001	0.0809578
LXLOC_030632	0.36	0.25	0.47	1.13	0.44	0.44	0.5	0.44	-0.551124	no	0.0917303	0.0994682
LXLOC_023750	0.79	0.41	1	0.36	0.47	1.23	0.83	0.54	-0.551124	no	0.0917303	0.0994682
LXLOC_017399	1.43	0.63	1.13	1.04	1	0.94	0.76	0.7	-0.550961	no	4.56e-05	0.000164708
LXLOC_033193	0.89	0.62	1.04	1	0.57	0.52	0.47	0.69	-0.55061	no	0.0219988	0.0330125
LXLOC_021051	1.14	0.54	0.77	0.63	0.55	0.7	0.63	0.48	-0.550003	no	0.000528958	0.00145098
LXLOC_007630	1.15	1.45	2.21	1.86	1.33	1.8	1.27	0.67	-0.550003	no	0.0283892	0.0404617
LXLOC_007094	1.41	0.84	1.08	1.53	0.97	1.35	0.85	1.02	-0.549818	no	4.97e-14	6.02e-13
103691165	0.95	0.58	1.53	1.28	0.95	0.88	0.71	0.94	-0.549414	no	1.81e-05	7.16e-05
LXLOC_025971	0.98	0.35	0.53	0.53	0.54	0.91	0.71	0.39	-0.549278	no	0.0367342	0.0494358
LXLOC_006671	0.79	0.44	1.47	0.91	1.06	0.49	0.22	0.75	-0.548394	no	0.161453	0.152429
102547424	0.5	0.13	0.3	0	0.16	0.09	0.11	0.21	-0.548394	no	0.161453	0.152429
LXLOC_010564	1.89	0.28	0.36	1.16	1.09	0.78	1.04	0.41	-0.547294	no	0.0621305	0.0740376
LXLOC_012803	0.86	0.66	0.57	0.46	0.65	1.47	0.5	0.44	-0.547294	no	0.0621305	0.0740376
LXLOC_011214	1.02	0.55	0.92	0.47	0.82	1.29	0.28	0.85	-0.547294	no	0.0083391	0.0150623
103692795	0.58	0.52	0.22	0.69	0.46	0.16	0.2	0.45	-0.547071	no	0.0593849	0.0713742
LXLOC_029035	0.91	1.04	0.5	1.17	0.28	1.23	0.57	0.71	-0.546666	no	0.00510108	0.0100258
LXLOC_031982	1.06	0.3	0.53	0.32	1.09	0.79	0.4	0	-0.545887	no	0.217765	0.189619
102556684	0.12	0.07	0.06	0.13	0.04	0.06	0.07	0.07	-0.545887	no	0.217765	0.189619
LXLOC_017242	1.63	0.8	0.92	1.36	0.92	1.55	1.14	0.85	-0.544444	no	0.000248354	0.000745958
LXLOC_010838	2.12	1.13	1.41	0.95	0.55	0.63	1.24	0.56	-0.544024	no	0.107092	0.111935
102554368	0.11	0.11	0.13	0.12	0.04	0.12	0.16	0.02	-0.544024	no	0.107092	0.111935
LXLOC_013251	0.91	0.53	1	1.19	0.6	0.88	0.44	1.12	-0.544024	no	0.107092	0.111935
LXLOC_001021	1.12	0.29	0.6	0.67	0.7	0.88	0.36	0.85	-0.544024	no	0.107092	0.111935
LXLOC_018614	1.34	0.54	0.28	0.5	0.42	0.3	0.32	0.37	-0.544024	no	0.107092	0.111935
LXLOC_023583	1.01	0.6	0.66	0.87	0.5	0.57	0.49	0.56	-0.54378	no	0.000709541	0.00187284
LXLOC_032858	2.7	0.98	1.6	2.04	2.22	1.63	1.17	1.1	-0.54324	no	8.01e-20	1.45e-18
LXLOC_026832	1.29	0.35	0.64	0.72	0.61	0.58	0.71	0.55	-0.543028	no	0.0036988	0.0076974
LXLOC_016415	0.66	0.88	0.93	1.04	1.04	1.8	0	1.05	-0.542526	no	0.0366799	0.049374
LXLOC_034705	0.76	0.88	0.38	0.53	0.14	1.14	0.59	0.29	-0.541441	no	0.142084	0.138999
108352442	0.13	0.14	0.07	0.05	0.02	0.08	0.02	0.05	-0.541441	no	0.29923	0.23623
LXLOC_024308	0.52	0.72	0.67	1.11	0.28	0.4	0.36	0.49	-0.541441	no	0.142084	0.138999
LXLOC_017292	0.22	0.63	0.22	0.88	0.2	0.7	0	0.52	-0.541441	no	0.29923	0.23623
102549824	0.01	0.02	0.06	0.07	0.05	0.03	0.01	0.05	-0.541441	no	0.29923	0.23623
LXLOC_018565	0.21	1.03	1.72	1.32	0.39	0.7	0.41	0.8	-0.541441	no	0.29923	0.23623
LXLOC_025604	1.22	0.8	1.37	0.76	0.58	1.09	0.92	0.73	-0.540631	no	0.00423619	0.00860433
102551419	0.32	0.17	0.26	0.33	0.22	0.31	0.18	0.27	-0.540105	no	0.0261385	0.037845
LXLOC_004506	0.71	0.81	1.21	0.95	0.63	0.62	0.64	0.32	-0.540105	no	0.0261385	0.037845
LXLOC_015843	1.03	0.13	2.27	1.15	1.31	0.04	0.4	1.26	-0.54008	no	0.00607642	0.011625
LXLOC_026066	0.82	0.54	0.75	0.89	0.58	0.97	0.67	0.55	-0.539535	no	1.78e-09	1.33e-08
LXLOC_012412	0.88	0.58	1.04	0.59	0.5	0.97	0.56	0.74	-0.539461	no	7.82e-06	3.33e-05
102548752	0	0.05	0.05	0.05	0	0.09	0.08	0	-0.538172	no	0.506285	0.338521
LXLOC_011128	0.94	1.37	1.82	1.01	0.39	1.78	0.78	1.24	-0.538132	no	0.00485239	0.00961641
LXLOC_000951	1.77	1.21	2	1.48	1.35	1.76	1.02	1.23	-0.537785	no	2.34e-07	1.33e-06
LXLOC_004872	1.23	0.83	0.49	0.75	0.57	1.19	0.47	0.58	-0.53762	no	0.190465	0.171545
LXLOC_035116	2.4	0	3.08	3.53	2.56	3.49	3.11	2.87	-0.536743	no	5.77e-07	3.04e-06
LXLOC_018775	0.95	0.73	0.63	0.89	0.56	0.93	0.56	0.49	-0.536624	no	0.0043563	0.00880462
LXLOC_005679	5.21	1.14	3.59	2.47	2.94	3.63	3.44	2.39	-0.536296	no	0.0393856	0.0521435
LXLOC_016412	9.41	5.68	7.52	8.74	7.45	10.08	0.66	8.31	-0.535949	no	5.61e-14	6.77e-13
LXLOC_016199	0.55	0.33	0.83	0.76	0.33	0.66	0.4	0.85	-0.535903	no	0.125244	0.126618
LXLOC_000207	1.81	2.78	2.58	2.36	1.21	3.86	0.48	2.65	-0.534951	no	0.0264468	0.0382034
LXLOC_017675	0.66	0.41	0.57	0.6	0.42	0.89	0.4	0.63	-0.534928	no	0.0145186	0.0237167
LXLOC_026331	7.01	3.73	3.96	3.78	3.44	6.62	2.93	4.56	-0.534063	no	1.02e-120	1.64e-118
LXLOC_035479	1.03	0.95	0.46	1.35	0.41	1.68	1.3	0.42	-0.533864	no	0.0312888	0.0437
LXLOC_007216	1.74	1.1	1.87	1.61	1.23	2.03	1.27	1.4	-0.533659	no	3.64e-14	4.45e-13
LXLOC_016197	1.39	0.61	0.96	0.79	0.57	0.41	0.58	0.7	-0.53309	no	0.000443552	0.00124481
LXLOC_026373	1.11	0.46	1.68	0.94	0.95	1.96	1.37	1.1	-0.53309	no	0.0129966	0.0216115
LXLOC_002467	2.17	1.74	1.44	2.25	1.85	2.58	1.19	0.98	-0.532508	no	0.00222715	0.00500111
LXLOC_021311	0.17	0.7	0.45	0.67	0.58	1.26	0.05	0.37	-0.531388	no	0.110565	0.114775
108350706	0.2	0.08	0.2	0.12	0.19	0.47	0.22	0.17	-0.531388	no	0.167008	0.15612
102550976	0.08	0.13	0.11	0.12	0.01	0.06	0.03	0.08	-0.531388	no	0.167008	0.15612
LXLOC_015577	0.98	0.5	0.4	1.03	0.38	0.8	0.94	0.38	-0.531388	no	0.0744234	0.085067
103693100	0.31	0	0.12	0.06	0.24	0.2	0.12	0.12	-0.531388	no	0.424969	0.301187
LXLOC_025977	1.11	0.43	0.99	0.55	0.52	1.06	0.85	0.74	-0.531388	no	0.0506686	0.063268
LXLOC_011963	0	0.36	0.76	3.18	0.33	0.41	1.42	0.69	-0.531388	no	0.424969	0.301187
LXLOC_033964	1.01	0.97	0.68	1.03	0.31	1.09	0.64	0.63	-0.531388	no	0.259193	0.214093
LXLOC_022735	1.18	1.13	0.59	0.15	0.82	1.43	0.14	0.14	-0.531388	no	0.259193	0.214093
103693475	0.04	0.04	0	0.04	0.07	0.35	0.11	0.07	-0.531388	no	0.424969	0.301187
LXLOC_032018	0.24	0.62	1.37	0.73	0.61	0.35	0.08	0.53	-0.531388	no	0.167008	0.15612
108352522	0	0.12	0.25	0.25	0.12	0.2	0.12	0.12	-0.531388	no	0.424969	0.301187
LXLOC_000895	1.34	0.37	0	0.2	0.53	0.62	0.18	0.36	-0.531388	no	0.424969	0.301187
LXLOC_027811	1.09	0.81	0.94	1.23	0.94	1.37	0.74	0.69	-0.530026	no	1.74e-06	8.35e-06
LXLOC_024695	0.48	0.6	0.59	0.74	0.51	1	0.57	0.26	-0.529638	no	0.0149304	0.0242545
LXLOC_018723	0.85	0.62	0.93	1.29	0.8	0.71	0.39	0.8	-0.528594	no	0.00654536	0.0123214
LXLOC_000723	1.54	1.33	1.33	2.82	0.69	1.68	1.5	1.56	-0.52834	no	0.00698556	0.0130124
102553558	0.16	0.18	0.37	0.37	0.36	0.5	0.11	0.31	-0.528334	no	0.066049	0.0775995
LXLOC_023326	0.65	0.37	1.3	0.59	0.62	0.7	0.57	0.67	-0.528334	no	0.066049	0.0775995
108350042	0.22	0.29	0.21	0.25	0.1	0.19	0.07	0.14	-0.527635	no	0.097738	0.104678
LXLOC_025631	1.08	0.58	1.29	0.64	0.83	0.97	0.72	0.62	-0.527487	no	6.98e-05	0.000241327
103694275	1.02	0.75	0.51	1.34	1.17	1.46	0.1	0.93	-0.527116	no	0.0169966	0.0268967
LXLOC_027642	1.23	0.8	0.94	1.35	0.83	1.43	0.91	0.88	-0.527038	no	0.000592026	0.00160031
LXLOC_018521	0.7	0.43	1.21	0.06	0.72	0.41	0.31	0.18	-0.526522	no	0.146763	0.142365
102551966	0.28	0.25	0.22	0.1	0.13	0.15	0.04	0.1	-0.526522	no	0.146763	0.142365
LXLOC_029745	0	0.59	1	1.61	0.83	0	0.29	0	-0.526132	no	0.494301	0.333015
LXLOC_033987	8.89	5.14	5.72	8.08	4.59	8.07	6.37	5.18	-0.52609	no	6.95e-23	1.48e-21
LXLOC_031331	1.45	1.6	1.86	1.46	0.78	1.89	1.09	1.08	-0.525674	no	0.0586664	0.0707859
LXLOC_009676	0.59	0.36	0.96	1.16	0.68	1.07	1.13	0.44	-0.525322	no	0.0247141	0.036172
LXLOC_012040	1.04	0.54	0.32	0.24	0.6	0.51	0.31	0	-0.524468	no	0.225484	0.194314
LXLOC_011469	0.52	0.64	0.15	0.51	0.21	0.79	0.14	0.35	-0.524468	no	0.225484	0.194314
LXLOC_024622	0.21	0.97	0.86	1.29	0.25	0.76	0.54	0.39	-0.524468	no	0.0153444	0.0247921
LXLOC_009106	0.56	0.23	0	0.48	0.15	1.1	0.38	0.68	-0.524468	no	0.225484	0.194314
LXLOC_034640	1.46	1.16	1.32	1.45	0.48	0.74	1.22	0.6	-0.524468	no	0.035784	0.0485839
LXLOC_020163	1.12	0.88	0.78	1.1	0.7	0.99	0.68	0.51	-0.524468	no	0.00298807	0.00642242
LXLOC_013463	2.21	2.21	2.77	3.27	3.23	6.33	1.93	2.45	-0.523204	no	0.00394937	0.00810491
LXLOC_024319	0.74	0.31	0.86	0.67	0.62	0.98	0.54	0.76	-0.523063	no	0.0137279	0.0226263
108350936	0.18	0.13	0.12	0.19	0.11	0.11	0.09	0.08	-0.522122	no	0.0197208	0.0302353
LXLOC_010078	0.7	0.55	0.58	0.76	0.55	1.01	0.54	0.46	-0.521759	no	1.45e-05	5.86e-05
LXLOC_034998	1.03	0.77	0.65	1.12	0.31	0.55	0.63	0.62	-0.521263	no	0.0463905	0.0589983
LXLOC_032216	1.27	0.84	1.34	2.17	1.1	2.01	0.8	1.77	-0.521014	no	0.187041	0.169214
LXLOC_029386	0.82	0.88	1.34	0.81	0.64	1.23	0.74	0.64	-0.520941	no	0.0284577	0.0405362
LXLOC_027817	2.79	1.83	2.41	2.78	2	2.66	1.56	2.01	-0.52012	no	4.8e-22	9.89e-21
102547637	0.11	0.08	0	0.14	0.05	0.18	0.1	0.05	-0.519415	no	0.361472	0.26918
LXLOC_003442	0.81	0.74	0.81	0.6	0.69	1.51	0.58	0.54	-0.519415	no	0.0253965	0.0369559
102555011	0.31	0.18	0.23	0.08	0.25	0.12	0.17	0.02	-0.519415	no	0.113968	0.117655
LXLOC_002259	1.86	0.65	0.51	0.17	0	0	0.81	0.32	-0.519415	no	0.361472	0.26918
LXLOC_011158	0.01	0.02	0.04	1.07	0.72	0.01	0.05	0.01	-0.518564	no	0.0035043	0.00734732
LXLOC_029953	0.65	0.68	1.06	0.79	0.46	0.55	0.74	0.24	-0.51802	no	0.0226749	0.0337567
LXLOC_006284	0	0.19	0.24	0.1	0.17	0.25	0.06	0.07	-0.517997	no	0.158126	0.150028
LXLOC_032734	1.64	1.33	1.92	1.99	1.2	0.95	0.93	1.1	-0.516966	no	5.74e-08	3.54e-07
108352312	0.31	0.11	0.09	0.07	0.04	0.11	0.09	0.17	-0.516344	no	0.304472	0.239233
LXLOC_011781	2.05	0.96	1.76	1.7	1.41	1	0.8	1.36	-0.516056	no	0.0112882	0.0193213
103693138	0.09	0.04	0.09	0.05	0.04	0	0.05	0.03	-0.515563	no	0.17237	0.159891
LXLOC_010424	0.77	0.37	1.79	0	1.07	1.93	0.86	0.72	-0.515563	no	0.17237	0.159891
LXLOC_009862	1.17	0.42	1.17	0.74	1.08	2.05	1.4	0.55	-0.515563	no	0.17237	0.159891
LXLOC_023933	1.3	0.46	0.95	0.6	0.88	1.27	0.23	1.23	-0.515563	no	0.17237	0.159891
102553824	0.51	0.19	0.29	0.07	0.17	0.09	0.08	0.23	-0.515563	no	0.0536223	0.0661059
103694536	0.14	0.16	0.15	0.31	0.17	0.29	0.14	0.15	-0.515173	no	0.0274302	0.039356
LXLOC_012836	1.24	0.62	1.37	0.68	1	0.73	0.75	0.44	-0.5149	no	0.0292318	0.0413217
102546759	0.18	0.05	0.16	0.24	0.14	0.24	0.3	0.11	-0.514474	no	0.0890368	0.0972642
102553885	0.28	0.27	0.35	0.45	0.48	0.41	0.2	0.19	-0.513961	no	0.0476806	0.0603224
102548914	0.41	0.19	0.21	0.2	0.23	0.21	0.2	0.09	-0.513961	no	0.0476806	0.0603224
LXLOC_029042	0.66	0.42	0.47	0.15	0.47	1.03	0.21	0.47	-0.513961	no	0.0476806	0.0603224
LXLOC_024800	1.75	1.3	1.45	1.42	1.09	1.69	0.96	1.06	-0.513765	no	1.83e-31	5.97e-30
LXLOC_001593	0.77	1.48	1.55	0.53	0.47	2.23	1.46	0	-0.512529	no	0.310272	0.242354
LXLOC_014766	0.69	0.19	0.49	0.3	0.09	0.42	0.38	0.65	-0.512529	no	0.310272	0.242354
LXLOC_002142	0.39	0.5	0.39	0.26	0.37	1.55	0.63	0.25	-0.512529	no	0.310272	0.242354
LXLOC_008782	1.02	0.83	0.47	0.86	0.66	0.67	0.53	0.07	-0.512529	no	0.151306	0.145215
LXLOC_033434	3.43	2.22	8.46	5.19	4.27	2.81	2.76	4.37	-0.511688	no	0.00868567	0.0155638
108349812	0	0.09	0.31	0.24	0.37	0.34	0.05	0.1	-0.510497	no	0.328625	0.251973
LXLOC_027605	2.62	1.26	2.64	1.64	1.33	2.87	1.75	2.21	-0.510297	no	0.164248	0.15425
LXLOC_009490	1.21	2.34	1.83	4.17	2.05	1.54	0.39	1.14	-0.510077	no	0.1331	0.13226
102554693	0.12	0.03	0.05	0.05	0.05	0.11	0.06	0.09	-0.510077	no	0.1331	0.13226
LXLOC_020328	0.7	0	0.63	1.05	0.73	0.22	0	1.04	-0.509519	no	0.397753	0.287602
LXLOC_010388	833.19	624.36	681.26	859.25	492.2	901.34	491.6	665.29	-0.509321	no	0	0
102547502	0.05	0.05	0.07	0.13	0.03	0.15	0.06	0.13	-0.508055	no	0.26809	0.219354
108349531	0.26	0.25	0.15	0.56	0.24	0.22	0.25	0.1	-0.508055	no	0.26809	0.219354
LXLOC_035854	1.16	0.8	0.51	0.96	0.64	1.25	0.76	0.51	-0.507541	no	0.00304126	0.00651846
LXLOC_003178	3.37	1.51	3.82	2.6	2.41	5.13	3.66	2.21	-0.507161	no	0.00038359	0.00109537
LXLOC_029945	1.21	0.84	1.69	0.44	0.67	0.7	0.79	0.52	-0.506893	no	0.0489646	0.0615899
103690435	0.13	0.08	0.14	0.2	0.05	0.13	0.23	0.07	-0.506359	no	0.103545	0.109249
LXLOC_025753	2.62	0.84	1.16	1.62	1.35	2.66	2.5	0.82	-0.504915	no	0.0915324	0.099313
LXLOC_031044	0.29	0.9	1.07	0.07	0.07	0.54	0.14	0.27	-0.504915	no	0.232811	0.198577
LXLOC_033220	2.06	1.39	1.82	0.99	0.64	1.38	1.31	1.01	-0.504915	no	0.0387721	0.0515677
LXLOC_023979	0.33	0.71	0.08	0.57	0.46	1.31	0.16	0.23	-0.504915	no	0.232811	0.198577
LXLOC_026179	0.83	0.4	1.24	0.41	0.89	0.76	0.45	0.5	-0.504915	no	0.0915324	0.099313
LXLOC_023264	0.87	0.89	1.1	0.71	0.73	1.66	0.59	0.81	-0.504481	no	0.00311507	0.00664834
108351588	0.23	0.37	0.73	0.44	0.51	0.8	0.28	0.37	-0.504272	no	0.0152133	0.02463
LXLOC_011785	0.39	0.2	0.36	1.07	0.42	0.38	0.45	0.49	-0.504067	no	0.0345355	0.0471943
LXLOC_017209	1.48	0.63	0.82	1.23	0.69	1.31	0.86	1.16	-0.503672	no	0.0810165	0.0905524
LXLOC_000993	0.89	0.94	0.89	1.1	0.67	1.14	0.47	0.72	-0.503295	no	0.0307801	0.0431262
LXLOC_031353	1.49	1.17	1.74	1.78	0.93	1.44	1.35	1.1	-0.503239	no	6.68e-06	2.87e-05
LXLOC_033723	1.18	0.86	0.96	1.02	0.41	1.18	0.75	1.02	-0.503113	no	0.0121696	0.020531
102554391	1.12	0.11	0.5	0.33	0.42	0	0.16	0.69	-0.502895	no	0.176081	0.162283
LXLOC_030957	0.52	0.47	0.45	0.31	0.3	1.07	0.47	0.4	-0.50164	no	0.0636807	0.0755217
102548822	0.19	0.08	0.11	0.09	0.08	0.13	0.14	0.06	-0.500799	no	0.177546	0.163214
LXLOC_015197	1.43	0.5	0.84	1.68	0.98	0.62	0.93	0.8	-0.500799	no	0.0565397	0.0687282
102553996	0.2	0.08	0.09	0.13	0.1	0.12	0.09	0.11	-0.50005	no	0.0502421	0.062883
LXLOC_006456	0.69	0.7	0.88	1.15	0.52	0.6	0.58	0.56	-0.499909	no	0.00186077	0.00428449
LXLOC_011293	0.39	0.45	0.54	1.08	0.58	1.08	0.52	0.59	-0.499377	no	0.155718	0.148248
LXLOC_014224	0.44	0.42	0.54	0.32	0.31	0.87	0.31	0.46	-0.499377	no	0.155718	0.148248
[truncated: 11,689 more rows]
