# Supplementary material for: Transcriptome profiling of long noncoding RNAs and mRNAs in spinal cord of a rat model of paclitaxel-induced peripheral neuropathy identifies potential mechanisms mediating neuroinflammation and pain
Source: J Neuroinflammation. 2021 Feb 18;18:48. doi: 10.1186/s12974-021-02098-y (PMC7890637; doi:10.1186/s12974-021-02098-y)
Supplement: Supplementary file 2 — Additional file 2. [file 12974_2021_2098_MOESM2_ESM.xls]

## Sheet: DEmRNAs
GeneID		Control4	Control_2.FPKM	Control_3.FPKM	Control_1.FPKM	Model4	Model_1.FPKM	Model_3.FPKM	Model_2.FPKM	log2Ratio_Control.VS.Model	Pvalue_Control.VS.Model	FDR_Control.VS.Model
308309	Mboat7	0	0	0	0	0	0.53	9.06	2.82	10.4705	1.23e-112	1.86e-110
362849	2020-03-02	0	0	0	0	0	15.69	0.57	0	9.96339	5.09e-86	5.43e-84
117550	Kif5b	0	0	0	0	0	2.62	1.74	1.56	9.76308	2.97e-77	2.76e-75
LOC000654		0	0	0	0	0	0.29	0	2.95	9.56626	1.8e-69	1.46e-67
690188	Fam168b	0	0	0	0	0	0	1.63	1.88	9.50657	2.9e-67	2.26e-65
310958	Zzz3	0	0	0	0	0	2.08	0	0	9.35866	4.48e-62	3.19e-60
MXLOC_008222		0	0	0	0	3.93	0	0	0	9.24893	1.78e-58	1.2e-56
24564	Mpz	0.34	0.34	0.36	0.32	0.45	0.59	0.43	690.54	9.00398	0	0
25473	Lamb2	0	0	0	0	0	0	0	1.76	8.99784	5.72e-51	3.25e-49
171126	Ap3m1	0	0	0	0	0.58	2.45	0	0	8.91752	9.07e-49	4.93e-47
24977	RT1-Cl	0	0	0	0	0	0.65	0	6.04	8.40345	1.09e-36	4.25e-35
MXLOC_031701		0	0	0	0	0.26	0	0	2.29	8.3459	1.57e-35	5.94e-34
MXLOC_002749		0	0	0	0	0.91	0	0.86	1.14	8.32199	4.65e-35	1.74e-33
81512	Cnmd	0	0	0	0	0	0	0	4.56	8.28225	2.74e-34	9.94e-33
303132	Aff4	0	0	0	0	0	0	0.59	0	8.27916	3.14e-34	1.13e-32
305614	Sptbn1	0	0	0	0	0	0.79	0	0	8.24464	1.42e-33	5.03e-32
313210	Abca1	0	0	0	0	0	0.83	0	0	8.19183	1.35e-32	4.61e-31
309499	Myof	0	0	0	0	0	0	0.3	0.35	7.92409	4.81e-28	1.33e-26
689986	LOC689986	0	0	0	0	0.79	0	0.77	0	7.85819	5.07e-27	1.32e-25
29704	Pacsin1	0	0	0	0	1.2	0.51	0.4	0.65	7.71058	7.39e-25	1.74e-23
689826	Ncmap	0	0	0	0	0	0	0	10.05	7.7094	7.68e-25	1.81e-23
297480	Foxp1	0	0	0	0	0.44	0.81	0.58	0	7.67059	2.66e-24	6.09e-23
246235	Slc36a2	0.02	0	0	0	0	0	0	3.37	7.66951	6.94e-47	3.61e-45
293150	Stard10	0	0	0	0	1.06	0	0.88	1.37	7.63181	8.99e-24	2e-22
MXLOC_012406		0	0	0.03	0	0	0.03	0.03	5.68	7.6102	2.76e-45	1.38e-43
295228	Gpatch4	0	0	0	0	0	1.06	1.04	0	7.60977	1.78e-23	3.88e-22
MXLOC_012044		0	0	0	0	0	2.12	0	0	7.44579	2.18e-21	4.33e-20
288471	Trrap	0	0	0	0	0	0	0.26	0	7.38928	1.04e-20	1.97e-19
499288	Mob2	0	0	0	0.02	0.47	2.25	0	0	7.14456	5.95e-22	1.22e-20
291318	Nmt2	0	0	0	0	0	0	0.93	0.88	7.10477	1.33e-17	2.06e-16
314633	Ap3d1	0	0	0	0	0.27	0.1	0.1	0.09	7.09295	1.75e-17	2.69e-16
290831	Nsd3	0	0	0	0	0.18	0.34	0	0	7.02502	8.13e-17	1.21e-15
171547	Crispld2	0	0	0	0	0	0.48	0.14	0	7.01593	9.94e-17	1.47e-15
79128	Dab2	0	0	0	0	0	0.33	0	0.46	7.00058	1.39e-16	2.04e-15
293856	Pdzd4	0	0	0	0	0.69	0	0	0	6.86445	2.46e-15	3.3e-14
312200	Tmem209	0	0	0	0	0	0	0.54	0.55	6.67382	9.64e-14	1.15e-12
60563	Hr	0	0	0	0	0	0.32	0	0	6.55623	7.66e-13	8.38e-12
360801	Ncor2	0	0	0	0	0	0	0	0.2	6.46782	3.33e-12	3.43e-11
MXLOC_012336		0	0	0	0	0	0.34	0	0	6.45849	3.88e-12	3.96e-11
298805	Slc4a1ap	0	0	0	0	0.7	0	0	0	6.37595	1.42e-11	1.37e-10
63865	Lgmn	0	0	0	0	0	0.19	0.74	0	6.366	1.66e-11	1.59e-10
309674	Rrp1	0	0	0	0	0.44	0.48	0	0	6.35498	1.96e-11	1.87e-10
288908	Cc2d1a	0	0	0	0	0	0	0	0.48	6.31278	3.7e-11	3.43e-10
29487	Gstt2	0	0	0	0	0.19	0.87	0.11	0	6.29086	5.1e-11	4.66e-10
303811	Dvl3	0	0	0	0	0	0.04	0.75	0	6.28313	5.72e-11	5.2e-10
307403	Csf1r	0	0	0	0	0	0.39	0	0	6.2064	1.71e-10	1.47e-09
498423	Sertad2	0	0	0	0	0	0.24	0.73	0	6.15763	3.34e-10	2.76e-09
308901	Trim21	0	0	0	0	0.18	0	0	0.85	6.14915	3.75e-10	3.07e-09
301009	Nckipsd	0	0	0	0	0	0.47	0	0	6.14178	4.14e-10	3.37e-09
305171	Lin54	0	0	0	0	0	0	0.3	0	6.0635	1.16e-09	8.94e-09
367072	Arhgef12	0	0	0	0	0	0	0.1	0.17	5.98246	3.2e-09	2.33e-08
288022	Ccdc50	0	0	0	0	0.36	0	0	0.89	5.91263	7.41e-09	5.14e-08
361495	Usp29	0	0	0	0	0	0	0	0.18	5.91035	7.61e-09	5.27e-08
308023	Ssx2ip	0	0	0	0	0	0.12	0.24	0.11	5.89152	9.49e-09	6.5e-08
25218	Vps52	0	0	0	0	0	0	0	0.37	5.88642	1.01e-08	6.86e-08
291567	Ppargc1b	0	0	0	0	0	0.33	0	0	5.71569	6.62e-08	4.05e-07
309681	RGD1309594	0	0	0	0	0	0	0.6	0	5.6824	9.35e-08	5.58e-07
292771	Sipa1l3	0	0	0	0	0	0.22	0	0.05	5.65324	1.26e-07	7.38e-07
310695	Kirrel1	0	0	0	0	0	0.42	0	0	5.64009	1.44e-07	8.39e-07
25017	Myo5a	0	0	0	0	0.06	0.07	0	0.04	5.63568	1.5e-07	8.74e-07
81679	Jup	0	0	0	0	0.28	0	0	0	5.61734	1.8e-07	1.04e-06
315732	Uaca	0	0	0	0	0	0	0	0.2	5.53863	3.86e-07	2.1e-06
309377	Sfrp5	0.08	0.13	0.02	0.08	0.19	0.15	0.06	13.58	5.53291	2e-169	5.6e-167
307288	Gramd3	0	0	0	0	0	0	0.36	0	5.52796	4.27e-07	2.31e-06
288504	Snx8	0	0	0	0	0	0	0	0.34	5.48325	6.46e-07	3.38e-06
691042	Sbf2	0	0	0	0	0	0	0.13	0	5.45035	8.7e-07	4.46e-06
360961	Mxd4	0	0	0	0	0.61	0.17	0	0	5.44721	8.94e-07	4.57e-06
288031	Fam43a	0	0	0	0.2	2.19	3.11	1.03	2.53	5.42056	8.36e-131	1.57e-128
308318	Zfp978	0	0	0	0	0	0	0	0.53	5.40313	1.32e-06	6.52e-06
303496	Tbx21	0	0	0	0	0.11	0.02	0.05	0.17	5.38748	1.51e-06	7.35e-06
308593	Tmem143	0	0	0	0	0.53	0	0	0	5.37893	1.63e-06	7.86e-06
308463	Map3k10	0	0	0	0	0	0.23	0	0	5.35229	2.04e-06	9.69e-06
307868	Mon1b	0	0	0	0	0	0.2	0.1	0.11	5.34421	2.19e-06	1.03e-05
MXLOC_016848		0.07	0	0	0	0	1.12	0.75	0.83	5.29467	3.81e-56	2.45e-54
29750	Galnt7	0	0	0	0	0	0.22	0.11	0.02	5.29402	3.32e-06	1.51e-05
171083	Itfg1	0	0	0	0	0.23	0	0	0	5.28066	3.7e-06	1.68e-05
500084	Trim24	0	0	0	0	0.11	0.18	0	0	5.27003	4.03e-06	1.82e-05
171062	Nkg7	0	0	0.06	0	0.8	0.1	0.32	0.89	5.24997	9.66e-11	8.55e-10
29167	Dctn1	0	0	0	0	0	0	0	0.17	5.24781	4.81e-06	2.14e-05
64155	Scn7a	0	0	0	0	0	0	0	0.11	5.22524	5.75e-06	2.51e-05
292762	Eif3k	0	0	0	0	1.88	0	0	0	5.15455	9.89e-06	4.14e-05
316578	Slc16a14	0	0	0	0.01	0.18	0	0	0	5.0832	0.000854313	0.00220411
303394	Usp32	0	0	0	0	0.05	0	0	0.05	5.08185	1.69e-05	6.72e-05
24934	Klrk1	0	0.04	0	0	0.28	0.03	0.14	0.69	4.97244	5.15e-09	3.65e-08
116640	Tnc	0	0	0	0	0	0	0.1	0	4.96279	3.85e-05	0.000141508
25330	Lipe	0	0	0	0	0	0	0	0.16	4.89706	5.93e-05	0.000208134
84685	Ppp1r9a	0	0	0.07	0	0	0.89	1.04	0.24	4.87696	6.04e-52	3.52e-50
309860	Sobp	0	0	0	0	0	0	0.22	0	4.84261	8.37e-05	0.000283551
315600	Vps11	0	0	0	0	0.15	0	0	0	4.79396	0.000112699	0.000370258
25349	Scn2b	0	0	0	0	0	0	0.7	0	4.78004	0.000122535	0.000399001
311692	Fam217b	0	0	0	0	0	0.23	0	0.16	4.77102	0.000129314	0.000418828
363228	Tmeff2	0	0	0	0	0.06	0.1	0	0	4.74771	0.000148416	0.000474504
498079	Cd96	0	0	0	0	0.13	0	0.04	0.09	4.7354	0.000159494	0.000505246
289342	Rps6kc1	0	0	0	0	0	0	0	0.13	4.68613	0.000211594	0.000648586
140728	Cacng7	1.03	0.54	0	0	0.73	23.11	8	5.44	4.60373	4.58e-164	1.24e-161
361680	Lsp1	0	0	0	0	0	0	0	0.4	4.56264	0.000414385	0.00117437
64472	Naa35	0	0	0	0	0	0	0.18	0	4.5404	0.000465218	0.00129694
366261	Spo11	0	0	0	0	0	0.12	0	0.17	4.51301	0.000535309	0.00146612
192350	Cdk12	0.17	0	0	0	0.6	1.94	1.19	0.55	4.47267	5.65e-123	9.3e-121
361258	Cul2	0	0	0	0	0	0	0.11	0	4.41218	0.000879587	0.00226071
499021	Pacrg	0	0	0	0	0	0.26	0.09	0	4.34083	0.00122739	0.00300178
LOC002084		0	0	0	0	0	0.17	0	0	4.32995	0.00128968	0.00312894
MXLOC_025866		0	0	0	0	0.28	0	0	0	4.27287	0.00166321	0.0038941
311546	Tpx2	0	0	0	0	0	0.12	0	0	4.26433	0.00172643	0.00401807
MXLOC_034825		0	0	0	0	0	0	0.22	0.14	4.26147	0.00174804	0.00405875
MXLOC_007561		0	0	0	0.16	0	0	1.62	1.43	4.25156	6.33e-23	1.36e-21
314772	Epyc	0	0	0	0	0	0	0	0.24	4.24997	0.00183728	0.00423746
500567	LOC500567	0	0	0	0	0	0.15	0.07	0.02	4.24997	0.00183728	0.00423746
100365872	Eif4ebp3	0	0	0	0	0	0.11	0.16	0.4	4.20454	0.00222911	0.00500424
289227	Ly9	0	0.02	0	0	0.12	0.04	0.06	0.16	4.17597	1.92e-05	7.55e-05
25317	Fgf1	0	0	0	0	0.07	0	0	0.24	4.14372	0.00286324	0.00619469
312182	Rbm28	0	0	0	0.02	0.11	0.3	0	0	4.141	9.42e-10	7.32e-09
287715	Wnk4	0	0	0	0	0	0	0.08	0	4.14061	0.00289939	0.00626008
MXLOC_011316		0	0	0	0	0	0.18	0	0	4.13281	0.00299179	0.00642729
289295	Vom2r30	0	0	0	0	0	0.04	0.09	0	4.09797	0.00343533	0.00722767
305355	Tlr10	0	0	0	0	0.02	0.02	0.02	0.09	4.09797	0.00343533	0.00722767
680434	Dqx1	0	0	0	0	0.09	0	0	0.04	4.09637	0.00345702	0.00726634
116465	Ifngr1	0	0	0	0	0.07	0	0.11	0	4.08993	0.00354514	0.00742323
287477	Emc6	0.26	0	0	0	0	2.93	0.76	0.67	4.07497	1.37e-30	4.3e-29
83502	Cdh1	0.08	0	0.06	0.03	0.02	0.02	0.02	2.91	4.06964	1.06e-74	9.4e-73
359959	Rhebl1	0	0	0	0	0	0.17	0.12	0	4.06719	0.00387198	0.00798235
78960	Prx	0.59	0.53	0.62	0.66	0.8	0.34	0.51	37.75	4.0466	0	0
64031	Pdcd4	0	0	0.33	0	0	2.32	0	3.07	4.04073	8.65e-42	3.95e-40
315609	Cd3e	0.04	0	0	0	0.08	0	0.16	0.43	4.01551	6.42e-05	0.000223367
288271	Mrap	0	0	0.05	0.36	0	0.05	0	6.68	4.00486	2.2e-29	6.5e-28
305938	Spata13	0.07	0	0	0	0.64	0	0.22	0.21	3.98028	3.02e-25	7.23e-24
25542	Ccl3	0	0	0	0.06	0.17	0.34	0.17	0.23	3.92804	0.00011759	0.000384535
289594	Nipal1	0	0.03	0	0	0	0	0	0.45	3.92804	0.00011759	0.000384535
MXLOC_015343		0.78	0.34	0.6	0.97	35.99	2.02	0.93	0.87	3.87095	0	0
289457	Klhl8	0	0.08	0	0	0	0	0.99	0	3.7333	8.29e-18	1.31e-16
81682	Lum	0	0.08	0	0.27	0.11	0.63	0.2	3.44	3.66717	3.54e-39	1.48e-37
498335	Cxcl13	0	0	0.08	0	0.15	0.11	0	0.7	3.62848	1.78e-06	8.56e-06
81523	Myoc	0.57	0.12	0.31	0.1	0.17	0.26	0.02	12.84	3.60249	9.91e-138	2.05e-135
304883	Abl2	0	0	0	0.04	0	0.21	0.29	0	3.58053	3.83e-11	3.55e-10
24660	Pmp22	4.07	4.52	3.21	2.21	6.95	6.85	1.56	143.36	3.52221	0	0
287106	Prss30	0	0	0.02	0	0.07	0.07	0.05	0.1	3.51301	0.00134979	0.00325236
100124593	Cxcr6	0	0	0	0.08	0.27	0.15	0.15	0.34	3.51301	5.82e-06	2.54e-05
690716	Vom2r17	0	0.02	0	0	0.11	0	0	0.09	3.49817	0.000676364	0.00179685
688790	Pmp2	1.08	0.78	0.79	1.15	1	1.45	0.94	37.29	3.43158	6.87e-257	2.81e-254
499068	Zfp583	0	0	0	0.1	0.18	0.34	0.34	0.2	3.38465	1.36e-14	1.73e-13
366352	Mob3b	0	0.45	0	0	1.62	0.85	0.98	0.95	3.35105	5.2e-49	2.84e-47
688090	LOC688090	0	0	0.07	0	0	0	0	0.71	3.32153	0.00145003	0.00345376
63843	P2ry4	0.14	0.02	0	0	0.11	0.35	0.29	0.88	3.31961	3.82e-10	3.12e-09
100910616	Hmgn5	0.11	0	0	0	0	0	0	1.14	3.31435	4.52e-12	4.58e-11
679068	Tsfm	0.09	0	0	0	0	0.24	0.53	0.14	3.311	5.44e-06	2.38e-05
85483	Ciita	0.02	0.02	0.01	0.03	0.04	0.1	0.11	0.54	3.27597	1.83e-21	3.65e-20
84380	Dhh	0.03	0.03	0.03	0.17	0.02	0.03	0.05	2.51	3.25843	9.09e-32	3e-30
25300	Cd247	0.02	0	0	0	0.1	0	0.02	0.11	3.24997	0.0046103	0.0092238
499847	Prrg4	0	0.05	0.02	0.04	0.02	0.02	0	0.98	3.24997	2.37e-10	2e-09
MXLOC_031002		0.03	0.05	0	0	0.29	0.18	0.19	0.04	3.17133	1.51e-06	7.36e-06
MXLOC_025890		0.52	0.37	0.07	0.15	0	0.36	0.42	8.87	3.14223	5.52e-56	3.54e-54
MXLOC_006570		0	0.4	0	0	0.7	0.38	0.76	1.42	3.11349	1.75e-08	1.16e-07
298487	Cldn19	0.17	0.08	0.42	0.43	0.54	0.22	0.44	8.15	3.06962	9.02e-66	6.85e-64
406228	Krt2	0.01	0	0	0.09	0.75	0.12	0	0	3.04766	2.97e-09	2.17e-08
300713	Slc35f2	0	0	0.08	0	0.29	0	0.36	0	3.02812	1.94e-08	1.28e-07
MXLOC_032912		0.1	0.18	0.19	0.16	0.4	0.14	0.36	4.75	3.01321	4.45e-53	2.67e-51
170568	Dmbt1	0	0.01	0.02	0	0.05	0.03	0	0.19	2.92804	2.9e-05	0.0001093
360712	Morc1	0	0.01	0	0.01	0.05	0.09	0.04	0.02	2.92804	0.000640543	0.0017154
64345	Hif3a	0.1	0.19	0.44	0.25	2.06	1.18	2.22	1.9	2.91354	2.2e-64	1.64e-62
317335	Ddx3x	0.03	0	0	0	0	0	0	0.19	2.86169	6.74e-05	0.000233381
292168	Mcoln2	0.02	0.02	0	0.05	0.15	0.24	0.09	0.09	2.85404	2.05e-07	1.18e-06
293676	Ctsw	0.1	0.18	0	0.07	0.52	0.35	0.29	1.24	2.83493	3.53e-13	4.01e-12
364049	Slamf7	0.04	0	0.04	0	0	0	0.24	0.35	2.83493	0.00114443	0.00282595
303214	Trim16	0.12	0	0.11	0.16	0.38	0.23	0.13	2.04	2.79741	4.66e-45	2.32e-43
MXLOC_029846		0	0	0.38	0	1.72	0.2	0.75	0	2.78691	4.54e-17	6.86e-16
81780	Ccl5	0	0.27	0.17	0.25	0.89	0.31	0.4	3.01	2.78602	2.32e-10	1.95e-09
MXLOC_010721		0.27	0.04	0	0.43	1.02	1.49	0.63	1.79	2.75764	3.39e-19	5.95e-18
287662	Pcgf2	0	0	0.44	0.2	1.36	0.91	1.43	0.62	2.74982	6.61e-24	1.47e-22
304374	Fbxo24	0.04	0	0	0	0.09	0.05	0.07	0.04	2.7354	0.00203878	0.00463664
286938	Gimap4	0.03	0.03	0.08	0	0.35	0.03	0.08	0.48	2.7354	1.08e-06	5.42e-06
300791	Spg21	0	0	0	0.41	0.72	0.19	1.22	0.58	2.70926	6.16e-17	9.25e-16
689593	Dnajb2	0	0	0.29	0	1.51	0	0	0.39	2.70243	9.07e-15	1.17e-13
360323	RT1-N2	0	0.46	0	0.14	0.29	0.72	0.14	2.61	2.70161	3.17e-21	6.24e-20
360914	Plac8	0.19	0.92	0.37	0.12	2.55	1.86	0.77	4.79	2.69358	1.55e-26	3.95e-25
311848	Sh3glb2	0	0	0.19	0	0	0.53	0.68	0	2.65761	8.73e-10	6.82e-09
65129	Cldn1	0.13	0.08	0.12	0.14	0.08	0.17	0.24	2.48	2.65387	8.31e-39	3.42e-37
502372	Syce1	0	0.03	0.03	0	0.14	0.05	0.03	0.13	2.62848	0.00361943	0.00755007
MXLOC_020142		0.05	0	0.1	0.05	0.37	0	0.63	0.27	2.62415	5.3e-17	8e-16
315348	Nckap1l	0	0	0	0.36	0	0.85	0.53	0.91	2.62216	1.44e-42	6.76e-41
308584	Plekha4	0.44	0.57	0.4	0.25	0.32	0.43	0.3	8.88	2.60728	2.64e-106	3.79e-104
84386	Slpi	0	0.08	0.07	0.07	0.14	0.07	0.14	0.95	2.59101	0.000483163	0.0013399
312912	Prex2	0	0.19	0.09	0	0.18	0.33	0.94	0.22	2.58874	2.67e-32	8.99e-31
305066	Prox1	0.28	0.01	0	0	0.06	1.08	0	0.61	2.57485	5.88e-29	1.7e-27
84475	Cxcr3	0.05	0.08	0.1	0	0.38	0.23	0.21	0.49	2.56547	2.54e-09	1.87e-08
MXLOC_017764		0.51	0.32	0.74	0.62	0.46	0.32	0.5	11.46	2.55403	5.52e-33	1.91e-31
246766	Ggta1	0	0	0.09	0	0.15	0.04	0	0.32	2.53019	0.00065963	0.00175983
25679	Itpr3	0.07	0.24	0	0.12	0.5	0.31	0.36	1.26	2.52721	1.39e-81	1.4e-79
56824	Ifit1	0.12	0.08	0.26	0.33	1.91	0.11	0.9	1.63	2.50698	5.61e-34	2.01e-32
309775	Nepn	0.07	0.07	0.02	0.05	0.32	0.34	0.32	0.22	2.48604	1.23e-08	8.3e-08
689025	Mrps28	0.13	0	0	0.07	0.06	0.19	0.43	0.37	2.44559	0.00124615	0.00304175
64664	Arl3	0	0	0.23	0	1.2	0	0	0	2.3801	0.000410782	0.0011649
314879	Xpot	0.04	0	0	0	0.04	0.09	0.05	0.04	2.36679	0.000426592	0.0012047
MXLOC_003080		0.06	0.22	0	0.18	0.66	1.12	0.15	0.36	2.35333	3.73e-14	4.55e-13
414783	RT1-CE4	0	0	0.2	0	0.88	0	0	0.16	2.35323	5.19e-05	0.000184726
294456	Nt5dc1	0	0.2	0	0	0	0.24	0.65	0.1	2.34991	1.64e-10	1.41e-09
362429	Mfap5	0.1	0.26	0.1	0	0.24	0.28	0.09	1.63	2.33766	1.79e-07	1.03e-06
MXLOC_027520		0	0	0	4.36	0	8.09	13.29	0	2.32253	4.63e-22	9.56e-21
293103	Hikeshi	0.16	0	0.15	0	0.17	0.33	0.91	0.18	2.31496	7.76e-07	4.01e-06
308965	Chp2	0.03	0.07	0.17	0.03	0.03	0.13	0.1	1.29	2.31271	2.73e-07	1.53e-06
84352	Col1a2	0	0.17	0	0.38	0	0	0	2.72	2.31151	4.34e-42	2.01e-40
266803	Sostdc1	0.05	0.19	0	0.12	0.1	0.19	0.1	1.34	2.29061	2.5e-10	2.1e-09
361939	Mfsd8	0	0.06	0	0.04	0.18	0	0.03	0.29	2.27531	0.000870289	0.00224106
MXLOC_005297		0	0	3.59	1.59	2.15	6.66	8.76	7.66	2.26288	1.23e-206	4.1e-204
414792	RT1-CE10	0	0	0.75	0	0.21	0.22	0.14	3.03	2.25228	1.59e-13	1.86e-12
MXLOC_016381		0.2	0.22	0.21	0	0.39	0.56	0.2	1.73	2.24997	0.00428127	0.00868026
295541	Msh4	0	0	0	0.04	0.11	0.04	0.04	0.01	2.24997	0.00428127	0.00868026
497761	Cd2	0	0.12	0	0	0.04	0.07	0.04	0.39	2.24997	0.00428127	0.00868026
MXLOC_022531		0.04	0.19	0.12	0.14	0.1	0.09	0.15	1.87	2.20815	2.35e-29	6.92e-28
79429	Pdgfc	0	0	0.21	0.28	0.82	0.47	0.58	0.43	2.20702	6.25e-09	4.39e-08
291527	Stard6	0	0.39	0	0	1.03	0.26	0.15	0.27	2.19725	7.38e-08	4.49e-07
294175	Olr1714	0.19	0	0	0.05	0.22	0.31	0.45	0.09	2.19108	0.000378078	0.00108217
309142	Tesmin	0.06	0.02	0	0	0.08	0.04	0.15	0.09	2.17597	0.00163579	0.00383551
192203	Fap	0	0.02	0.05	0	0.05	0.07	0.05	0.15	2.17597	0.00163579	0.00383551
366518	Tnfrsf14	0	0.04	0.04	0	0.02	0.04	0	0.3	2.17597	0.00163579	0.00383551
680451	Nrbp2	0	0.08	0	0	0.03	0.23	0	0.07	2.16983	0.000476785	0.00132457
MXLOC_004121		0.25	0	0	0.34	0.44	0	1.71	0.43	2.11164	3.78e-13	4.29e-12
301081	Zdhhc3	2.86	2.76	3.25	0	6.99	6.72	13.56	10.4	2.10212	3.37e-202	1.08e-199
85424	Elf1	0.04	0.34	0.32	0.52	1.44	2.24	0.66	0.84	2.08965	6.21e-39	2.57e-37
MXLOC_020071		0.95	1.61	0.32	0.3	0.28	4.93	0.28	7.48	2.0771	7.94e-35	2.94e-33
687105	Arhgef16	0.03	0	0.04	0	0.07	0.03	0.04	0.16	2.06555	0.0010412	0.00260428
64195	Clec10a	0.17	0.26	0.52	0.24	0.32	0.6	0.5	3.5	2.05637	1.2e-21	2.4e-20
24546	Slco2a1	0.05	0.1	0.1	0.12	0.33	0.13	0.12	0.94	2.04699	2.51e-16	3.59e-15
289250	Olr1588	0.05	0	0.13	0.09	0.39	0.26	0.04	0.43	2.04352	0.000399694	0.00113639
302290	Ap3s1	0	0.53	0	0	0	0.39	1.65	0	2.03137	2e-08	1.31e-07
54283	Pfkfb4	0	0.12	0	0	0	0.47	0	0	2.03009	0.00139008	0.00333078
246776	Filip1	0	0.05	0.54	0.15	0.96	1.1	0	1	2.02251	4.95e-39	2.05e-37
58964	Nme6	0.57	0.29	0.46	0	1.79	0.2	1.71	1.62	2.01855	1.54e-16	2.24e-15
499300	Ptprcap	0.05	0.06	0.37	0.16	0.76	0.2	0.35	1.25	2.01551	8.92e-07	4.56e-06
502128	Pom121l2	0.02	0.01	0	0.01	0.07	0.06	0.02	0.05	2.01551	0.00455115	0.00912516
362506	Ccl19	0	0.13	0.06	0.06	0	0.24	0.18	0.6	2.01551	0.00455115	0.00912516
499390	Clasrp	0.6	0	0	0	1.08	0.76	0.62	0	2.0153	7.4e-16	1.03e-14
24930	Cd8a	0.03	0.13	0.06	0.12	0.2	0.23	0.26	0.62	1.99217	3.63e-06	1.65e-05
499017	Sytl3	0.07	0	0.02	0.04	0	0.15	0.12	0.22	1.97867	0.000251021	0.000752426
296081	Ccdc32	0.27	0.48	0	0	0	1.15	0.94	0.74	1.97007	5.98e-19	1.03e-17
MXLOC_013090		0.27	0	0	0	0.28	0	0.32	0.45	1.96772	0.000136784	0.000441078
114501	Lmx1b	0.22	0	0.4	0	0.43	0.35	0.71	0.96	1.96758	3.53e-15	4.69e-14
305236	Cxcl11	0.04	0.26	0.08	0.04	0.54	0	0.43	0.61	1.96367	1.48e-05	5.98e-05
311731	Scrn3	0	0	0.21	0	0.33	0.19	0	0.28	1.94939	0.00198054	0.00451876
684440	Tlr8	0.03	0.1	0.03	0.08	0.21	0.13	0.14	0.45	1.94512	5.73e-10	4.57e-09
MXLOC_019812		6.58	0.26	0.5	0.18	6.61	5.29	16.59	0.22	1.92353	2.99e-267	1.28e-264
309621	RT1-Ba	0.79	0.2	1.65	2.64	2.43	2.82	4.12	10.77	1.92035	3.81e-56	2.45e-54
113917	Lenep	0.1	0.3	0	0	0.68	0	0.58	0.19	1.9203	0.00406576	0.00830989
310258	Phc3	0.03	0.04	0.03	0.13	0.31	0.14	0.04	0.4	1.91925	1.69e-09	1.27e-08
290308	Dleu7	0	0	0	0.88	1.75	0.7	0.76	0.17	1.90686	8.03e-16	1.11e-14
305339	Nsun7	0	0.25	0	0	0.24	0.04	0.38	0.24	1.90208	0.000181876	0.000568178
296311	Cnbd2	0.12	0.11	0.3	0.27	0.58	0.89	0.7	0.84	1.89859	8.05e-19	1.38e-17
29517	Sgk1	15.63	15.23	36.6	25.93	56.28	90.94	106.69	93.65	1.89026	0	0
85247	S100a6	0.61	1.37	0.63	0.64	0	0.56	0.43	10.49	1.88092	1.06e-09	8.2e-09
25426	Cyp1b1	0.1	0.04	0.15	0.1	0.13	0.1	0.16	1.06	1.88022	5.66e-10	4.52e-09
298069	Col15a1	0.8	0.57	0.66	0.95	0.72	1.08	1.09	7.94	1.87074	9.76e-145	2.2e-142
297822	Tp53inp1	0.37	0.52	0.23	0	1.58	0.39	0.83	1.16	1.84853	1.67e-10	1.44e-09
503027	Map4k5	1.3	0	0.24	0.2	0	1.66	1.47	3.15	1.84661	6.45e-53	3.85e-51
287443	Acap1	0.05	0.02	0.08	0.06	0.14	0.17	0.15	0.29	1.84231	5.7e-06	2.49e-05
291328	Slc39a12	0.22	0.26	0.25	3.13	3.47	4.01	3.66	2.83	1.83256	1.22e-75	1.11e-73
84032	Col3a1	2.15	1.71	2.69	3.23	1.92	2.1	2.34	28.38	1.82831	0	0
MXLOC_008326		0.32	0.36	1.04	1.53	0.31	1.58	9.9	2.99	1.82718	6.95e-74	6.03e-72
MXLOC_014070		0.11	0	0	0.23	0.16	0	0.62	0.46	1.79944	1.3e-11	1.27e-10
362735	Coch	0.15	0.18	0.07	0.09	0	0.69	0.09	0.87	1.79843	0.00153885	0.00363581
287526	Serpinf1	0.38	0.34	0.26	0.46	0.39	0.52	0.5	3.54	1.79715	1.52e-17	2.35e-16
161476	Hspb2	0.26	0.28	0.17	0.44	0.25	0.49	0.25	2.9	1.78219	1.4e-05	5.7e-05
363577	Itk	0.03	0.04	0.02	0.05	0.04	0.11	0.12	0.2	1.77604	3.41e-06	1.55e-05
310526	Golim4	0	0.78	0	0	0.67	1.16	0.5	0.19	1.77547	9.25e-19	1.57e-17
498757	Aoah	0.02	0	0.12	0.02	0.07	0.14	0.02	0.34	1.76455	0.00165472	0.00387579
301323	Prim2	0.49	0	0	0	0.69	0.6	0	0.38	1.75575	1.54e-09	1.17e-08
25599	Cd74	2.49	2.82	6.7	9.94	9.33	11.81	12.31	40.21	1.74426	4.15e-190	1.24e-187
MXLOC_032225		0	0.42	0.41	0	0	1.13	1.2	0.38	1.72857	4.57e-11	4.2e-10
MXLOC_011553		0	0.4	0	0	0.3	0.79	0	0.15	1.7231	2.34e-05	9.03e-05
362918	Mtss1	0	0	0.1	0.54	1.32	0.44	0.14	0.26	1.71262	1.88e-24	4.32e-23
29139	Dcn	1.48	1.65	1.92	2.72	1.67	2.36	1.52	19.81	1.71111	2.01e-89	2.25e-87
MXLOC_019474		1.06	1.22	0.32	0.7	0.54	2.25	0.47	6.98	1.70459	3.18e-34	1.15e-32
85238	Synj1	0.06	0.71	7.94	0.42	8.79	4.07	8.94	7.63	1.6734	0	0
114090	Egr2	0.24	0.06	0.34	0.16	0.09	0.11	0.2	2.13	1.67221	8.68e-18	1.37e-16
360829	Ankle2	0	0.84	0	0.54	0.9	1.38	1.12	0.88	1.6708	1.17e-27	3.19e-26
300218	Tuba1c	1.57	1.74	1.84	1.5	2.62	1.72	1.43	15.12	1.66395	2.31e-67	1.81e-65
686539	Islr	0.94	0.66	1.49	1.15	0.75	1.32	1.46	9.82	1.65433	2.1e-58	1.4e-56
57301	Ccr1	0.09	0.05	0.17	0.06	0.25	0.14	0.19	0.58	1.64794	7.22e-06	3.09e-05
246245	Fmo2	0.1	0.29	0.28	0.61	0.71	0.89	0.9	1.45	1.62848	9.93e-18	1.56e-16
29393	Col1a1	5.3	3.28	4.29	6.01	3.55	5.5	4.5	44.34	1.61603	0	0
289758	Pold2	0	0	0.55	0	1.2	0	0.52	0	1.61492	1.15e-06	5.75e-06
29640	Dpm2	0	2.47	0.45	0	0.15	3.55	2.96	1.65	1.58729	9.87e-14	1.17e-12
364681	Rnf144b	0.49	0.24	0.24	0.34	0.39	1.64	1.34	0.54	1.58204	3.52e-26	8.78e-25
361615	Relt	0	0	0	0.64	0.89	1.08	0	0	1.5812	3.56e-12	3.65e-11
501002	Tmem266	0.11	0.16	0	0	0.39	0.4	0	0	1.57811	3.75e-05	0.00013799
MXLOC_011590		9.93	0	0	0	9.92	0	8.51	11.34	1.5763	2.74e-171	7.92e-169
25445	Fosl1	0	0.1	0	0.1	0.19	0.05	0.23	0.12	1.5719	0.00375854	0.00778859
312701	Cd163	0.22	0.17	0.24	0.28	0.52	0.47	0.59	1.13	1.57015	2.45e-24	5.63e-23
64043	Gcnt1	0.11	0.04	0	0	0.12	0.14	0.09	0.09	1.56735	8.95e-06	3.77e-05
498564	Itgbl1	0.17	0.33	0.14	0.2	0.08	0.18	0.1	2.1	1.56225	1.89e-12	2e-11
84590	Rab27b	0	0.15	0.26	0.49	0.72	0.44	0.92	0.58	1.56011	1.36e-05	5.54e-05
303970	Bbx	0	0	0	0.13	0	0	0	0.38	1.55448	0.0015405	0.00363824
140924	Il2rg	0.15	0.14	0.28	0.23	0.69	0.34	0.47	0.83	1.5437	2.48e-08	1.6e-07
MXLOC_026432		0.34	0.18	0	0.17	1.32	0.33	0.17	0.16	1.54083	4.45e-23	9.63e-22
353227	Zbtb16	4.14	4.66	6.47	4.79	13.5	12.87	17.29	14.5	1.53709	1.57e-251	6.28e-249
89813	Pdk4	3.32	3.09	6.39	3.75	7.69	12.78	15.13	12.34	1.53557	7.61e-125	1.3e-122
501194	Ppip5k2	0.26	0.47	0.4	0.1	0.69	1.1	0.42	1.3	1.52807	1.72e-13	2e-12
MXLOC_003063		0.15	0.18	0	0	0.1	0.43	0.21	0.19	1.52564	2.59e-05	9.88e-05
301020	Smarcc1	0	0.42	0	0	0	1.13	0	0	1.52335	2.06e-09	1.54e-08
316632	Ndufa10l1	0	0	0	5.17	4.43	5.02	5.67	0	1.5189	3.29e-40	1.43e-38
293618	Ifitm1	0.2	0.36	0.41	0.2	0.79	0.19	0.33	2	1.51301	5.71e-05	0.000200991
311168	Slc43a1	0.03	0.07	0.02	0.05	0.06	0.11	0.03	0.26	1.51301	0.00202369	0.00460708
311901	Lhx6	0	0.07	0	0.03	0.02	0	0.1	0.17	1.51301	0.00340785	0.00718272
296050	Emc7	0	0	0	1.35	0	3.86	0	0	1.51284	1.67e-07	9.64e-07
MXLOC_006522		0	0.21	0	0	0	0.18	0	0.37	1.51078	0.000149276	0.000476993
89811	Vegfb	0.58	0.37	0.41	0.48	0.4	0.85	3.42	0.57	1.5053	1.59e-18	2.67e-17
361744	Tmem252	0.45	0.43	0.75	0.77	1.48	1.04	1.42	2.89	1.50517	5.62e-27	1.46e-25
311331	Spint1	0.75	0.84	0	0.17	1.25	1.87	0.54	1.19	1.50244	8.92e-22	1.82e-20
300463	Herpud2	3.32	0.79	1.88	1.07	2.81	7.74	7.27	2.07	1.48965	2.45e-74	2.15e-72
246212	Sipa1l1	0.04	1.33	0	0	1.15	0.34	1.51	0.65	1.48766	8.66e-44	4.23e-42
29184	Cd36	0.13	0.14	0.21	0.15	0.2	0.16	0.23	1.17	1.4869	8.57e-10	6.71e-09
298518	Csf3r	0	0.42	0	0	1.04	0	0.08	0	1.48417	8.93e-08	5.35e-07
364227	Asb3	0.86	1.07	0.08	0.75	2.21	2.08	2.64	0.66	1.47826	1.58e-31	5.17e-30
266684	Cyp2d1	0.9	0.82	0.05	0.05	1.52	0.83	0.99	1.63	1.47587	1.6e-15	2.16e-14
682076	Mnx1	0.02	0.16	0.02	0.06	0.19	0.47	0.02	0.04	1.47236	0.0010853	0.0026985
54311	Timm17a	0	0	8.65	0.59	3.72	6.61	5.2	10.25	1.47236	1.23e-37	4.97e-36
360764	Zfp655	0.18	1.24	0.33	0.26	1.41	2.37	1.64	0	1.47091	1.65e-40	7.26e-39
170580	Fgf21	0.15	0.24	0.22	0.22	0.64	1.05	0.14	0.42	1.46861	0.00181884	0.00420099
100158232	Zfp9	0	0.47	0	0	0	1.21	0	0	1.46622	3.37e-10	2.78e-09
MXLOC_029665		0.27	0.34	0.23	0.14	0.37	0.43	0.45	1.4	1.45819	1.06e-29	3.19e-28
24855	Tsc2	0.65	0.05	0	0.2	1.11	0.08	1.28	0	1.44969	2.55e-26	6.46e-25
MXLOC_034550		0.37	0.29	0.32	0.35	0.27	0.31	0.42	2.59	1.44662	3.92e-25	9.32e-24
683713	Gal3st1	0.58	0.63	0	0.78	2.12	1.62	1.11	0.45	1.43127	5.25e-18	8.42e-17
MXLOC_025328		0.18	0.2	0.34	0.2	1.15	0.19	0.75	0.38	1.42969	9.12e-06	3.84e-05
29326	Gpx2	0.97	0.4	0.8	0.33	0.73	1.16	0.61	4.22	1.42911	2.96e-12	3.06e-11
314981	Col14a1	0.03	0.19	0.16	0.28	0.26	0.27	0.37	0.88	1.42386	4.49e-21	8.74e-20
MXLOC_031635		0.33	0.35	0.33	0.43	0.6	0.66	0.22	2.34	1.41694	3.74e-09	2.69e-08
362161	Rapsn	0.14	0.09	0.11	0.08	0.03	0.19	0.08	0.85	1.41347	0.000517824	0.00142399
287899	Adamts2	0.26	0.15	0.03	0.06	0	0	0.21	1.12	1.41078	4.41e-10	3.58e-09
493909	Aox3	0.1	0.19	0.19	0.31	0.13	0.3	0.17	1.48	1.40917	2.16e-18	3.57e-17
315212	Alg12	1.34	0	0.21	0.82	1.37	2.35	1.39	1.21	1.40196	1.94e-22	4.09e-21
MXLOC_031058		0.2	2.57	2.1	0.6	2.41	3.93	5.23	2.6	1.39575	3.08e-150	7.13e-148
338477	Sla	0.31	0.21	0	0.41	0.21	0.41	1.41	0.43	1.39147	7.82e-08	4.73e-07
MXLOC_007663		0.52	0.18	0.34	0.75	0.66	0.54	0.45	3.06	1.38927	6.61e-14	7.95e-13
MXLOC_030254		0.24	0.3	0.08	0.11	0.77	0.38	0.26	0.46	1.38871	2.68e-10	2.24e-09
MXLOC_005047		0.88	0	0.04	1.34	0.93	0.87	0.45	3.69	1.38583	7.71e-10	6.07e-09
MXLOC_025249		0.19	0.18	0.16	0.29	0.23	0.22	0.27	1.41	1.38383	1.11e-25	2.73e-24
MXLOC_027271		1.85	1.44	1.17	0.35	1.43	4.78	3.36	2.71	1.37285	3.52e-36	1.35e-34
301574	Cab39	0.19	0.14	0	0.74	0.3	0.3	0.71	1.49	1.361	4.56e-18	7.35e-17
361452	Ltv1	0	0	0	0.98	0.1	0.72	0.55	1.19	1.36093	3.37e-08	2.15e-07
29220	Thbs4	0.22	0.14	0.31	0.25	0.2	0.21	0.4	1.57	1.3596	9.61e-14	1.15e-12
25724	Itgb4	1.89	1.68	1.57	1.74	1.59	2.17	1.68	11.97	1.34498	1.33e-163	3.5e-161
690729	Vom2r19	0.06	0.08	0.03	0.05	0.04	0.06	0.28	0.16	1.34256	0.00173031	0.00402447
361685	Tnfrsf26	0.07	0.09	0.1	0.19	0.33	0.25	0.15	0.41	1.33613	2.02e-05	7.92e-05
MXLOC_009906		0.24	0.36	0.47	0	0.87	0.58	0.61	0.61	1.33576	5.19e-07	2.76e-06
MXLOC_023268		4.66	3.35	3.7	5.61	3.23	4.35	3.9	32.09	1.33172	0	0
83783	Sult1a1	0.82	1.02	1.39	1.22	1.75	1.72	2.43	5.23	1.33044	3.55e-21	6.96e-20
292310	Gpr31	0.31	0.67	0.85	0.93	2.2	1.4	1.12	2.17	1.32822	9.07e-11	8.07e-10
25337	Nfyc	1.6	1.91	0.99	0	2.55	1.34	3.57	3.6	1.32464	2.26e-33	7.94e-32
25240	Aqp1	0.17	0.08	0.06	0.1	0.06	0.11	0.09	0.76	1.3229	1.78e-05	7.05e-05
287821	Otop3	0.05	0.11	0.03	0.09	0.24	0.15	0.24	0.08	1.32036	0.000982683	0.00247978
MXLOC_027119		0	1.88	0	0.61	1.2	0.6	2.39	1.79	1.31235	3.47e-26	8.68e-25
300361	Cwc15	1.55	1.88	4.21	3.27	7.95	7.62	7.38	4.16	1.31154	1.81e-53	1.09e-51
293693	Cdc42bpg	0.19	0	0.52	0.34	0.8	0.33	0.92	0.63	1.30851	6.72e-26	1.66e-24
298914	Itgb1bp1	0	2.84	0.84	0.56	2.06	1.15	2.35	4.59	1.30558	1.22e-20	2.31e-19
313811	Dnajb5	0.24	0.39	0.28	0	0.98	0.41	0.83	0	1.30392	8.42e-10	6.59e-09
24588	Nefm	0	0.44	0	0.3	0.44	0.28	0.46	0.61	1.30146	1.27e-09	9.77e-09
171529	Kif2c	0.09	0.09	0.06	0.04	0.26	0.17	0.14	0.11	1.29483	0.000454687	0.001271
MXLOC_004977		18.37	21.2	16.67	22.69	18.98	17.62	16.22	138.61	1.28929	0	0
MXLOC_034551		0.37	0.28	0.37	0.48	0.3	0.34	0.34	2.67	1.28893	2.88e-28	8.07e-27
24424	Gstm2	0.56	0.15	0.63	0.91	0.4	0.53	0.67	3.85	1.2856	6.47e-06	2.79e-05
498066	Sh3bgr	0.22	0	0.34	0.11	0.51	0.58	0	0.55	1.2839	0.000656054	0.00175241
312566	Adamts9	0	0	0	0.1	0.15	0.04	0	0.05	1.28171	0.000322129	0.000939514
310694	Fcrl2	0.31	0.12	0.38	0.24	0.28	0.05	0.29	1.93	1.27597	4.65e-09	3.31e-08
309611	Vwa7	0	1.19	0	0	0	2.71	0	0	1.27117	1.14e-18	1.93e-17
314616	Arid3a	0	0.32	0.1	0.05	0.34	0	0.3	0.46	1.26891	4.42e-05	0.000159906
300721	Dnaja4	0.01	0.26	0.09	0.15	0.51	0.43	0.13	0.15	1.2646	0.000192816	0.000597585
MXLOC_002653		0.09	0.28	0	0	0	0.17	0.69	0	1.25435	8.9e-05	0.000299542
652957	Csf2ra	0	0.16	0.52	0.02	0	0.58	0.46	0.6	1.25426	0.000219014	0.000668547
25572	Tnfrsf4	0.38	0.13	0	0.08	0.53	0.24	0.36	0.28	1.24997	0.00394051	0.00809268
306342	Nxnl1	0.35	0.3	0.14	0.21	0.2	0.86	0.54	0.73	1.24997	0.00394051	0.00809268
685612	Col26a1	0.13	0.08	0.06	0.14	0.21	0.21	0.17	0.38	1.24997	4.56e-05	0.000164639
24484	Igfbp3	0.71	0.91	1.13	0.97	0.84	1.28	1.55	5.11	1.24739	1.28e-30	4.03e-29
MXLOC_028409		0.13	0.41	0.27	0.81	0.22	0.74	0.63	2.26	1.24558	2.89e-29	8.44e-28
191572	Ahnak	1.49	0.65	0.66	1.02	1.63	0.9	2.96	3.59	1.24237	3.9e-227	1.43e-224
66030	Synpr	0.42	3.29	3.04	1.11	1.49	6.1	7.01	3.67	1.24013	6.99e-40	2.99e-38
299186	Dpf3	0.19	0.39	0.47	0	0.64	0.33	0.5	0.97	1.23996	2.41e-05	9.26e-05
MXLOC_031631		0.08	0.17	0.04	0.15	0.19	0.14	0.69	0	1.23753	0.00355247	0.00743416
498587	Ldb3	0.02	0.18	0	0.27	0.45	0.28	0.29	0.58	1.2353	1.05e-06	5.31e-06
295703	Serping1	0	2.22	2.13	1.75	1.48	3.06	3.44	6.18	1.23096	4.58e-35	1.71e-33
MXLOC_020891		0.88	0	0.16	0.29	0.41	1.01	0.66	1.05	1.2276	0.000186755	0.000581561
363112	Mrap2	1.15	0.43	0	1.51	0.39	3.78	3.06	0	1.22359	1.14e-13	1.35e-12
296312	Aar2	0	0.28	0.6	0.34	0.49	1.35	0	0.99	1.21837	2.06e-11	1.97e-10
308831	Tenm4	0.45	0.53	1.44	1.52	2.19	2.72	2.39	1.94	1.21523	7.07e-109	1.05e-106
MXLOC_032668		1.06	0.63	1.91	1.65	2.72	2.84	3.02	3.69	1.21494	3.34e-47	1.75e-45
362431	Clec4a3	0.4	0.39	1.11	0	1.03	0.56	0.72	2.06	1.21231	2.01e-05	7.87e-05
288621	Mrps17	0.2	0.32	0	0.28	0.17	1.21	0.34	0.1	1.21124	0.000228685	0.000694217
691141	LOC691141	0.16	0.24	0.32	0.13	0.46	0.39	0.18	0.88	1.20488	0.000171602	0.000539238
287435	Cd68	0.24	0.93	0.38	0.48	1.11	1.06	0.54	1.89	1.20368	2.75e-08	1.77e-07
685157	LOC685157	0	0.11	0.4	0.53	0.42	0.42	0.55	1.03	1.20267	4.24e-05	0.000154312
65171	Scamp5	0	0.58	0.3	0.49	1.56	0.55	0	0.99	1.19967	8.93e-06	3.77e-05
291022	Ptpdc1	0	0.28	0.06	0	0.76	0	0	0	1.19637	0.00023185	0.000702252
362021	Gpsm2	0.74	0.8	0	0.83	1.78	0.49	1.25	1.87	1.19501	4.99e-19	8.67e-18
MXLOC_015213		2.71	3.1	6.47	9.56	5.34	9.14	6.95	28.62	1.19462	1.95e-87	2.16e-85
287422	Per1	2.88	3.53	7.26	4.73	9.69	11.02	9.83	11.68	1.19446	1.15e-220	3.96e-218
361487	Zfp52	0.08	0	0	0.5	0.45	0.36	0.31	0.23	1.19334	1.77e-06	8.53e-06
MXLOC_030678		36.34	38.52	1.34	1.7	43.1	40.29	42.13	47.12	1.19143	8.57e-133	1.64e-130
300219	Troap	0.11	0.19	0.05	0.07	0.14	0.32	0.25	0.22	1.18584	0.000526715	0.00144528
94204	Ece1	0.53	1.02	0.67	0.86	1.87	1.45	2.43	1.21	1.18534	3.16e-26	7.9e-25
25456	Glrb	1.83	10.55	10.63	8.26	18.21	18.65	16.79	16.75	1.18339	4.17e-129	7.58e-127
686075	Gapt	0.11	0.18	0.29	0.08	0.57	0.36	0.31	0.26	1.1833	5.96e-05	0.000209088
85237	Ptp4a2	1.57	3.44	2.28	1.72	4.12	4.41	6.42	5.17	1.18169	2.96e-27	7.88e-26
64018	Slc33a1	1.27	0.56	1.18	0	1.64	2.18	1.21	1.75	1.17755	3.86e-18	6.25e-17
498022	RGD1559482	0.12	0.13	0.36	0.36	0.35	0.4	0.12	1.32	1.17597	0.00420268	0.00854797
MXLOC_022216		1.69	0	0	0.53	1.97	0	0	3.06	1.17059	1.39e-12	1.49e-11
295985	Mettl15	0.2	0.07	0.04	0.07	0.18	0.37	0.19	0.09	1.16832	0.00237287	0.00527321
25253	Dpp4	0.02	0.01	0.02	0.08	0.02	0.01	0.01	0.27	1.16251	0.00361362	0.00754151
291327	Mrc1	0.66	0.65	0.6	0.93	0.7	1.11	1.25	3.25	1.15902	4.26e-43	2.04e-41
308501	Cd22	0.04	0.07	0.16	0.07	0.4	0.11	0.13	0.12	1.15686	7.21e-05	0.000248464
360202	Ston1	0.15	0.51	0.27	0.31	0.23	0.83	0.26	1.41	1.15414	4.42e-12	4.49e-11
684538	Echdc3	0.12	0.16	0.24	0.21	0.23	0.35	0.67	0.38	1.15044	0.000638745	0.0017111
498355	Grxcr1	0.13	0.51	0.28	0.23	0.88	0.52	0.49	0.6	1.14732	0.000207616	0.000637953
MXLOC_025250		0.32	0	0.46	0.06	0.5	0.33	0.29	0.75	1.14515	0.00406492	0.00830986
246150	Akap9	0	0.7	0	0	0.94	0.53	0	0	1.14466	1.17e-23	2.58e-22
65198	Kcnh1	0.14	0.21	0	0.06	0.08	0.15	0.67	0	1.14437	1.74e-06	8.37e-06
310643	Efna4	0.14	0.11	0.1	0.41	0.24	0.4	0.37	0.7	1.14104	0.00120688	0.00295942
499254	Tmc7	0	0	1.53	0	2.42	0.98	0	0	1.12989	3.83e-10	3.13e-09
308762	Ttll13	0.06	0.11	0.05	0.07	0.12	0.21	0.14	0.13	1.12444	0.000892311	0.00228807
100912108	Nupr1	0.22	0.48	0.67	0.22	0.43	0.35	0.5	2.12	1.12069	0.00196493	0.00448781
MXLOC_034507		0.74	0.87	1.47	1.43	2.5	2.2	2.67	2.4	1.12053	5.18e-36	1.99e-34
315798	Zfp280d	0	2.76	0.47	1.42	0.02	4.1	2.69	2.98	1.10617	8.42e-50	4.69e-48
304941	Pogk	1.32	0.75	0.45	1.02	1.77	1.83	1.92	2.11	1.10606	3.76e-63	2.7e-61
689256	Tpd52l1	0.97	1.56	1.04	0	2.42	1.86	1.64	1.57	1.10112	2.25e-11	2.13e-10
294643	Lhfpl2	0.2	3.51	3.93	4.38	6.25	6.65	5.02	7.82	1.10043	1.53e-126	2.67e-124
MXLOC_015625		0.23	0.19	0.19	0.47	0.16	0.33	0.23	1.6	1.09898	2.59e-14	3.22e-13
25740	Gnaz	0	0.48	0.37	0	1.72	0	0	0.07	1.0943	0.00025478	0.00076201
58923	Mefv	0.01	0.18	0.12	0.1	0.21	0.22	0.13	0.3	1.0931	0.000165335	0.000521966
310540	Fam198b	0.64	0.83	1.04	1.06	2	1.59	1.59	2.44	1.09084	2.36e-32	7.98e-31
MXLOC_020087		0.66	0.16	0.53	0.21	0.33	1.29	0.6	1.09	1.08612	5.3e-18	8.48e-17
246773	Lrrc3	0	1.16	0	0	0.24	0.94	0	1.11	1.07779	0.00158328	0.0037253
298878	Osr1	0.05	0.13	0.31	0.21	0.05	0.11	0.14	1.16	1.07006	0.000575386	0.00156252
MXLOC_011289		0.53	0.3	0.3	0.21	0.61	0.58	1.12	0.48	1.06904	2.28e-18	3.77e-17
362645	Atp13a2	1.17	0.86	0.54	1.66	0.45	1.51	3.9	3.05	1.069	2.24e-38	9.15e-37
25482	Mras	8.33	0	1.58	0	2.71	8.12	6.08	3.96	1.06829	1.04e-82	1.08e-80
363251	Nhej1	0	0.16	0.16	1.19	0.84	0.94	0.59	0.81	1.06681	4.26e-06	1.91e-05
289459	Slc10a6	0.68	0.56	0.6	0.64	1.13	0.93	1.75	1.37	1.06555	2.92e-07	1.62e-06
300682	Tmprss13	0.26	0.11	0.02	0.12	0.19	0.36	0.2	0.32	1.06235	4.93e-05	0.000176269
266780	Rimbp2	0.39	1	0.5	0.18	1.66	1.4	0.9	0.3	1.06196	1.56e-33	5.51e-32
MXLOC_012107		1.43	0	0.54	1.76	1.99	2.41	1.85	1.63	1.0557	8.02e-26	1.98e-24
MXLOC_024796		0.48	0.58	0.39	0.25	0.86	0.81	0.82	0.98	1.04706	0.000132463	0.000428476
MXLOC_025976		0.27	0.41	0.31	0.69	0.3	0.34	0.3	2.52	1.04658	5.36e-17	8.08e-16
MXLOC_007662		0.3	0.24	0.28	0.5	0.29	0.62	0.27	1.53	1.04604	5.27e-09	3.72e-08
MXLOC_026958		0.35	0.21	0.06	0.28	0.93	0	0.57	0.34	1.04602	0.00190665	0.00437397
MXLOC_027140		1.3	1.38	1.99	1.41	3.31	2.64	2.83	3.71	1.04492	5.45e-27	1.41e-25
MXLOC_022920		0	0.12	0	17.21	0.06	0.58	0.16	35.53	1.04447	1.78e-79	1.72e-77
MXLOC_030595		0.62	0	0	1.22	0.6	1.48	0.6	1.19	1.04445	1.46e-25	3.57e-24
298598	Necap2	0.21	0.21	0.54	0	0.54	0.19	0.29	0.95	1.04182	3.74e-05	0.000137891
MXLOC_016753		0.76	1.42	0	0	1.25	1.23	0.32	1.53	1.03946	5.89e-23	1.26e-21
81518	Mef2d	0	1.69	1.75	1.19	2.09	3.04	2.35	1.95	1.03942	4.63e-22	9.56e-21
MXLOC_027139		0.18	0.27	0.17	0.32	0.48	0.47	0.7	0.27	1.03797	4.03e-07	2.19e-06
65154	Wisp1	0.15	0.2	0.3	0.21	0.35	0.26	0.19	0.96	1.03238	0.00010629	0.000351495
497942	Cxcl16	0.86	1.57	0.81	1.02	1.54	1.62	2.17	3.22	1.02184	8.52e-16	1.17e-14
300947	Tfdp2	0.77	1.54	0.13	1.62	2.04	1.49	2.13	2.5	1.02048	8.89e-21	1.7e-19
293749	Ms4a6bl	0.58	0.75	0.55	0.51	1.18	1.04	0.47	2.09	1.01881	1.2e-07	7.03e-07
291377	Rttn	0.27	0	0	0	0	0	0	0.55	1.01867	2.39e-05	9.21e-05
362938	Scrib	0.38	0.24	1.4	2.61	2.05	3.93	2.11	1.44	1.01733	3.69e-55	2.29e-53
100910872	Nat6	0	1.87	1.61	0	1.21	1.7	2.22	1.73	1.01621	7.65e-11	6.88e-10
MXLOC_019482		0.2	0.26	0.28	0.16	0.55	0.73	0.31	0.22	1.0156	8.17e-09	5.64e-08
499537	Fyb1	0.15	0.4	0.4	0.34	0.77	0.6	0.48	0.76	1.01551	1.72e-08	1.14e-07
60347	Cep78	0.58	0.25	0	0.49	0.76	0.76	0.66	0.48	1.01528	6.55e-08	4.01e-07
MXLOC_011944		0.25	1.18	0.74	0	2.43	1.39	0	0.46	1.01493	5.28e-09	3.73e-08
294978	RGD1307100	0.17	0.43	0.16	0.09	0.42	0.46	0.38	0.42	1.01396	0.000986627	0.00248827
29469	Lbp	0.13	0.07	0	0.34	0.13	0.02	0.08	0.87	1.01211	0.00275924	0.00600829
60327	F13a1	0.26	0.42	0.52	0.43	0.47	0.59	0.44	1.78	1.01078	7.34e-13	8.04e-12
MXLOC_031789		0.46	1.44	1.09	1.84	3.45	3.52	1.85	0.88	1.01061	6.38e-21	1.23e-19
89805	Angpt2	0.58	0.37	0.49	0.55	0.54	0.93	0.94	1.58	1.00873	2.31e-10	1.95e-09
100366030	LOC100366030	0.56	0.58	0.93	0.29	1.74	1.24	0.81	0.88	1.0073	0.00191091	0.00438205
171131	Chrnb3	0.05	0.02	0.11	0.24	0.04	0.1	0.04	0.64	1.00605	0.0020089	0.00457928
116510	Timp1	2.58	2.72	1.67	1.23	4.09	2.58	4.39	5.11	1.0046	1.96e-11	1.87e-10
84423	Nrtn	1.43	1.24	1.56	1.29	0.66	0.51	0.92	0.65	-1.00157	0.000185468	0.00057786
286915	Vom2r53	0.3	0.09	0.35	0.12	0.16	0.11	0.11	0.05	-1.00269	0.00108644	0.00270019
500131	Creb5	0.98	0.5	0.07	0.7	0.61	0.16	0.25	0.1	-1.00497	9.21e-11	8.19e-10
MXLOC_015935		1.02	1.1	0.66	0.73	0.26	0.39	0.29	0.78	-1.00705	6.3e-05	0.000219665
89809	Rfc1	0.89	0	0.76	0.98	0	1.31	0.01	0	-1.00737	4.03e-14	4.91e-13
414788	RT1-T24-3	2.02	10.36	3.74	3.07	3.49	1.19	1.73	2.9	-1.01099	2.07e-27	5.53e-26
295568	Hltf	0.58	1.37	1.48	1.2	0.28	0.52	0.71	0.77	-1.01217	9.74e-24	2.16e-22
288369	Pex11g	1.1	0.68	1.37	1.56	0.31	0.52	0.91	0.58	-1.01902	1.51e-06	7.36e-06
366347	Cfap206	0.29	0.44	0.04	0.27	0.16	0.15	0.07	0.12	-1.02133	0.00148157	0.00351651
289728	RGD1560394	1.81	1.86	0.39	1.43	0.87	0.37	0.95	0.46	-1.02656	0.000167149	0.000526936
65190	Rsad2	0.66	5.64	3.15	0.98	1.8	0.72	0.88	1.6	-1.03234	3.52e-39	1.48e-37
65054	Aqp9	3.03	1.4	2.84	1.42	0.96	1.3	0.33	1.64	-1.03396	3.51e-16	4.96e-15
501630	Mum1l1	0.4	0.86	0.48	0.26	0.19	0.34	0.44	0	-1.03642	2.47e-09	1.82e-08
24795	Serpina3n	0.14	1.32	0.15	0.06	0.51	0.09	0.11	0.07	-1.03719	9.82e-05	0.00032729
295052	Ccna1	0.4	0.45	1	0.26	0.34	0.26	0.23	0.19	-1.04009	4.72e-05	0.000169471
100911235	Med7	0.96	1.8	1.37	0.88	0.43	1.02	0.94	0	-1.04646	3.8e-07	2.08e-06
MXLOC_030921		0.55	5.33	2.64	0.98	1.63	0.88	0.51	1.46	-1.04985	4.73e-23	1.02e-21
362572	Artn	0.4	0.66	0.59	0.64	0.42	0.18	0.27	0.24	-1.05233	0.000200123	0.000617081
500906	Cyth4	0	0.41	1.1	0	0.57	0	0	0.16	-1.05332	1.23e-05	5.05e-05
500077	Cyren	0.92	0	0.84	0.96	0.93	0	0	0.39	-1.06521	4.49e-06	2.01e-05
295928	Slc39a13	1.16	0.92	1.08	0	0	1.15	0	0.33	-1.06617	1.46e-09	1.11e-08
316640	Atg4b	2.53	0	1.77	2.25	1.81	0.64	0.36	0.36	-1.07143	4.36e-19	7.62e-18
688996	Kcnk16	0.27	0.2	0	0.32	0.07	0.16	0.05	0.1	-1.07196	0.00272714	0.00595091
293056	Cpeb1	0.18	0.55	0.2	0.51	0.08	0.12	0.21	0.28	-1.07333	1.69e-05	6.72e-05
294228	RT1-S3	1.73	13.07	8.51	3.02	5.45	1.78	1.31	3.73	-1.07449	1.57e-76	1.43e-74
306934	Ripor2	0.15	0.1	0.2	0.21	0.1	0.04	0.14	0.04	-1.0756	0.000277675	0.000821419
498945	Zfp90	0	0.91	1.22	1.72	0	1.15	0.31	0.35	-1.07786	9.33e-11	8.29e-10
LOC002060		0.81	0.41	1.29	0.65	0.46	0.36	0.33	0.36	-1.08187	1.71e-27	4.61e-26
300783	Hacd3	68.62	1.9	58.53	1.49	0.29	0	0.28	60.92	-1.08934	0	0
315215	Mlc1	4.77	4.21	5.86	4.5	2.51	1.46	1.46	3.63	-1.09226	2.52e-61	1.75e-59
362275	B4galt5	1.67	0	0	0	0	0.78	0	0	-1.10037	8.42e-05	0.000284806
302554	Glod5	0.52	1.11	0.58	1.03	0.44	0.49	0	0.55	-1.1017	0.00156366	0.00368503
MXLOC_007741		0.52	1.44	0.09	0.74	0.3	0.49	0.08	0.38	-1.10298	1.16e-05	4.81e-05
499765	Cfap77	0.31	0.45	0.12	0.21	0.09	0.16	0.09	0.16	-1.10438	0.0023917	0.00530701
498159	Spry3	0.38	0.79	1.16	1.1	1.34	0.1	0.16	0	-1.10554	1.13e-05	4.7e-05
25065	Slc12a1	0.09	0.1	0.04	0.13	0.03	0.04	0.06	0.04	-1.1059	0.00296075	0.00637149
245963	Egfl7	1.82	1.68	1.17	0.78	1.26	0.78	0	0.46	-1.11103	8.71e-13	9.46e-12
361684	Nap1l4	7.73	8.69	2.73	8.73	2.09	3.39	2.7	4.62	-1.11168	6.2e-73	5.31e-71
24312	Dhfr	2.05	0.69	0.89	0.6	0.34	0.53	0.64	0.43	-1.11814	0.000111607	0.000367355
363474	Apoo	0	3.51	0	1.68	0.29	0.54	0	1.46	-1.123	4.85e-06	2.15e-05
MXLOC_003520		1.23	3.44	2.27	1.71	1.39	0.82	1.02	0.69	-1.12316	1.23e-15	1.69e-14
314061	Uvssa	0.18	0.42	0.32	0.28	0	0.26	0.29	0	-1.12449	4.25e-05	0.000154507
MXLOC_003987		1.17	33.46	21.46	3.41	12.94	3.42	3.38	6.79	-1.13289	2.08e-135	4.12e-133
288985	Insig2	0	2.46	1.27	0.77	0.31	0	1.42	0.27	-1.13612	0.000113915	0.000373695
306404	Spock3	0.48	0	0	0.13	0	0.28	0	0	-1.13795	0.00114263	0.00282351
MXLOC_011280		1.19	1.52	1.57	0.72	0.8	0.21	0.29	0.95	-1.1399	6.38e-39	2.63e-37
MXLOC_025132		0	3.5	0	1.88	0	2.35	0	0	-1.14113	4.89e-08	3.04e-07
64677	Srd5a2	0.09	0.71	0.14	0.07	0.07	0.02	0.13	0.22	-1.14235	0.00257227	0.00565357
MXLOC_019380		1.94	15.31	10.09	2.93	4.55	2.74	2.16	4.07	-1.14997	1.37e-88	1.53e-86
24954	Insr	1.61	1.23	2.03	1.05	0.72	0.36	1.46	0.14	-1.15148	2.82e-41	1.27e-39
287420	Pfas	0	0	0.61	0	0	0	0	0.27	-1.15512	7.78e-05	0.000265804
499189	Wdr93	0.17	0.22	0.32	0.3	0.2	0.04	0.09	0.13	-1.15602	0.000628547	0.00168635
361416	Cenpn	0.61	0	0	0.66	0.58	0	0	0	-1.15714	0.000320833	0.000936354
364073	Ddx3y	0.61	0.63	0.39	0.27	0.26	0.21	0.18	0.19	-1.1598	7.21e-09	5.02e-08
317470	Egfl6	0.59	0	0.57	0	0	0	0.52	0	-1.16192	4.47e-05	0.000161493
114247	Slfn4	0.29	2.01	1.62	0.3	0.63	0.07	0.14	1.01	-1.163	5.67e-27	1.47e-25
MXLOC_016789		1.65	3.17	0.62	2.49	0.94	1.57	0.25	0.61	-1.1661	2e-33	7.05e-32
309525	Slc16a12	0.82	0.94	0.16	0.26	0	0.51	0.23	0.21	-1.16745	2.4e-06	1.12e-05
MXLOC_019476		2.94	27.8	13.81	7.03	7.61	5.16	4.22	5.45	-1.16956	9.23e-108	1.36e-105
MXLOC_030408		0.75	2.19	1	1.08	0.51	0.54	0.78	0.37	-1.17226	7.58e-16	1.05e-14
LOC001050		2.22	2.61	0.26	2.76	0.24	1.35	1.37	0.38	-1.18206	6.9e-17	1.03e-15
MXLOC_006014		0.89	4.43	3.61	1.71	1.81	0.72	0.72	1.37	-1.18433	1.3e-27	3.53e-26
299700	RGD1563365	0	0.54	0.49	0.93	0	0.06	0.36	0.43	-1.18586	0.000382158	0.00109164
MXLOC_004447		1.13	1.36	0.04	1.58	0.43	0.73	0.08	0.56	-1.18743	9.94e-07	5.04e-06
MXLOC_024033		0.31	0.23	0.24	0.48	0.19	0.2	0	0.16	-1.18969	0.000136153	0.000439444
404781	Iqsec3	14.2	8.03	11.26	9.88	3.76	1.38	5.99	7.93	-1.19011	0	0
MXLOC_008631		29.18	19.24	24.81	32.3	13.95	7.15	10.25	14.72	-1.19054	2.65e-112	4e-110
252859	Mlnr	3.28	1.66	2.51	1.23	0.1	1.91	0.53	1.23	-1.19101	7.8e-13	8.52e-12
309837	Adamts14	0.18	0.11	0.03	0.19	0.04	0.06	0.06	0.05	-1.2032	0.00100824	0.00253372
307801	Gfod2	3.35	1.69	1.31	1.83	0.19	0.92	0.8	1.62	-1.20653	4.47e-23	9.65e-22
362886	Rassf3	1.26	0	0.7	0.05	0	0	0.83	0.05	-1.21078	2.13e-10	1.81e-09
303660	Btbd17	3.11	1.84	3.41	2.6	1.3	1	0.25	2.19	-1.21291	2.21e-41	9.96e-40
116638	Slc17a7	3.79	0.96	1.75	1.54	0.66	0.88	0.9	1.03	-1.21597	1.4e-22	2.96e-21
MXLOC_013428		0.29	1.95	1.7	0.44	0.55	0.33	0.37	0.6	-1.21803	1.29e-08	8.65e-08
MXLOC_007897		0.24	1.23	0.54	0.4	0.3	0.2	0.1	0.42	-1.22384	6.82e-15	8.91e-14
294048	Pik3ap1	0	0.7	0.52	0.07	0	0.36	0	0.18	-1.22504	7.06e-06	3.02e-05
MXLOC_007742		0.67	0.3	0.85	0.18	0.25	0.08	0.14	0.38	-1.22705	8.6e-12	8.49e-11
294091	Ifit2	1.7	11.61	6.47	2.58	2.95	2.26	1.52	2.61	-1.2302	6.54e-103	8.86e-101
MXLOC_024617		0.9	5.86	3.96	1.24	1.73	0.98	0.9	1.41	-1.23093	2.12e-92	2.53e-90
691193	Elof1	0.75	0.43	0.15	0.52	0	0.27	0.13	0.39	-1.23205	0.00059928	0.00161644
309144	Ppp6r3	0.45	0.69	0.41	0.11	0.21	0.19	0.2	0.1	-1.23676	2.12e-12	2.22e-11
294806	C1qtnf3	0.32	0.4	0.13	0.57	0.29	0.12	0.18	0	-1.24382	4.54e-05	0.000164134
100360518	Hsh2d	0.18	1.11	0.73	0.31	0.32	0.21	0.18	0.26	-1.24479	2.94e-08	1.88e-07
499129	Kctd15	2.26	0.5	0.74	0.97	0.24	0.48	0.93	0.24	-1.24928	1.74e-16	2.52e-15
MXLOC_034463		0.65	1.83	0.08	1.06	0.47	0.54	0.08	0.39	-1.25029	0.00105003	0.00262451
314473	Kif26a	0.95	0.71	0.04	1.31	0.44	0	0.67	0.16	-1.25067	2.77e-26	6.96e-25
303351	Rhot1	11.36	10.34	0	11.38	0.29	4.94	6.43	2.12	-1.2516	4.4e-134	8.51e-132
MXLOC_021461		0	1.22	0.42	0.09	0.18	0	0	0.52	-1.25235	1.17e-05	4.84e-05
24294	Cyp11b2	0.19	0.12	0.25	0.07	0.11	0.06	0.04	0.06	-1.2532	0.00100064	0.00251675
MXLOC_004112		0	0	0.35	0	0	0	0.15	0	-1.25692	0.00480573	0.00954543
314619	Sbno2	0	0	0	1.17	0	0	0.21	0.29	-1.25777	9.34e-10	7.27e-09
MXLOC_009603		0.89	1.67	1.25	1	0.32	0.84	0.63	0.55	-1.25944	1.24e-37	5e-36
MXLOC_019473		0	0.08	1.41	0.08	0	0.54	0.07	0.04	-1.26279	0.00126127	0.00307323
304669	Hook2	0.34	1.04	1.1	1.67	1.61	0.12	0	0	-1.27374	5.95e-17	8.95e-16
366474	Col16a1	0	0.2	1.19	0.25	0	0.24	0	0.44	-1.27481	4.31e-14	5.24e-13
295241	Mtx1	0	1.57	1.4	1.28	0.71	0	0.54	0.48	-1.2773	6.78e-10	5.37e-09
300189	Rpap3	0	1.29	4.78	2.89	0	0	1.52	2.16	-1.28849	5.71e-30	1.74e-28
307838	Chst4	0.3	0.18	0.12	0.37	0.17	0	0.23	0	-1.28865	0.00017207	0.000540419
MXLOC_034466		1.51	1.07	0.79	1.08	0.26	0.86	0.38	0.31	-1.28881	7.98e-13	8.71e-12
MXLOC_024348		1.95	18.25	8.39	2.41	3.75	2.68	1.9	4.05	-1.28958	4.03e-266	1.69e-263
66021	Cybb	0.5	0.15	0.46	0	0.11	0.25	0	0.1	-1.29231	0.000429595	0.00121182
24599	Nos2	0.07	0.12	0.08	0.09	0.02	0.02	0.03	0.08	-1.29435	0.00238811	0.00529973
414790	RT1-CE13	0	4.46	1.49	1.37	1.66	1.24	0	0	-1.29546	2.43e-11	2.29e-10
296623	Miga2	0.26	0	0	0.4	0	0	0.27	0	-1.31201	9.73e-05	0.000324795
25567	Tnr	0.27	0.04	0	0.13	0	0.09	0.05	0.04	-1.31545	8.36e-06	3.55e-05
MXLOC_016721		1.48	2.85	1.57	0.59	0.85	0.65	0.38	0.65	-1.31707	3.15e-05	0.000117544
MXLOC_008976		1.24	8.83	6.78	1.14	1.89	1.62	1.46	2.07	-1.32491	2.32e-81	2.31e-79
MXLOC_008388		0.73	15.48	8.78	1.85	4	1.65	1.43	3.49	-1.32525	9.52e-62	6.71e-60
414784	RT1-T24-4	3.12	30.54	10.69	7.82	8.56	3.51	3.05	4.93	-1.34365	3.25e-127	5.85e-125
MXLOC_008403		0.67	11.81	8.22	0.05	2.86	1.39	0.93	2.74	-1.34427	2.73e-51	1.56e-49
301168	Efhb	0.03	0.3	0	0.12	0.07	0.01	0.04	0.04	-1.34497	0.00440431	0.00887823
MXLOC_022050		0.78	1.53	0.45	0.41	0.2	0.35	0.43	0.23	-1.34658	4.57e-06	2.04e-05
304545	Oasl	0.34	2.19	1.47	0.42	0.68	0.35	0.14	0.54	-1.34723	1.1e-14	1.4e-13
MXLOC_031893		0.83	0	0.25	0	0.13	0	0.09	0.2	-1.34763	1.13e-05	4.67e-05
116677	F2rl1	0.36	0.47	0.56	0.5	0.11	0.24	0.13	0.26	-1.34918	2.32e-10	1.95e-09
25512	Phex	0.87	0.09	0.18	0.21	0.08	0.05	0.26	0.14	-1.35489	1.31e-10	1.15e-09
315524	Tmem45b	0.1	0.02	0.19	0.18	0.04	0.04	0	0.11	-1.36146	0.000399364	0.00113563
304378	Gigyf1	0	0	0.3	0.17	0	0	0	0.18	-1.36274	0.000219068	0.000668595
56227	Espn	0.15	0.31	0.04	0.07	0.02	0.15	0.01	0.03	-1.37862	0.000220475	0.000672074
304278	Ptcd1	1.21	1	0.48	2.54	0.62	0	1.39	0.02	-1.37901	7.07e-27	1.83e-25
MXLOC_020021		0	56.86	0	39.3	36.2	0	0	0	-1.38575	1.26e-241	4.94e-239
305064	Ptpn14	0	0.23	0.2	0.16	0	0.2	0.02	0	-1.38728	1.67e-05	6.67e-05
301000	Uba7	0.5	2.67	1.85	0.73	0.79	0.28	0.46	0.62	-1.39254	4.72e-30	1.45e-28
MXLOC_013121		0.98	0.7	1.14	0.08	0.47	0.46	0.08	0.08	-1.39388	0.00130536	0.00316045
MXLOC_018248		2	1.75	3.07	3.19	1	0.18	1	1.94	-1.39564	2.66e-190	8.07e-188
360726	Fyttd1	0.7	0	0.13	0	0.32	0	0	0	-1.3962	6.58e-06	2.84e-05
MXLOC_035435		0.69	0.98	0	0.68	0.22	0.44	0	0.22	-1.39814	4.9e-09	3.48e-08
MXLOC_013429		0.21	4.89	2.44	0.99	1.18	0.46	0.48	1.03	-1.40201	1.13e-30	3.55e-29
64191	Dhcr7	2.61	2.61	1.4	0.45	0	1.61	0.87	0.14	-1.40313	4.55e-33	1.58e-31
499465	Mettl24	1.6	1.11	0.68	0.87	0.31	0.47	0.62	0.19	-1.4066	4.21e-11	3.88e-10
292874	RGD1309036	0.7	0.55	0.28	0.17	0.23	0.1	0.03	0.26	-1.40899	0.000147263	0.000471503
MXLOC_002998		0	2.99	0	0	1.07	0	0	0	-1.41009	2.8e-10	2.33e-09
114202	Mpp3	0	0.88	0.59	0	0	0.53	0	0	-1.42605	2.26e-08	1.47e-07
LOC000539		3.15	0.47	0.78	0	0	0.25	0.84	0.53	-1.42939	1.37e-20	2.58e-19
25231	Onecut1	0.07	0.25	0.23	0.15	0.08	0.08	0	0.1	-1.42951	0.000390498	0.0011133
306307	Rgr	0.59	0.16	0.73	0.72	0.12	0.26	0.31	0.14	-1.43453	1.38e-07	8.05e-07
MXLOC_016786		1	2.1	0.24	1.38	0.6	0.67	0.08	0.37	-1.43525	9.15e-21	1.75e-19
MXLOC_014301		2.26	4.31	3.47	1.86	0	1.47	0.69	2.17	-1.44156	6.74e-123	1.1e-120
308779	Fsd2	0.31	0.14	0.09	0.09	0.05	0.09	0.03	0.06	-1.45662	0.000117665	0.000384635
304539	Sirt4	0	1.15	0	0	0.11	0	0	0.29	-1.45713	0.000199393	0.000615369
LOC001562		33.45	0.13	0	16.3	0.18	15.07	0.2	2.73	-1.46102	3.1e-161	7.92e-159
245982	Coro6	0.69	1.27	1.78	0.42	0	1.49	0	0	-1.4636	4.37e-19	7.63e-18
246268	Oas1b	1.59	19.01	11.01	1.82	3.63	2.28	1.92	3.95	-1.46956	6.18e-106	8.64e-104
MXLOC_015414		0.22	0.87	1.23	0.85	0.53	0	0.62	0	-1.48098	1.03e-24	2.42e-23
MXLOC_022646		0	5.19	4.87	3.2	1.57	3.12	0	0	-1.48468	4.91e-154	1.17e-151
360682	Wdr45b	0.6	0.8	2.09	0	0.41	0	0.52	0.3	-1.50166	2.57e-08	1.66e-07
360733	Rtp4	0.72	10.71	6.53	1.07	3.03	0.99	1.32	1.22	-1.50431	7.1e-66	5.42e-64
MXLOC_029084		1.11	1.94	1.13	0.13	0.1	0.38	0.51	0.5	-1.5055	1.54e-27	4.17e-26
296281	Plagl2	0.62	0	0	0.65	0.09	0.2	0.17	0	-1.50977	6.24e-10	4.97e-09
286918	Mx2	3.66	35.31	24.97	6.21	8.95	5.58	4.02	5.61	-1.51198	0	0
363938	Oas2	0.04	2.67	1.16	0.46	0.67	0.23	0.15	0.42	-1.51941	2.73e-19	4.82e-18
MXLOC_018098		0.3	2.9	1.73	0.34	0.51	0.3	0.39	0.58	-1.52587	8.87e-26	2.18e-24
619577	Rnf14	1.44	3.6	5.93	3.64	1.18	1.88	1.58	0.42	-1.53	3.73e-82	3.8e-80
362863	LOC362863	0	0	0	0.68	0	0	0.21	0.03	-1.53565	1.3e-06	6.43e-06
MXLOC_031245		1.12	0.47	1.06	0	0	0.32	0	0.59	-1.53882	1.44e-16	2.11e-15
113931	Prrx2	0.07	0.43	0.51	0.6	0.07	0.03	0.36	0.1	-1.53908	6.04e-05	0.000211712
MXLOC_013431		0	3.38	2.78	0.66	0.49	0.4	0.29	1.22	-1.54326	9.45e-11	8.39e-10
287423	Hes7	0.6	1.08	0.71	0.65	0.4	0.06	0.23	0.34	-1.54589	3.32e-05	0.000123368
297954	Fhl5	0.11	0.04	0.15	0.63	0.11	0	0.04	0.18	-1.54589	0.00333596	0.00705567
503164	Apol9a	0.52	4.94	2.94	0.61	1.18	0.62	0.37	0.84	-1.5497	3.63e-27	9.58e-26
25698	Ass1	0	1.1	0	0.86	0.66	0	0	0	-1.56038	8.35e-07	4.29e-06
MXLOC_021951		3.42	1.45	4.07	8.28	3.29	0	1.97	0.65	-1.56152	1.23e-65	9.3e-64
304293	Zfp316	1.67	0.54	1.31	1.36	1.06	0.23	0.01	0.36	-1.56483	1.56e-57	1.03e-55
316519	Slc11a1	0.54	0.63	0	0.4	0	0.52	0	0	-1.57002	1.95e-07	1.12e-06
316005	Arih2	5.44	0	0	2.66	0	2.41	0	0.33	-1.57305	5.66e-62	4.02e-60
308428	Irgc	0.09	0.23	0	0.23	0.05	0	0.05	0.09	-1.59552	0.00396909	0.00813969
64119	Kcnk12	1.12	0.35	2.64	1.22	0.68	0	0.67	0.43	-1.59785	1.43e-21	2.86e-20
313479	Orc1	0.14	0.16	0.08	0.12	0.06	0.01	0.03	0.06	-1.61252	0.000617313	0.00165944
MXLOC_005234		0.09	0.99	0.55	0.08	0.18	0.03	0.17	0.16	-1.61252	3.02e-09	2.2e-08
MXLOC_018018		0.25	0.4	0.09	0.85	0	0.12	0	0.39	-1.61827	5.44e-10	4.36e-09
317370	Wdr13	3.55	2.45	0.58	2.19	0	2.1	0	0.71	-1.62205	2.07e-27	5.53e-26
307180	Txndc15	0	3.01	11.06	8.2	0	0	4.34	2.93	-1.62466	8.55e-69	6.79e-67
304549	Oasl2	0	1.06	1.76	0.57	0.33	0.13	0.07	0.53	-1.65572	1.11e-13	1.32e-12
MXLOC_007112		0.54	12.36	10.42	0.36	1.87	0.64	1.58	3.09	-1.66611	7.2e-158	1.81e-155
619550	Gpr153	0.54	0.45	1.09	0.26	0.17	0.2	0.28	0.09	-1.67328	8.2e-15	1.06e-13
MXLOC_024007		0.18	2.32	3.49	0.35	0.93	0.51	0	0.5	-1.68992	1.19e-28	3.41e-27
MXLOC_030565		0.88	0.8	0.92	0.45	0.57	0.23	0	0.13	-1.71261	8.49e-07	4.36e-06
362924	St3gal1	1.27	0	0	1.19	0.76	0	0	0	-1.71797	1.07e-06	5.38e-06
313666	Zbtb17	0.04	1.3	0.1	0.94	0	0.65	0	0.06	-1.73238	3.29e-16	4.67e-15
113912	Rtn4r	1.61	1.21	1.72	0	0.61	0	0.67	0.07	-1.73703	3.13e-15	4.17e-14
MXLOC_026362		0	1.17	0.45	0.13	0	0.15	0.13	0.22	-1.74811	0.00169036	0.00394772
293624	Irf7	0.34	0	0	0.32	0	0	0.2	0	-1.75092	0.0002543	0.000760702
314046	Ankmy2	0.48	0	0	1.03	0	0	0	0.45	-1.76394	2.49e-09	1.83e-08
310548	Rbm46	0	0.74	0	0	0	0	0.21	0	-1.76621	0.000337258	0.000978293
60575	Napsa	0.21	0.22	0.15	0.21	0.03	0	0	0.2	-1.7724	0.000968404	0.00244978
297797	Atp6v1h	0.48	0	0.19	0.38	0.25	0	0	0.06	-1.77607	2.02e-05	7.92e-05
360997	Abcg3l4	0.62	0	1.81	0.25	0	0	0.79	0	-1.78499	6.32e-18	1.01e-16
293061	Saxo2	0.08	0.27	0.1	0.17	0.04	0.01	0.05	0.07	-1.79778	1.83e-05	7.22e-05
309243	Vps13a	0.02	0.03	0.04	0.01	0	0.02	0.01	0	-1.80565	0.000539696	0.00147653
MXLOC_007868		0.1	0.6	0.13	0.1	0	0	0.26	0	-1.81855	3.23e-14	3.97e-13
309526	Ifit3	0.43	11.57	7.09	1.86	1.98	0.97	0.97	1.84	-1.83192	1.91e-100	2.49e-98
298693	Isg15	1.32	16.49	11.59	2.14	3.4	1.43	1.26	2.49	-1.83422	5.27e-44	2.58e-42
315904	Paqr9	6.97	7.35	3.47	5.31	3.43	0	0	2.92	-1.85355	1.21e-129	2.23e-127
295027	Pcdh18	1.18	0.51	1.26	0.77	0	0.42	0.13	0.47	-1.86232	7.08e-48	3.77e-46
81638	Agtr1b	0.13	0.06	0.2	0.25	0.02	0	0.07	0.09	-1.87931	6.76e-05	0.000233995
691259	Lypd8	0	0.62	0.19	0.04	0.19	0	0	0.04	-1.87931	0.00202513	0.00460917
MXLOC_032139		2.11	1.67	1.57	2.28	0	1.63	0	0.4	-1.88571	2.5e-19	4.42e-18
498415	Zpbp	0.19	0.44	0.11	0.15	0.09	0.05	0.1	0	-1.90144	0.000206091	0.000633601
25745	Myh9l1	0.55	3.58	0.01	0.77	1.26	0	0	0.02	-1.90712	1.48e-91	1.74e-89
312688	Usp18	0.97	12.99	5.88	1.08	1.77	0.56	1.4	1.68	-1.9109	6.49e-82	6.57e-80
314906	Kif5a	0.13	0.55	0.47	0.13	0	0	0.16	0.17	-1.91371	4.8e-13	5.39e-12
500705	Efcab11	0.11	0.06	0.08	0.25	0	0.05	0.03	0.05	-1.91995	0.00374506	0.00777133
296610	Spaca9	0.14	0.91	0.14	0.43	0.14	0.07	0.14	0.07	-1.94643	0.00122008	0.00298723
54271	Tpsab1	0.03	0.33	0.27	0.4	0.13	0.06	0.03	0.03	-1.97885	0.000134504	0.000434362
LOC000831		1.05	3.07	5.88	7.94	0	0.69	1.39	2.47	-1.98055	3.42e-93	4.15e-91
691307	Lrrc39	0.27	0.2	0.22	0.19	0.05	0.1	0.04	0.03	-1.98449	2.31e-08	1.5e-07
94174	Tinagl1	0	0.56	0	0	0	0.13	0	0	-2.00126	0.000510454	0.00140591
313481	Zcchc11	0.38	0.28	0.23	0	0	0	0.22	0	-2.0151	2.89e-14	3.58e-13
MXLOC_022491		0.51	0.56	0.21	0.75	0.1	0.2	0	0.2	-2.03086	5.05e-14	6.12e-13
361013	Ube2e2	0.77	0.78	0.38	0	0	0.27	0.19	0	-2.03314	8.02e-06	3.41e-05
MXLOC_024668		0.38	1.28	0.09	0.44	0.25	0.11	0.07	0.09	-2.04025	1.52e-11	1.46e-10
81656	Dpyd	0.46	0	0.38	0	0	0	0.07	0.13	-2.07795	1.09e-11	1.06e-10
305792	Kctd6	2.58	0	4.57	0	0	0	0	1.67	-2.1041	3.41e-30	1.05e-28
307858	Ldhd	0.63	0.62	0	0.37	0	0.09	0.19	0.09	-2.10424	3.07e-08	1.96e-07
116554	Mapk8	8.96	10.12	5.99	3.13	1.78	1.49	1.1	1.98	-2.13334	0	0
56010	Ywhag	0.07	0.07	0.44	0.24	0.06	0	0.07	0.06	-2.13548	3.2e-05	0.000119283
500798	C2cd4c	1.07	0.65	0.45	0.42	0	0.07	0.4	0.11	-2.15741	1.51e-13	1.76e-12
MXLOC_006628		0	3.28	1.36	1.35	0.99	0	0	0.33	-2.16052	2.69e-45	1.35e-43
24584	Mylpf	0.43	0.38	0.29	0.21	0.07	0.13	0	0.07	-2.24188	0.00136818	0.00328949
29567	Hes2	0.43	0.08	0.21	0.57	0.14	0	0	0.14	-2.24188	0.00136818	0.00328949
287411	Dhrs7c	0.04	0.21	0.26	0.18	0	0.04	0	0.11	-2.24188	0.00136818	0.00328949
287531	Rilp	0.8	0.22	0.29	0.34	0	0	0	0.34	-2.25283	6.65e-08	4.06e-07
MXLOC_028592		0.19	0.61	0.29	0.29	0	0.19	0	0.09	-2.28191	1.08e-10	9.53e-10
290659	Cope	0.54	0.31	0.2	0	0.21	0	0	0	-2.30931	0.00071988	0.00189616
313495	Car9	0.12	0.06	0.11	0.17	0.07	0	0	0.02	-2.33499	0.000151607	0.000483564
295310	Zfp697	0.6	0.37	0	0	0.01	0	0	0.17	-2.369	9.02e-07	4.6e-06
24917	Kpnb1	0.33	0.23	0	0.02	0	0	0.05	0.06	-2.38994	2.13e-07	1.22e-06
25616	Rln1	0.5	0	0.11	0.22	0	0.05	0.05	0.05	-2.39388	0.0023707	0.00526972
362417	Il17re	0.03	0.18	0.03	0	0.03	0	0	0.01	-2.39388	0.0023707	0.00526972
300518	Robo4	0	0	0.59	0.19	0	0	0	0.15	-2.41758	2.04e-09	1.52e-08
MXLOC_010986		1.13	0.11	0.11	0.64	0	0.13	0.13	0.11	-2.42387	5.64e-14	6.8e-13
313755	Mmel1	0.09	0	0.66	0	0.14	0	0	0	-2.46262	3.77e-09	2.71e-08
497957	RGD1565611	0.15	0.65	0.1	0.2	0.05	0.05	0.05	0.05	-2.46427	0.000255086	0.000762406
690470	Accsl	0.07	0.12	0.09	0.11	0.04	0	0.04	0	-2.46427	0.000255086	0.000762406
313539	Kdm4a	1.75	2.19	2.37	6.16	0	0	0	2.2	-2.50591	2.57e-203	8.39e-201
24190	Aldob	0.58	0.47	0.67	0.44	0.05	0.07	0.15	0.1	-2.52262	2.42e-13	2.79e-12
24250	Cbs	6.73	4.19	4.05	0	0	1.1	0.67	0.66	-2.61221	2.78e-140	6.04e-138
363452	Otud5	4.46	4.68	5.39	6.38	0.95	0	1.92	0.47	-2.65314	1.51e-208	5.11e-206
300656	Trim29	0.07	0.04	0.03	0.03	0	0	0	0.03	-2.65692	0.00394203	0.00809268
360543	Myh4	0.06	0	0	0.01	0	0	0.01	0	-2.65692	0.00394203	0.00809268
83810	Trpv1	0	0	0.5	0.69	0	0.19	0	0	-2.6669	7.23e-15	9.4e-14
MXLOC_023540		0.38	0.31	0.12	0.09	0	0.09	0.04	0	-2.76147	5.84e-08	3.6e-07
362987	Rabl2	0	1.02	0	0.21	0.18	0	0	0	-2.76312	6.91e-10	5.47e-09
288006	Rtp1	0.48	0.06	0.11	0.05	0	0.1	0	0	-2.7724	0.0021488	0.00485115
83578	Pdxk	3.89	1.49	0.11	4.89	1.51	0	0	0	-2.79363	1.37e-37	5.5e-36
500546	RGD1560436	0	1.02	0	0.43	0	0	0.2	0	-2.80099	3.21e-07	1.78e-06
500892	Cyp11b1	0.15	0.09	0.07	0.08	0.04	0	0	0.01	-2.80376	1.25e-05	5.13e-05
689065	LOC689065	0.28	0.2	0.06	0	0	0	0.08	0	-2.80702	0.000845259	0.00218395
293294	Trim6	0.21	0	0.06	0.05	0.02	0.02	0	0.02	-2.80892	0.000126969	0.000411993
MXLOC_031170		0	4.65	0.38	0	0	0	0	0.63	-2.9188	2.55e-123	4.24e-121
308587	Ntn5	0.26	0.15	0.03	0.11	0.06	0	0	0	-3.31988	5.33e-05	0.000189075
100909510	Tsen34l1	1.05	7.02	1.28	4.38	0	1.21	0	0	-3.46432	4.34e-87	4.77e-85
292462	Lrp11	3.43	0.59	2.92	3.26	0.64	0	0	0.22	-3.59503	9.2e-170	2.61e-167
310632	Rab25	0	0.04	0.23	0.19	0	0.04	0	0	-3.65692	0.000848464	0.00219031
296959	Cpa2	0	1.26	0	0	0.09	0	0	0	-3.70368	3.41e-09	2.46e-08
291797	Thoc1	0	0.42	0.51	0	0	0.07	0	0	-3.73449	2.01e-08	1.31e-07
25128	Umod	0.13	0.29	0.21	0.11	0	0.03	0.02	0	-3.80892	6.42e-10	5.1e-09
691644	Myh2	0.03	0.01	0	0.04	0	0	0.01	0	-3.81827	0.00034036	0.000986156
MXLOC_016679		0.06	0.7	0	0.79	0.03	0.08	0	0	-3.82346	1.01e-17	1.58e-16
313771	Cptp	2.15	0	0	1.15	0	0	0	0.21	-3.99856	6.16e-37	2.43e-35
363158	Crtap	0	0.1	0.16	0.15	0	0	0	0	-4.05746	0.00501929	0.00989153
60332	Akap14	0.11	0.12	0.06	0.06	0	0.02	0	0	-4.07196	6.55e-05	0.000227378
25736	Kcnb1	0.1	0	0	0	0	0	0	0	-4.0881	0.00448273	0.00901464
65152	Pfkm	0	0.13	0	0	0	0	0	0	-4.15942	0.00341618	0.0071951
498089	Dtx3l	0.07	8.5	0.23	0.15	0.07	0.1	0.1	0.19	-4.20876	9.89e-237	3.79e-234
24854	Clu	0.19	0	0	0	0	0	0	0	-4.21273	0.00276593	0.00601914
414791	RT1-CE11	0	0	0.35	0	0	0	0	0	-4.22576	0.00262403	0.0057551
307667	Hmgxb4	0	0.17	0	0	0	0	0	0	-4.27359	0.00215472	0.00486139
363110	Rwdd2a	0.25	0	0	0	0	0	0	0	-4.28919	0.00201803	0.00459539
261730	Aurka	0.33	0.65	0.4	0	0	0.07	0	0	-4.29669	1.17e-19	2.1e-18
366311	Clvs1	0.1	0	0	0	0	0	0	0	-4.3544	0.00152373	0.00360588
311450	Pak7	0	0.1	0	0	0	0	0	0	-4.36326	0.0014653	0.00348494
362377	Herc3	0.07	0	0	0	0	0	0	0	-4.38084	0.00135519	0.00326449
363212	Bend6	0	3.68	0	0	0	0	0	0.16	-4.39734	1.26e-38	5.18e-37
363332	Ubxn6	0	0	0	0.25	0	0	0	0	-4.40967	0.00119002	0.00292541
362039	Pla2g12a	0	0.33	0	0	0	0	0	0	-4.44491	0.00101197	0.00254163
302669	Car5b	0	0	0.25	0	0	0	0	0	-4.51556	0.000723364	0.00190419
361515	Pnma8a	0	0	0.24	0	0	0	0	0	-4.53008	0.000673927	0.00179146
297336	Usp39	0.23	0	0	0	0	0	0	0	-4.55222	0.000604183	0.00162767
315962	Ky	0	0	0	0.09	0	0	0	0	-4.7135	0.000260316	0.000775408
116685	Lmnb1	0	0.25	0	0	0	0	0	0	-4.71927	0.000252198	0.000755442
294375	Reep3	0	0	0	0.2	0	0	0	0	-4.72616	0.000242795	0.00073113
316477	Smarcal1	0	1.16	0	0.53	0	0	0.06	0	-4.73234	2.82e-31	9.06e-30
305424	Fbxl5	0	0.2	0	0	0	0	0	0	-4.76126	0.000199585	0.000615855
114116	Cdc42bpa	0	0	0	0.08	0	0	0	0	-4.76461	0.000195841	0.000605363
308578	Ap2a1	0	0	0.18	0	0	0	0	0	-4.83749	0.000128481	0.000416283
192281	Oas1a	0	0.24	0.19	0	0	0	0	0	-4.90079	8.77e-05	0.000295727
64086	Csnk1g1	0.07	0.07	0.21	0	0	0	0	0	-4.92296	7.65e-05	0.000261987
252899	Miox	0.08	0.09	0.33	0.12	0	0	0	0	-4.97885	5.37e-05	0.000190089
29309	Coq3	0	0	0	0.62	0	0	0	0	-5.02242	4.04e-05	0.000147629
306490	Mtmr7	0	0.25	0	0	0	0	0	0	-5.04281	3.53e-05	0.000130445
362800	Itgb8	0.19	0	0.03	0	0	0	0	0	-5.05746	3.2e-05	0.000119235
298657	Car6	0	0.52	0	0	0	0	0	0	-5.08988	2.56e-05	9.8e-05
81771	Rps6ka1	0	0	0.21	0	0	0	0	0	-5.1346	1.87e-05	7.39e-05
310352	Jade1	0	0	0	0.12	0	0	0	0	-5.16619	1.5e-05	6.03e-05
313840	Rmdn2	0	0.32	0	0	0	0.01	0	0	-5.20525	6.99e-05	0.000241434
500247	Aplf	0	0	0.27	0	0	0	0	0	-5.20864	1.1e-05	4.56e-05
289197	Mgst3	0	0	8.42	7.52	0.44	0	0	0	-5.2128	1.19e-48	6.42e-47
307234	Kcng2	0.41	0	0	0	0	0	0	0	-5.30308	5.35e-06	2.35e-05
296649	Rabepk	0	0.19	0	0.31	0	0	0	0	-5.33649	4.11e-06	1.85e-05
MXLOC_013308		0	0	0	0.78	0	0	0	0	-5.4182	2.1e-06	9.95e-06
360406	Ptprf	0	0.13	0	0	0	0	0	0	-5.41891	2.09e-06	9.9e-06
MXLOC_015205		0.04	0	0.55	0	0	0	0	0	-5.44421	1.69e-06	8.14e-06
MXLOC_023289		1.56	0	0.33	0.3	0	0	0	0	-5.50758	9.75e-07	4.95e-06
289521	Ankrd17	0	0	0.08	0	0	0	0	0	-5.57467	5.33e-07	2.82e-06
304529	Vsig10	0.16	0.14	0	0	0	0	0	0	-5.59489	4.42e-07	2.38e-06
315196	Wnt7b	1	0.21	0.49	1.7	0	0	0.07	0	-5.67688	1.44e-20	2.71e-19
313049	Zbtb8a	0	0	0	0.52	0	0	0	0	-5.76906	8.01e-08	4.84e-07
314850	Frs2	0	0	0.15	0	0	0	0	0	-5.7873	6.63e-08	4.06e-07
MXLOC_028584		0	0	0.45	0.23	0	0	0	0	-5.81396	5.01e-08	3.12e-07
MXLOC_005560		0	0.3	0	0	0	0	0	0	-5.83218	4.13e-08	2.59e-07
29474	Coro1b	0.62	0	0	0	0	0	0	0	-5.85279	3.31e-08	2.11e-07
314856	Mdm2	0	0	0	0.38	0	0	0	0	-5.8824	2.39e-08	1.55e-07
364601	Micu3	0	0.65	0	0	0	0	0	0	-5.89316	2.13e-08	1.39e-07
309995	Xrcc4	0	0	0	0.87	0	0	0	0	-5.99653	6.52e-09	4.56e-08
140610	Brinp1	0	0	0	0.54	0	0	0	0	-6.1346	1.2e-09	9.25e-09
361699	Ankrd13d	0	0.61	0.09	0	0	0	0	0	-6.22333	3.76e-10	3.08e-09
192229	Cep19	0.26	0.18	0	0.42	0	0	0	0	-6.22495	3.68e-10	3.02e-09
310344	Plk4	0	0.35	0.09	0	0	0	0	0	-6.24108	2.96e-10	2.46e-09
25548	Slc34a1	0.13	0.17	0.18	0.11	0	0	0	0	-6.24188	2.93e-10	2.43e-09
64442	St3gal2	0	0	0	0.48	0	0	0	0	-6.39605	3.29e-11	3.07e-10
312828	Etnk1	0.14	0	0.13	0	0	0	0	0	-6.40753	2.77e-11	2.6e-10
362646	Fbxo42	0	0	0.63	0	0	0	0	0	-6.46633	1.14e-11	1.11e-10
361251	Elmo1	0	0.21	0.29	0	0	0	0	0	-6.70277	2.29e-13	2.65e-12
115769	Tjp2	0	0	0.41	0	0	0	0	0	-6.72243	1.62e-13	1.88e-12
680409	Prodh1	0.94	0	0	0	0	0	0	0	-6.76126	8.03e-14	9.62e-13
309722	Rhobtb1	0	0.18	0.16	0.09	0	0	0	0	-6.85148	1.49e-14	1.88e-13
363165	Csrnp1	0.86	0	0	0	0	0	0	0	-7.03889	3.35e-16	4.75e-15
29158	Fbln5	0.73	0.53	0	0	0	0	0	0	-7.27006	1.75e-18	2.92e-17
362182	Rcn1	0.96	0	0	0	0	0	0	0	-7.30768	6.97e-19	1.2e-17
295325	Igsf3	0	0	0.47	0	0	0	0	0	-7.41056	5.09e-20	9.28e-19
LOC001510		0.88	0.2	0.23	0.21	0	0	0	0	-7.4629	1.27e-20	2.4e-19
314212	Daam1	0.61	0	0	0	0	0	0	0	-7.57689	5.33e-22	1.1e-20
252902	Dync1li1	0	0	0	2.19	0	0	0	0	-7.63527	9.72e-23	2.06e-21
367092	Arid3b	0	0	0.97	0	0	0	0	0	-7.63649	9.37e-23	1.99e-21
MXLOC_026819		0	0	0.23	0.68	0	0	0	0	-7.73245	5.06e-24	1.14e-22
304920	Klhl20	0	0	0.62	1.15	0	0	0	0	-8.24578	4.81e-32	1.61e-30
309158	Tmem151a	0	0	0	3.07	0	0	0	0	-8.31561	2.57e-33	8.97e-32
24923	Stx1b	0	0	0	3.68	0	0	0	0	-8.35653	4.38e-34	1.57e-32
366360	Myorg	3	0	0	0	0	0	0	0	-8.53172	1.44e-37	5.76e-36
301509	Tns1	0	0.28	0	0.98	0	0	0	0	-8.72408	8.7e-42	3.96e-40
304507	Oas1i	0	4.42	0	0.99	0	0	0	0	-8.7849	3.27e-43	1.57e-41
287773	Helz	0.56	0	0	0.8	0	0	0	0	-8.86442	3.81e-45	1.9e-43
361727	Tmem216	0.07	0	2.69	4.78	0	0	0	0	-8.9516	2.33e-47	1.22e-45
361181	Cul4a	1.91	1.86	0	0	0	0	0	0	-9.12442	4.64e-52	2.73e-50
MXLOC_011484		0	4.38	0	0.8	0	0	0	0	-9.50962	3.47e-64	2.53e-62
64533	Pnpo	0	0	0	11.19	0	0	0	0	-10.2597	6.19e-96	7.9e-94

## Sheet: DElncRNAs
GeneID	Control4	Model4	Control_3.FPKM	Control_1.FPKM	Model_1.FPKM	Control_2.FPKM	Model_3.FPKM	Model_2.FPKM	log2Ratio_Control.VS.Model		Pvalue_Control.VS.Model	FDR_Control.VS.Model
LXLOC_013140	0.65	1.32	0.48	0.4	1.29	0.69	1.16	0.61	1.00605	up	0.0020089	0.00457928
LXLOC_002551	0.93	2.32	1.1	0.94	1.8	0.87	2.14	1.46	1.00624	up	3.17e-32	1.07e-30
102546692	0.06	0.06	0.04	0.01	0.08	0.17	0.02	0.37	1.01551	up	0.00323515	0.00686552
LXLOC_016556	0.27	1.25	0.75	0.27	0.58	0.51	0.26	1.55	1.03496	up	0.00172472	0.00401465
LXLOC_034714	0.32	0	0.45	0.58	0	0	1.53	1.29	1.04352	up	0.000675615	0.0017954
LXLOC_002553	1	1.37	0.78	0.5	1.27	0.68	2.11	1.28	1.04623	up	6.72e-05	0.000232797
LXLOC_022175	0.89	0.43	0.18	0.27	0.92	0.57	1.27	1.26	1.05929	up	0.00379255	0.00785183
LXLOC_002638	0.28	1.26	0.34	0.48	0.65	0.37	0.73	0.39	1.05929	up	0.00379255	0.00785183
LXLOC_003315	0.66	0.45	0.51	0.14	0.22	0.1	0.67	1.6	1.06555	up	0.000493402	0.00136471
LXLOC_024098	0.34	2.04	0.78	0.68	0.94	0.72	0.86	1.37	1.08332	up	0.00234295	0.00521924
LXLOC_021284	0.42	0.56	0.37	0.26	0.75	0.34	1.26	0.35	1.08559	up	0.000912465	0.00233228
102552626	0	0.03	0.07	0.15	0.14	0.02	0.18	0.15	1.09471	up	0.000128944	0.000417706
LXLOC_025623	0.06	0.47	0.2	0.2	1.38	0.85	0.41	0.43	1.09797	up	1.23e-05	5.05e-05
LXLOC_020925	0.54	0.92	0.09	0.5	0.68	0.67	1.23	0.96	1.10068	up	3.81e-07	2.08e-06
LXLOC_028138	0.61	0.65	0.06	0.36	1.27	0.39	0.82	0.29	1.10492	up	0.00144633	0.00344587
LXLOC_031276	0.61	1.38	0.92	0.41	1.44	0.77	1.67	1.26	1.11025	up	0.000659042	0.00175906
LXLOC_027676	0.19	1.12	0.48	0.58	1.18	0.52	0.19	1.28	1.11567	up	0.00436441	0.00881999
LXLOC_014332	0	0.69	1.13	0	0	0	1.47	0.36	1.12772	up	5.2e-08	3.22e-07
LXLOC_014494	0.65	5.95	0.66	0.59	0.67	0.44	0.88	0.88	1.13354	up	1.02e-57	6.75e-56
LXLOC_016733	0.32	0.86	0.26	0.89	1.21	0.21	0.74	0.85	1.13449	up	0.000473854	0.00131705
108349628	0.03	0.17	0.13	1	1.27	0.02	1.16	0.06	1.14527	up	5.62e-10	4.5e-09
LXLOC_028132	0.53	0.35	0	0.16	0.46	0.43	1.14	0.5	1.15044	up	0.000292633	0.000861474
LXLOC_017852	0.27	1.1	0.73	0.45	0.56	0.39	1.49	0.96	1.1607	up	8.37e-06	3.55e-05
100909907	0.15	0.3	0.1	0.15	0.24	0.08	0.29	0.27	1.17197	up	0.0018925	0.00434604
LXLOC_011658	0.41	0.95	0.41	0.51	0.71	0.44	1.25	1.04	1.17561	up	3.28e-07	1.81e-06
LXLOC_006178	0.27	0.51	0.18	0.44	0.42	0.57	1.27	1.01	1.17597	up	0.00420268	0.00854797
LXLOC_003279	0.53	1.52	0.17	0.35	0.5	0.19	0.51	0.28	1.17958	up	0.00099628	0.00250769
LXLOC_035521	0.28	1.1	0.51	0.17	0.59	0.36	0.27	1.03	1.18584	up	0.000526715	0.00144528
102547757	0.11	0.24	0.07	0.21	0.23	0.15	0.3	0.43	1.19108	up	0.00488378	0.00966884
LXLOC_006651	4.17	7.88	3.53	0	1.86	0	3.17	5.32	1.24	up	2.13e-09	1.58e-08
102546487	0	0.18	0.49	0.43	0.69	0.2	0.47	1.28	1.24997	up	0.00107972	0.00268841
LXLOC_005472	0.54	1.04	0.32	0.32	1.12	0.57	1.34	0.61	1.24997	up	1.31e-05	5.36e-05
108349084	0.42	1.04	0.08	0.5	0.55	0.45	0.88	0.95	1.26685	up	0.00124182	0.00303285
LXLOC_019486	0.33	1.05	0.33	0.38	0.54	0.3	0.96	0.68	1.27044	up	3.2e-05	0.000119467
102546975	0.33	0.41	0.2	0.02	0.37	0.05	0.42	0.25	1.2784	up	6.33e-13	6.99e-12
LXLOC_021127	1	0.96	0.09	0.27	0.51	0.29	1.22	1.29	1.28168	up	0.000750928	0.00196764
108352644	0	0.3	0	0.12	0.95	0.5	0.06	0.15	1.29483	up	0.000454687	0.001271
LXLOC_006517	0.5	1.07	0.74	0.5	1.73	0.4	0.71	1.64	1.30001	up	0.000859962	0.00221739
102547230	0.02	0.11	0.03	0.02	0.05	0.05	0.08	0.05	1.30001	up	0.000859962	0.00221739
LXLOC_034790	1.84	3.06	6.08	2.84	7.12	1.11	8.78	9.19	1.30396	up	0	0
LXLOC_013050	0.81	2.18	0.81	0.17	1.95	0.7	0.62	1.22	1.30656	up	0.00163334	0.00383182
LXLOC_026684	0.59	1.55	0.42	0.42	1.27	0.54	1.13	0.88	1.31137	up	8.93e-05	0.000300349
108351652	0.03	0.19	0.11	0.03	0.24	0.4	0.18	0.67	1.33404	up	0.000190416	0.000591083
LXLOC_006445	0.37	1.25	0.33	0.24	0.31	0.28	0.35	1.23	1.35451	up	7.19e-50	4.02e-48
108352132	0.07	0.26	0.13	0.12	0.31	0.15	0.39	0.3	1.36545	up	2.59e-05	9.9e-05
102555240	0.07	0.16	0.09	0.14	0.13	0.05	0.25	0.38	1.37871	up	0.00076365	0.0019986
LXLOC_018178	0	0.47	0.49	0.49	1.74	0.21	0.84	0	1.38748	up	0.0024127	0.0053489
LXLOC_021532	0.75	1.34	0.21	0.32	0.4	0.12	1.34	0.61	1.39753	up	0.00144055	0.00343441
108350130	0.11	0.06	0.05	0.05	0.19	0.03	0.24	0.17	1.41347	up	0.000517824	0.00142399
LXLOC_011583	0.36	0.7	0.18	0	0.34	0.39	0.17	1.21	1.41347	up	0.00459182	0.00919518
LXLOC_032667	2.16	7.58	2.64	1.9	4.85	2.05	6.28	4.99	1.43851	up	3.93e-124	6.66e-122
LXLOC_031052	0.46	0.95	0.45	0.08	0.64	0.16	0.51	1.01	1.44742	up	0.000349282	0.00100918
LXLOC_020729	0.18	1.16	0.24	0.36	0.57	0.51	1.04	0.74	1.46646	up	1.7e-05	6.78e-05
LXLOC_034610	0.12	0.12	0.06	0	0.06	0.58	0.17	1.67	1.47236	up	0.0010853	0.0026985
LXLOC_035133	0	0.13	0.18	0.39	0.38	0	0.28	0.89	1.52625	up	1.11e-19	1.98e-18
LXLOC_002316	0	0.07	0.07	0.1	0.05	0.08	0.05	0.54	1.53204	up	3.52e-12	3.61e-11
LXLOC_034159	0.23	0.67	0.58	0	1.19	0.37	1.22	0.33	1.56031	up	0.00132992	0.00321019
108352735	0.02	0.09	0.03	0.07	0.09	0.05	0.06	0.15	1.5719	up	0.00375854	0.00778859
102554727	0	1.21	0.31	0.48	1.45	0.85	1.2	0.89	1.60612	up	0.000868504	0.00223679
LXLOC_000199	0.23	0.67	0.23	0.35	0.33	0.13	0.56	1.32	1.62848	up	0.00243231	0.00538561
LXLOC_018196	0	0.15	0.05	0.16	0.05	0.22	0.2	0.89	1.62848	up	0.00243231	0.00538561
108351712	0.09	0.18	0.18	0.28	0.52	0.1	0.71	0.61	1.64425	up	0.0040901	0.00834607
102549714	0.14	0.85	0.17	0.2	0.55	0.14	0.39	0.25	1.66598	up	0.00037926	0.00108512
LXLOC_022380	0.6	0.69	0	0.24	1.78	0.26	0.46	0.56	1.71232	up	0.000602376	0.00162356
108352725	0.02	0.09	0.05	0	0.09	0.03	0.09	0.08	1.7354	up	0.000233649	0.000706391
LXLOC_009832	0	0.13	0.56	0	1.69	0.3	0.13	0.79	1.7354	up	0.00436966	0.00882656
103694394	0.02	0.03	0.01	0.04	0.05	0.03	0.13	0.13	1.76093	up	2.1e-06	9.92e-06
LXLOC_001771	0.31	2.08	0.62	0.65	2.8	0.68	1.18	1.15	1.76455	up	0.00165472	0.00387579
LXLOC_025560	0.33	0.42	0.11	0	0.2	0.47	1.15	1.23	1.78602	up	0.000633289	0.00169726
LXLOC_020753	1.1	7.02	1.18	4.03	7.8	2.17	7.54	6.47	1.78823	up	3.74e-90	4.28e-88
LXLOC_008737	0	1.3	0.83	0.69	0.74	0.05	1.27	2.23	1.79258	up	7.68e-36	2.92e-34
100911077	0.18	0.56	0	0.35	0.72	0	0	0.56	1.80251	up	0.000244324	0.000735102
LXLOC_012381	0.45	1.21	0.09	0.36	1.01	0	0.52	0.51	1.85404	up	6e-05	0.000210508
LXLOC_026236	0	0.19	0.1	0.3	0.75	0.11	0.19	0.66	1.85404	up	0.00454749	0.00912405
108351753	0	0.06	0.04	0.02	0.08	0.01	0.07	0.06	1.86664	up	0.0017113	0.00398906
LXLOC_001000	0.22	0.21	0.22	0.22	0.82	0.24	0.73	1.45	1.88224	up	0.000250685	0.000751677
103691147	0.09	0.16	0	0.11	0.47	0	0.11	0	1.88626	up	8.93e-13	9.67e-12
LXLOC_017566	0.21	0.62	0.43	0.32	1	0	0.62	1.32	1.8874	up	9.71e-05	0.000324104
102557538	0	0.12	0.01	0.02	0.04	0.06	0.15	0.01	1.92804	up	2.37e-05	9.14e-05
102550575	0.03	0.14	0.04	0.08	0	0.07	0.47	0.19	1.92804	up	0.00106017	0.00264722
LXLOC_008736	0	0	0.61	0.15	2.1	0.16	0.72	0.71	1.98694	up	0.000652802	0.00174425
LXLOC_004064	0.22	0.42	0.44	0.23	0.4	0	0.84	1.85	2.01551	up	0.00455115	0.00912516
102550907	0	0.26	0.05	0.16	0.15	0	0.41	0.05	2.01551	up	0.00455115	0.00912516
102555870	0.04	0.06	0.02	0	0.06	0	0.04	0.11	2.06555	up	0.0010412	0.00260428
LXLOC_008937	0	1.96	0.51	0	1.16	0.55	0.97	0.24	2.09797	up	0.00273742	0.0059689
LXLOC_012888	0.24	0.58	0	0.25	0.45	0.13	1.28	0.34	2.12968	up	0.000629113	0.00168761
LXLOC_026557	0	1.88	0.75	0.15	0.42	0.16	1.73	0.85	2.20815	up	2.12e-05	8.27e-05
103691829	0.01	0.02	0.02	0.01	0.04	0	0.03	0.04	2.24997	up	0.000226086	0.00068692
102552971	0.02	0	0	0.02	0.04	0.02	0.16	0.1	2.24997	up	0.00428127	0.00868026
102553801	0.03	0.27	0.06	0	0.09	0.03	0.18	0.06	2.24997	up	0.000971736	0.00245704
LXLOC_018197	0	0.32	0.22	0.11	0.2	0	0	1.03	2.24997	up	0.00428127	0.00868026
102550580	0	0.16	0.11	0	0.1	0.17	0.72	0.31	2.24997	up	0.000226086	0.00068692
LXLOC_029571	0.14	0.96	0.14	0.43	0.4	0	0.41	1.61	2.24997	up	0.000226086	0.00068692
102552587	0.01	0.01	0	0.01	0.03	0.01	0.01	0.05	2.24997	up	5.35e-05	0.000189518
LXLOC_002480	0	1.29	0	0.79	1.32	0	0	1.14	2.26338	up	9.79e-06	4.1e-05
LXLOC_018512	0.15	0.47	0.1	0.05	0.68	0	0.09	0.21	2.27524	up	4.07e-05	0.000148822
LXLOC_000037	0.04	0.05	0	0	0	0	0.05	0.1	2.35278	up	0.000115994	0.000379878
LXLOC_000970	0.02	0.39	0	0.19	0.45	0	0	0.28	2.39632	up	5.16e-16	7.24e-15
102554235	0.01	0.03	0	0.02	0.07	0	0.01	0.07	2.43054	up	0.00145251	0.00345872
103691311	0	0.09	0	0.03	0.05	0.02	0.03	0.12	2.4641	up	2.77e-05	0.000105033
LXLOC_033943	0.11	0.11	0.16	0.11	0	0	0.64	1.36	2.48444	up	0.000469988	0.00130736
103690816	0.02	0.14	0	0.03	0.11	0.02	0.11	0.03	2.5719	up	6.7e-05	0.000232122
100911901	0.08	0.08	0	0.08	0.15	0	0.16	0.56	2.57327	up	0.00375722	0.00778859
103695157	0	0.04	0.04	0	0.21	0.05	0.13	0.17	2.62848	up	0.00361943	0.00755007
LXLOC_000976	0	0.68	0	0	0.54	0.34	0.35	0.53	2.72012	up	9.71e-11	8.58e-10
102555904	0.02	0.02	0	0.06	0.02	0.02	0.06	0.53	2.7354	up	1.08e-06	5.42e-06
102550314	0.02	0.2	0.02	0	0	0	0.07	0.04	2.7354	up	0.00203878	0.00463664
102554158	0	0.27	0.14	0	0.27	0	0.39	0	2.75987	up	0.00429163	0.00869886
102555048	0	0.11	0	0	0.09	0.04	0.06	0.02	2.77582	up	2.01e-09	1.5e-08
100360242	0.06	0.32	0	0.06	0.11	0	0.38	0	2.83493	up	0.00114443	0.00282595
102547513	0	0.12	0.01	0.02	0.08	0.02	0.08	0.08	2.89767	up	5.85e-09	4.12e-08
LXLOC_007922	0.11	1.21	0.35	0.19	1.33	0	2.15	0.65	3.00267	up	1.05e-46	5.43e-45
108352070	0.01	0.05	0.02	0	0.02	0	0.03	0.14	3.16836	up	2.4e-06	1.12e-05
102548839	0	0.02	0	0.01	0.02	0	0	0.04	3.24997	up	0.0046103	0.0092238
108352942	0	0.11	0.04	0	0.15	0	0.08	0.04	3.24997	up	6.16e-05	0.000215419
LXLOC_033706	0	0	0	0.18	0	0	1.7	0	3.24997	up	0.0046103	0.0092238
LXLOC_029975	0	1.15	0	0	0	0.33	1.98	0	3.38748	up	0.00249338	0.0055001
108348558	0	0	0.01	0	0.02	0	0.1	0.01	3.38748	up	0.00249338	0.0055001
LXLOC_032770	0	0.22	0.23	0	0.43	0	1.56	0.22	3.38748	up	0.00249338	0.0055001
LXLOC_030242	0	0.01	0	0	0	0.05	0	0.47	3.40509	up	0.00131589	0.00318156
LXLOC_013847	0	0	0	0	0	0.22	0.39	1.93	3.51301	up	0.00134979	0.00325236
108352600	0	0.04	0	0.04	0.2	0	0.04	0.2	3.51301	up	0.00134979	0.00325236
108350776	0	0.27	0	0.14	1.05	0	0.54	0	3.7354	up	0.000397125	0.00113068
302873	0.01	0.17	0	0	0.06	0	0	0	3.95529	up	0.00276519	0.00601828
LXLOC_010634	0	0	0	0	2	0	0.26	0	4.09797	up	0.00343533	0.00722767
LXLOC_025715	0	1.19	0	0	0.33	0	0	0	4.09797	up	0.00343533	0.00722767
103690244	0	0	0	0	0	0	0.21	0	4.18354	up	0.00243296	0.00538636
LXLOC_034063	0	0	0	0	0	0	0	2.84	4.24997	up	0.00183728	0.00423746
LXLOC_000038	0	0	0	0	0	0	1.03	0	4.33404	up	0.00126596	0.00308241
LXLOC_034027	0	2.51	0	0	0.24	0	0	0	4.38748	up	0.000988798	0.00249267
LXLOC_009597	0	0	0	0	2.64	0	0	0	4.46161	up	0.000692202	0.00183312
LXLOC_024464	0	3.21	0.14	0	0	0	0	0	4.51301	up	4.36e-12	4.44e-11
LXLOC_001959	0.05	0	0	0	0.05	0	0	1.17	4.51301	up	9.75e-07	4.95e-06
LXLOC_017539	0	0	0	0	0.49	0	1.08	0.96	4.52736	up	0.000497496	0.00137474
102553678	0	0.13	0	0	0.02	0	0.02	0.06	4.7354	up	0.000159494	0.000505246
LXLOC_022035	0	2.58	0	0	0	0	0	0	4.75179	up	0.000144899	0.000464694
LXLOC_028716	0	3.14	0	0	0	0	0	0	4.82625	up	9.26e-05	0.000310583
LXLOC_018745	0	0.68	0	0	0.16	0	1.68	0	4.83493	up	8.77e-05	0.000295727
102547829	0	0.06	0	0	0.22	0	0.22	0.39	4.92804	up	4.85e-05	0.000173648
102555451	0	0.6	0	0.04	0.73	0	0	0.36	5.43121	up	6.9e-15	9e-14
108352467	0	0.25	0	0	0	0	0.13	0.02	5.51301	up	4.91e-07	2.62e-06
100910237	0	1.53	0	0	1.08	0	0	2	6.7094	up	5.01e-14	6.07e-13
103693147	0	0.23	0	0	0	0	0	0	7.46223	up	1.37e-21	2.75e-20
LOC024465	0.01	4.08	0	0	0	0	0	0	8.10297	up	2.77e-60	1.91e-58
108353231	0	6.79	0	0	0	0	0	0	9.80812	up	3.8e-79	3.64e-77
LXLOC_012126	0	0	0	0	0	13.88	0	0	-10.072	down	8.13e-87	8.84e-85
LXLOC_011574	0	0.02	0.04	0.02	0	14.88	0	0	-9.61885	down	2.94e-134	5.76e-132
LXLOC_012123	0	0	0	0	0	8.77	0	0	-6.9546	down	1.94e-15	2.61e-14
LXLOC_011573	0	0	0.3	0	0	6.05	0	0	-6.9546	down	1.94e-15	2.61e-14
LXLOC_034631	2.33	0	0	1.29	0	2.06	0	0	-6.75031	down	9.8e-14	1.17e-12
LXLOC_017190	0.89	0	0	4.13	0	0	0	0	-6.57785	down	1.92e-12	2.03e-11
LXLOC_029452	0.56	0	0.84	2.62	0	0	0	0	-6.49822	down	6.92e-12	6.89e-11
LXLOC_025643	0	0	0	4.03	0	0	0	0	-6.49217	down	7.61e-12	7.54e-11
LXLOC_011438	0	0	0	0	0	1.38	0	0	-5.84067	down	3.77e-08	2.39e-07
LXLOC_014875	1.93	0	0.58	0.2	0	1.05	0	0	-5.31988	down	4.69e-06	2.09e-05
LXLOC_001291	0.21	0	1.9	0.87	0	0.23	0	0	-4.97885	down	5.37e-05	0.000190089
LXLOC_017452	0.23	0	0.46	1.42	0	1.49	0	0	-4.97885	down	5.37e-05	0.000190089
LXLOC_018867	0.67	0	0.68	0	0	1.71	0	0	-4.7724	down	0.000187381	0.000583202
LXLOC_007757	0.35	0	1.77	0	0	0.19	0	0	-4.7724	down	0.000187381	0.000583202
LXLOC_035549	2.03	0.16	1.36	0.35	0	0.55	0	0	-4.71581	down	2.35e-07	1.33e-06
LXLOC_015298	0	0	0	0.87	0	0.46	0	0	-4.65692	down	0.000353121	0.00101835
LXLOC_021976	1.19	0	0	0	0	0.31	0	0	-4.51821	down	0.000714109	0.00188321
LXLOC_015208	0	0	2.63	0	0	0	0	0	-4.39388	down	0.00127816	0.00310645
102550154	0.2	0	0.08	0	0	0.13	0	0	-4.39388	down	0.00127816	0.00310645
LXLOC_012552	0	0	0	0	0	3.83	0	0	-4.39388	down	0.00127816	0.00310645
LXLOC_008690	2.66	0	0	0	0	0	0	0	-4.39388	down	0.00127816	0.00310645
LXLOC_034838	0.19	0	0	0.19	0	1.64	0	0	-4.39388	down	0.00127816	0.00310645
LXLOC_016176	0	0	0	0	0	2.51	0	0	-4.39388	down	0.00127816	0.00310645
LXLOC_023896	1.26	0	0.36	0.37	0	1.56	0	0.17	-4.31988	down	9.82e-06	4.11e-05
LXLOC_028711	0.94	0	0.12	1.19	0.11	0	0	0	-4.31988	down	9.82e-06	4.11e-05
LXLOC_032356	0	0	2.11	0	0	0	0	0	-4.24188	down	0.00245703	0.00543283
LXLOC_035637	1.62	0	0	0	0	0	0	0	-4.24188	down	0.00245703	0.00543283
LXLOC_030459	0	0	0.44	0	0	1.67	0	0	-4.24188	down	0.00245703	0.00543283
LXLOC_001051	0.44	0	0	0.96	0	1.27	0.07	0.07	-4.20124	down	2.57e-09	1.89e-08
LXLOC_009679	0.58	0	0.19	0.59	0	2.09	0	0.18	-4.15942	down	3.47e-05	0.000128575
LXLOC_000130	0.61	0	1.53	0	0	0.5	0.15	0	-4.15942	down	3.47e-05	0.000128575
LXLOC_034476	0	0	0	0.14	0	0.06	0	0	-4.13027	down	0.00382294	0.0079078
102556949	0.03	0	0.04	0.04	0	0	0	0	-4.07196	down	0.00475909	0.009472
LXLOC_031208	0	0	0	2.06	0	0	0	0	-4.07196	down	0.00475909	0.009472
LXLOC_029670	0	0	1.57	0	0	0.57	0	0	-4.07196	down	0.00475909	0.009472
LXLOC_001211	1.63	0	0.66	0	0	0.36	0	0	-4.07196	down	0.00475909	0.009472
103693551	0.16	0	0.21	0	0	0.06	0	0	-4.07196	down	0.00475909	0.009472
LXLOC_008374	0	0	1.64	0	0	0	0	0	-4.07196	down	0.00475909	0.009472
LXLOC_028299	2.16	0	0	0.77	0	0	0	0	-4.07196	down	0.00475909	0.009472
108352034	0.19	0	0.1	0.05	0	0.05	0	0	-4.07196	down	0.00475909	0.009472
LXLOC_013936	0.31	0	0.46	1.41	0.14	0.17	0	0	-3.97885	down	0.000123804	0.00040276
LXLOC_023974	0	0	1.5	0.55	0	0	0.13	0	-3.97885	down	0.000123804	0.00040276
102556392	0.05	0	0.07	0.08	0	0.01	0	0.01	-3.87931	down	0.000234658	0.00070905
LXLOC_003141	0	0	0.23	0.71	0	2.23	0.22	0	-3.7724	down	0.000445743	0.00124976
LXLOC_011558	0.32	0	0.32	0.16	0	1.38	0.15	0	-3.7724	down	0.000445743	0.00124976
LXLOC_011945	0.22	0	2.04	0	0.21	0.73	0	0	-3.7724	down	0.000445743	0.00124976
LXLOC_007296	0	0	0.3	2.79	0	0.65	0.28	0	-3.65692	down	0.000848464	0.00219031
LXLOC_026007	0.03	0.08	0	0.29	0	0.71	0	0	-3.58474	down	1.13e-12	1.22e-11
102548848	0	0	0.91	0	0	0	0	0.09	-3.53139	down	0.00161813	0.00380017
102552313	0.13	0.04	0.09	0.17	0	0.14	0	0	-3.53139	down	0.00161813	0.00380017
103690473	0.34	0.07	0.22	0.2	0	0	0	0	-3.516	down	2.67e-05	0.000101609
LXLOC_035122	1.86	0.1	0.23	1.95	0.06	0.07	0.12	0.1	-3.432	down	3.58e-106	5.05e-104
LXLOC_000097	2.16	0.35	0	1.53	0	0	0	0	-3.39388	down	0.00309117	0.00660626
LXLOC_014876	0.5	0	0.1	0	0	1.49	0	0.19	-3.39388	down	2.86e-05	0.000108168
LXLOC_019694	1.2	0.29	0.5	0	0	1.39	0	0	-3.39388	down	2.99e-07	1.66e-06
LXLOC_018424	0.23	0	0.47	0	0.21	1.76	0	0	-3.39388	down	0.00309117	0.00660626
LXLOC_003197	1.22	0	0.23	0.08	0.07	0	0	0.07	-3.39388	down	2.86e-05	0.000108168
LXLOC_006694	0	0	2.26	0	0	0.27	0	0.23	-3.39388	down	0.00309117	0.00660626
LXLOC_025255	0	0	0	0.2	0	1.88	0	0.18	-3.39388	down	0.00309117	0.00660626
LXLOC_001180	0.52	0	1.57	0.89	0.16	0.38	0.17	0	-3.31988	down	5.33e-05	0.000189075
108350538	0.27	0.03	0.51	0.66	0.07	0	0.03	0	-3.3092	down	0.00327694	0.00694836
LXLOC_000961	0	0	0	0	0.22	2.2	0	0	-3.23	down	7.2e-09	5.01e-08
LXLOC_014785	0.1	0	0.31	1.15	0.19	1.23	0	0.1	-3.18743	down	3.43e-06	1.56e-05
LXLOC_005082	0	0	1.32	0.09	0.09	0.2	0	0.09	-3.15942	down	0.000184125	0.000574084
LXLOC_014057	0	0	0.91	0.93	0.17	1.37	0.17	0	-3.15942	down	0.000184125	0.000574084
LXLOC_009193	0.52	0	1.39	0.18	0	0.75	0.17	0.16	-3.07196	down	0.00034146	0.000988854
LXLOC_006450	1.26	0.17	0.54	0.37	0	0.58	0.17	0	-2.97885	down	0.000632029	0.0016944
LXLOC_019759	0.24	0	0.95	1.96	0	0.51	0.45	0	-2.97885	down	0.000632029	0.0016944
102549760	0	0.19	0.06	0.21	0.45	5.09	0	0	-2.97739	down	9.45e-23	2e-21
108352804	0.1	0	0.13	0.03	0.06	0.21	0	0	-2.87931	down	0.00116709	0.00287546
LXLOC_006192	0.63	0.15	1.41	0.96	0	0.17	0.15	0.15	-2.80892	down	0.000126969	0.000411993
LXLOC_016421	0	0	1.38	0	0.11	0	0.09	0	-2.80345	down	0.0019071	0.00437444
LXLOC_011406	1.44	0.23	0	0.75	0.22	0.78	0	0	-2.65692	down	0.00394203	0.00809268
102549595	0.18	0.18	0.91	0.56	0.17	0.59	0	0	-2.65692	down	0.00394203	0.00809268
LXLOC_017448	0.39	0.25	0	0.13	0	1.13	0	0	-2.65692	down	0.00394203	0.00809268
LXLOC_034978	1.87	0	0	0.17	0	0	0.16	0.16	-2.65692	down	0.00394203	0.00809268
LXLOC_022418	2.03	0.14	0.44	0.15	0.27	0	0	0	-2.65692	down	0.00041454	0.00117461
LXLOC_026592	0	0	0.27	0.41	0.13	1.03	0	0.13	-2.65692	down	0.00394203	0.00809268
102554411	0.15	0.03	0.64	0.64	0	0	0.21	0	-2.59843	down	1.81e-16	2.61e-15
LXLOC_011357	1.86	0	0.31	0	0.14	0.5	0	0.29	-2.57446	down	0.000744804	0.00195247
LXLOC_024698	0.75	0.36	0.75	0.19	0	1.63	0	0.18	-2.57446	down	0.000744804	0.00195247
LXLOC_010390	592.26	207.57	628.2	693.87	17.45	656.36	76.9	124.91	-2.54073	down	0	0
LXLOC_027611	30.74	12.41	110.64	84.53	0	33.78	12.22	19.57	-2.51559	down	1.03e-163	2.74e-161
108351597	0.07	0.01	0.02	0.04	0	0.02	0	0.02	-2.48699	down	0.00133221	0.00321352
LXLOC_011994	2.24	0	0.19	0.19	0	0.4	0.36	0.18	-2.48699	down	0.00133221	0.00321352
LXLOC_034301	1.03	0.5	0.17	0.35	0	2.24	0	0.16	-2.46427	down	0.000255086	0.000762406
LXLOC_015387	0.37	0	0	0.31	0.09	0.19	0.08	0	-2.42994	down	7.44e-08	4.52e-07
LXLOC_029582	0	0.09	0.28	0.39	0.09	0.83	0.09	0	-2.42806	down	0.00221742	0.00498118
LXLOC_016116	1.33	0	0.38	0.98	0.35	0.21	0	0.18	-2.39388	down	0.0023707	0.00526972
102551157	0.19	0.09	0.15	0.47	0.05	0.54	0	0.08	-2.39388	down	0.0023707	0.00526972
102554306	0.04	0.02	0.05	0.06	0	0.05	0.01	0.01	-2.35206	down	5.94e-06	2.58e-05
LXLOC_009666	0.29	0.14	1.29	2.34	0.13	0.31	0.55	0	-2.34497	down	2.98e-05	0.000112084
LXLOC_029041	1.01	0.18	0.27	0.28	0.09	0.69	0	0.17	-2.33499	down	0.000151607	0.000483564
102556461	0.19	0	0	0.78	0	0.41	0.28	0	-2.29435	down	0.00419403	0.00853345
LXLOC_013439	0.13	0.3	1.01	0.44	0.06	1.42	0.06	0.18	-2.27359	down	2.45e-07	1.38e-06
LXLOC_016224	0.36	0.35	0.18	1.66	0.17	1.17	0.17	0	-2.24188	down	0.00136818	0.00328949
LXLOC_003092	0.19	0	0.94	0.09	0.18	0.5	0.18	0	-2.24188	down	0.00136818	0.00328949
108350710	0.04	0.01	0.01	0.05	0.01	0.04	0	0.01	-2.24188	down	0.00136818	0.00328949
108349505	0	0	0.24	0.07	0.03	0.33	0	0.1	-2.24188	down	0.00136818	0.00328949
LXLOC_013682	0.59	0.28	2.21	0.15	0.14	0.16	0.28	0	-2.14235	down	0.000774515	0.00202403
LXLOC_013436	0.08	0.19	0.59	0.12	0.15	1.94	0.08	0.19	-2.11635	down	3.34e-09	2.41e-08
LXLOC_029003	0.48	0	0.48	1.5	0.22	1.57	0.23	0.45	-2.07196	down	0.00406867	0.00831319
103692324	0.13	0.03	0.11	0.04	0	0.1	0.02	0.03	-2.07196	down	0.00131872	0.00318753
LXLOC_030598	0.55	0.27	0	1.11	0	0.89	0.27	0.09	-2.01949	down	0.000241999	0.000729107
LXLOC_027205	1.63	0	0	1.05	0.14	0.16	0.14	0.42	-1.99796	down	0.00223044	0.00500467
LXLOC_034271	0.39	0.19	0.99	1.02	0.18	1.5	0	0.56	-1.99796	down	0.00223044	0.00500467
102551624	0.06	0.04	0.04	0.12	0	0.17	0.02	0.04	-1.99796	down	0.00223044	0.00500467
LXLOC_033493	0.38	0	0.28	0	0.09	1.22	0.18	0.18	-1.99796	down	0.00223044	0.00500467
100911806	0.38	0	0.36	1.08	0.21	0.27	0.31	0	-1.9919	down	0.000209578	0.00064331
108352943	0.08	0.01	0.18	0.07	0.02	0.06	0.02	0.04	-1.98949	down	4.52e-05	0.000163425
LXLOC_005948	1.24	0.27	0.57	1.05	0.09	0	0.27	0.09	-1.97885	down	0.000134504	0.000434362
LXLOC_027612	105.78	45.33	141.74	138.55	23.78	177.56	33.07	37.97	-1.96689	down	0	0
LXLOC_016117	0.31	0.6	0.47	0.95	0.29	1.85	0	0	-1.94643	down	0.00122008	0.00298723
LXLOC_019069	0.75	0	0.19	1.53	0.17	1.01	0.54	0.18	-1.91995	down	0.00374506	0.00777133
102556088	0.15	0.03	0.12	0.09	0.06	0.19	0.03	0.03	-1.91995	down	0.00374506	0.00777133
LXLOC_013695	0.88	0.08	0.56	1.04	0.15	0.43	0.38	0.15	-1.91995	down	4.14e-05	0.00015086
LXLOC_008728	0.14	0.15	0.09	0.29	0	0.33	0.1	0	-1.9105	down	5.21e-05	0.000185061
LXLOC_015150	0.54	0.17	2.34	0.55	0.5	1.17	0.34	0.17	-1.90846	down	0.000667306	0.00177734
LXLOC_019114	0.18	0.26	0.37	0.46	0.17	1.37	0	0.17	-1.90846	down	0.000667306	0.00177734
LXLOC_016265	1.53	0.16	0.68	0.6	0.08	0.55	0.24	0.4	-1.89793	down	2.29e-05	8.86e-05
100911534	0	0.29	1.63	1.28	0	0.42	0.32	0.29	-1.89472	down	1.98e-08	1.3e-07
108353220	1.2	0.2	0.46	0.83	0.17	0.21	0	0.35	-1.88876	down	0.000266731	0.000792504
LXLOC_034742	1.07	0.47	0.39	1.07	0.09	0.52	0.28	0	-1.85623	down	0.000200121	0.000617081
LXLOC_003596	2.39	0.18	0.37	1.13	0.68	1.2	0.18	0.35	-1.82684	down	0.000596612	0.00161072
LXLOC_017338	0.19	0.36	0.28	1.03	0.09	0.4	0	0.09	-1.80892	down	0.00333657	0.00705611
108351930	0.12	0.09	0	0.3	0.04	0.12	0	0.02	-1.78816	down	0.0017937	0.00414998
LXLOC_006726	0.3	0.07	0.36	0.33	0.1	0.17	0	0.16	-1.78715	down	0.000801786	0.00208601
LXLOC_027620	0.46	0	0.54	0.46	0.18	0.5	0.39	0	-1.78314	down	7.11e-08	4.33e-07
LXLOC_013438	0.16	0.07	0.23	0.16	0.07	1.58	0.37	0.07	-1.7724	down	0.000968404	0.00244978
LXLOC_014455	0.54	0.21	1.4	0.32	0.6	0.58	0	0	-1.7724	down	0.000968404	0.00244978
LXLOC_020700	0	1.16	0	0.69	0	3.42	0	0	-1.74963	down	0.000123665	0.000402456
LXLOC_016917	3.54	1.65	5.25	6.12	1.03	3.55	1.58	1.14	-1.74637	down	7.54e-15	9.79e-14
LXLOC_021960	4.71	2.06	4.81	3.55	0.4	3.1	1.54	0.81	-1.73654	down	6.85e-15	8.94e-14
LXLOC_013468	1.65	0.08	0.52	0.69	0.33	0.74	0.25	0.41	-1.72907	down	4.65e-05	0.000167311
LXLOC_008828	0.27	0.21	0	0.33	0	0.08	0	0	-1.72262	down	6.97e-05	0.000240994
LXLOC_021374	0.36	0.21	0.07	1.29	0	0.08	0.14	0.2	-1.71581	down	0.00156129	0.00368145
102547244	0.05	0	0.01	0.02	0	0.01	0.01	0.02	-1.70939	down	0.000841927	0.00217598
108350703	0.12	0.09	0.27	0.18	0.06	0.28	0.06	0.06	-1.70939	down	0.000841927	0.00217598
LXLOC_009682	1.26	0.51	0.48	0.48	0.19	0.82	0.12	0.12	-1.69645	down	6.72e-08	4.1e-07
LXLOC_000047	834.38	339.78	402.92	743.97	45.45	823.17	202.67	246.49	-1.69567	down	0	0
LXLOC_032689	0.25	0.14	0.31	0	0.13	0.56	0.07	0	-1.66386	down	1.82e-05	7.21e-05
LXLOC_019956	1.3	0.16	0.73	0.34	0.21	0.54	0.43	0.11	-1.65692	down	1.05e-05	4.36e-05
LXLOC_008393	0.44	0.21	0	0.44	0.26	1.17	0	0.16	-1.65692	down	0.000213091	0.00065216
LXLOC_000112	0.82	0.39	1.85	0.42	0.19	1.33	0.2	0.58	-1.65692	down	0.00468121	0.0093381
108352766	0.07	0	0.1	0.1	0.05	0.26	0.07	0.05	-1.65692	down	0.00468121	0.0093381
LXLOC_003804	2.08	0.4	1.03	0.86	0	0.45	0.4	0.58	-1.65554	down	0.00478559	0.00951707
108349107	0.56	0.08	0	0.19	0	0.07	0	0.18	-1.6503	down	0.000281889	0.000832071
LXLOC_005443	5.22	1.17	4.46	6.11	2.06	5.09	1.51	1.86	-1.63451	down	7.16e-20	1.29e-18
LXLOC_013481	1.24	0.32	1.24	1.49	0.08	0.71	0.32	0.78	-1.63138	down	4.94e-06	2.19e-05
LXLOC_002077	1.09	0.08	0.11	0.15	0.12	0.14	0.17	0.12	-1.60499	down	7.64e-17	1.14e-15
108351054	0.03	0.06	0.61	0.25	0.01	0.32	0.06	0.06	-1.60247	down	0.00212373	0.00480688
LXLOC_013241	1.67	0.12	0.77	0.39	0.6	0.55	0.12	0.24	-1.60247	down	0.00212373	0.00480688
LXLOC_016001	0	0	0.31	1.15	0	0	0.5	0	-1.58292	down	6.52e-06	2.81e-05
108351606	0	0.06	0.27	0.03	0.05	0.25	0.05	0.03	-1.57446	down	0.000522875	0.00143631
LXLOC_010494	1.08	0.52	0.65	1.2	0.3	0.12	0.1	0.1	-1.55738	down	0.00179057	0.00414494
LXLOC_013437	0.12	0.24	1.03	0.43	0.15	1.67	0.29	0.4	-1.55564	down	3.6e-14	4.4e-13
LXLOC_010224	1.19	0	0.27	0.43	0.12	0.78	0.5	0.29	-1.55452	down	4.88e-09	3.47e-08
LXLOC_013441	0.24	0.36	1.14	0.33	0.08	1.83	0.23	0.5	-1.55	down	2.05e-13	2.37e-12
LXLOC_017636	1.66	0.13	0.83	0.56	0.39	0.45	0.4	0.26	-1.54589	down	0.00333596	0.00705567
LXLOC_035311	1.49	0	1.09	1.17	0.33	0	0	0.96	-1.54402	down	5.37e-08	3.32e-07
LXLOC_025112	0.42	0.25	0.94	1.25	0.3	1.06	0.3	0.4	-1.53662	down	1.21e-06	6.01e-06
LXLOC_006201	0.57	0.73	2.68	1.76	0.18	0.83	0.55	0.54	-1.51941	down	0.00150066	0.00355607
LXLOC_028971	0.49	0.59	0.49	1.37	0.23	1.46	0.12	0.35	-1.51941	down	0.00150066	0.00355607
LXLOC_010395	222.48	98.92	254.34	267.51	48.12	238.48	90.97	94.88	-1.51389	down	0	0
LXLOC_016437	1.95	0.49	0.2	0.1	0	0.55	0.3	0.19	-1.50492	down	0.00278601	0.00605686
LXLOC_016670	2.7	1.3	6.42	1.9	0.78	1.28	0	2.22	-1.48699	down	1.3e-06	6.42e-06
LXLOC_032753	3.83	2.3	4.42	2.78	1.34	6.17	0.92	1.47	-1.47332	down	2.04e-11	1.94e-10
108349499	0.32	0.15	0.3	0.49	0.04	0.05	0.16	0.07	-1.47051	down	0.0023157	0.00516769
LXLOC_000198	0.29	0.11	0.17	0.17	0.11	1.11	0.11	0.28	-1.47051	down	0.0023157	0.00516769
LXLOC_016630	2.29	0.95	2.72	0.43	0.3	0.76	0	0.95	-1.46498	down	0.00274772	0.00598765
LXLOC_020501	0.65	0.08	0.61	0.98	0.07	1.03	0.39	0.64	-1.46427	down	9e-15	1.16e-13
LXLOC_032746	1.35	0.1	1.77	0.84	0.58	0.45	0.5	0.39	-1.46427	down	0.000257561	0.000768759
LXLOC_012828	1	0.23	0.41	0.7	0.17	0.38	0.17	0.33	-1.46427	down	0.000257561	0.000768759
102552999	0	0	0.46	0.37	0.15	0	0.1	0	-1.46142	down	2.1e-09	1.56e-08
LXLOC_015874	0.52	0.33	1.3	0.96	0.41	1.39	0.17	0.58	-1.45662	down	0.000117665	0.000384635
LXLOC_020943	0.33	0.29	0.93	0	0.14	0.46	0.19	0	-1.45113	down	1.38e-09	1.06e-08
LXLOC_010531	1.35	0.43	1.96	0.31	0.14	0.32	0.29	0.57	-1.45047	down	0.00430161	0.00871609
LXLOC_018667	0.16	0.11	0.21	0.06	0.05	0.15	0.06	0	-1.4311	down	0.0026281	0.0057619
LXLOC_016555	1.55	0.43	0.44	0.45	0	0.71	0.64	0.1	-1.41988	down	0.00354706	0.00742637
LXLOC_031965	1.3	0.52	1.08	0.77	0.1	0.47	0.52	0.21	-1.41591	down	0.00158396	0.00372591
LXLOC_033231	0.78	0.38	1.43	0.13	0.24	2.1	0.5	0.49	-1.41591	down	0.00158396	0.00372591
LXLOC_030146	0.18	0.15	0.12	0.4	0.11	0.1	0.02	0.02	-1.40671	down	8.97e-17	1.33e-15
LXLOC_018804	0.63	0.23	0.55	0.24	0.22	1.43	0.3	0.3	-1.39388	down	0.00130536	0.00316045
LXLOC_017453	0.96	0.09	0.38	0.85	0.41	0.46	0.37	0.14	-1.39388	down	5.58e-05	0.00019686
LXLOC_016051	1.09	0.42	1.52	1.45	0.34	0.7	0.21	0.83	-1.39388	down	1.18e-05	4.88e-05
LXLOC_014456	0.83	0.43	1.12	0.38	0.17	0.73	0.57	0	-1.38683	down	4.58e-08	2.86e-07
LXLOC_022127	0.98	0.75	0.49	0.98	0.37	2.3	0.37	0.28	-1.37862	down	0.000220475	0.000672074
LXLOC_023109	1.28	0.23	0.64	0.8	0.23	0.68	0.54	0.3	-1.37681	down	0.000485184	0.00134493
LXLOC_017283	1.59	0.66	0.68	0.34	0.43	1.1	0.33	0	-1.37152	down	0.00239458	0.00531142
LXLOC_014043	0.31	0.53	1.56	0.39	0.3	0.25	0.15	0	-1.37152	down	0.00239458	0.00531142
LXLOC_019478	0.3	2.65	1.45	1.96	0.59	10.66	0.46	1.23	-1.36414	down	1.09e-21	2.19e-20
LXLOC_013440	0.1	0.24	0.67	0.29	0.22	1.43	0.15	0.35	-1.35826	down	1.64e-26	4.18e-25
LXLOC_016612	3.62	0	2.26	0.69	1.04	0	0	1.49	-1.35803	down	0.000110889	0.000365196
102551019	0.12	0	0.03	0.1	0.01	0.05	0.05	0.06	-1.35736	down	0.000882317	0.00226707
LXLOC_018708	0.42	0.41	1.6	0.51	0.16	0.36	0.24	0.32	-1.35206	down	0.00196263	0.00448431
102555382	0.23	0.04	0.05	0.14	0.04	0.21	0.12	0.04	-1.34497	down	0.00440431	0.00887823
LXLOC_016569	0.84	0.59	1.14	0.96	0	1.23	0.78	0.25	-1.34302	down	2.91e-12	3.01e-11
LXLOC_021441	2.34	0.12	0.25	1	0	1.59	0.94	0.93	-1.34205	down	0.000724106	0.00190529
LXLOC_020685	1.04	0.26	0.22	0.43	0.1	0.58	0.47	0.05	-1.34205	down	0.000724106	0.00190529
102554948	0.16	0.04	0.05	0.02	0.06	0.14	0.04	0.01	-1.33499	down	0.00160677	0.00377451
102550768	0.19	0.05	0.21	0.13	0.04	0.04	0.11	0.02	-1.33499	down	0.000269788	0.000800508
LXLOC_033313	0.39	0.42	0.72	0.83	0.55	0.88	0	0.13	-1.33134	down	4.25e-11	3.92e-10
LXLOC_031772	1.02	0.82	2.05	0.7	0.47	1.66	0.49	0.32	-1.32571	down	0.00359413	0.00750797
LXLOC_009627	0.88	0.28	0.59	1.98	0.14	0.24	0.35	0.7	-1.32349	down	0.000221488	0.000674929
108349645	0.67	0.09	0.31	0.22	0.25	0.52	0.04	0.3	-1.31988	down	0.00131428	0.00317898
LXLOC_030225	0.77	0.49	2.55	0.9	0.36	0.69	0.73	0.36	-1.31988	down	0.00131428	0.00317898
LXLOC_029345	0.73	0.62	0.18	0.46	0	1.77	0.09	0.52	-1.309	down	0.00293057	0.00631578
LXLOC_012793	1.27	0.17	0.81	0.81	0.59	1.45	0.43	0.51	-1.30462	down	0.000398404	0.00113327
LXLOC_011463	0.83	0.32	0.16	1.42	0.31	1.12	0.37	0.42	-1.29435	down	4.61e-05	0.000165949
LXLOC_014227	0.77	0.53	0.44	1.1	0.47	1.65	0.21	0.37	-1.29435	down	1.75e-05	6.93e-05
LXLOC_007778	0.83	0.46	1	0.35	0.46	0.93	0.29	0.04	-1.29435	down	1.75e-05	6.93e-05
LXLOC_020801	0.34	0.33	1.26	0.92	0.32	1.84	0.44	0.65	-1.28141	down	0.00194527	0.00444925
LXLOC_031048	2.56	0.59	1.12	1.13	0.38	1.43	0.69	0.87	-1.27841	down	8.2e-05	0.000278921
LXLOC_013410	1.29	0.48	1.69	1.2	0.47	0.43	0.57	0.38	-1.27359	down	0.000585194	0.00158598
LXLOC_007026	1.92	0.62	1.49	0.75	0.6	0.8	0.41	0.4	-1.27359	down	0.000585194	0.00158598
LXLOC_035905	4.33	2.3	6.06	3.83	1.68	5.88	3.52	0.66	-1.26772	down	6.49e-10	5.15e-09
LXLOC_000941	1.76	1.02	1.24	1.63	0.16	1.15	0.67	0.5	-1.2646	down	0.00434437	0.00878555
103695066	0.14	0	0.24	0.19	0.08	0.41	0.25	0.08	-1.25296	down	6.87e-12	6.85e-11
LXLOC_014984	1.55	0.1	0.62	0.42	0.78	1	0.1	0.49	-1.25253	down	0.00352491	0.00738437
LXLOC_018624	1.23	0.5	0.64	0.9	0.24	0.62	0.43	0.25	-1.24883	down	0.000318086	0.000928951
LXLOC_012744	1.48	0.24	0.99	1	0.23	1.06	0.71	0.7	-1.24188	down	0.00286012	0.00618972
LXLOC_016486	0.52	0.57	0.81	1.26	0.28	1.66	0.43	0.49	-1.23545	down	0.000211756	0.000648751
LXLOC_008682	1.01	0.26	1.14	0.32	0.14	0.38	0.17	0.65	-1.23065	down	1.33e-06	6.55e-06
LXLOC_012411	0.34	0.22	0.78	0.61	0.58	1.19	0.16	0.27	-1.22082	down	0.000461251	0.00128771
LXLOC_018005	0.3	0.2	1.18	0.04	0.16	0.27	0.29	0.12	-1.21635	down	0.00152912	0.00361719
LXLOC_033767	2.53	0	0.87	3.24	0	0	1.52	1.37	-1.21297	down	9.59e-11	8.49e-10
LXLOC_016063	1.84	1.21	0.67	0.67	0.89	3.9	0	0.85	-1.20769	down	3.93e-05	0.000143955
LXLOC_008805	1.1	1.14	1.65	2.91	0.44	1.51	0.83	0.67	-1.20626	down	4.05e-06	1.82e-05
LXLOC_025861	2.23	2.15	3.23	2.47	1.15	4.31	0.75	1.16	-1.19871	down	5.73e-07	3.02e-06
LXLOC_026736	1.27	0.75	1.36	2.06	0.82	1.36	0.47	0.55	-1.19534	down	0.000165248	0.000521783
LXLOC_011550	0.95	0.41	1.36	0.47	0.45	0.9	0.15	0.6	-1.18048	down	7.29e-05	0.000250813
LXLOC_019855	0.48	0.54	0	1.07	0.45	1.44	0.04	0.27	-1.17432	down	4.84e-05	0.000173412
LXLOC_003747	1.45	0.67	0.63	0.92	0.16	0.49	0.17	0.55	-1.17149	down	0.000236377	0.000714123
LXLOC_034520	0.5	0.64	1.59	0.55	0.26	1.06	0.58	0.16	-1.16215	down	0.000127368	0.000413209
102547111	0.08	0.07	0.14	0.17	0.06	0.14	0.05	0.07	-1.15602	down	0.000628547	0.00168635
LXLOC_008702	1.39	0.62	1.6	0.65	0.3	0.69	0.51	0.51	-1.14596	down	0.0031828	0.00677321
LXLOC_014186	3.15	0.29	1.35	1.07	0.84	0.49	1	0.56	-1.14596	down	0.0031828	0.00677321
LXLOC_007217	1.16	0.5	0.96	0.99	0.39	0.6	0.33	0.46	-1.14159	down	1.31e-10	1.15e-09
108351879	0.13	0.26	0.29	0.29	0.03	0.59	0.23	0.08	-1.13336	down	0.00136248	0.00328071
102550323	0.54	0.3	0.28	0.7	0.19	0.72	0	0.52	-1.1305	down	4.64e-05	0.000167045
LXLOC_011799	1.61	0.24	0.78	0.05	0.09	0.1	0.61	0.23	-1.12854	down	0.000894212	0.00229261
102546393	0.39	0.22	0.3	0.52	0	0.16	0.28	0.03	-1.11502	down	0.000168563	0.000530634
LXLOC_011526	0.83	0.65	0.72	0.83	0.25	1.33	0.4	0.39	-1.11378	down	0.00013703	0.000441788
LXLOC_004093	0	0.5	1.05	0	0	0.13	0	0.05	-1.11249	down	0.00167189	0.00391183
LXLOC_002332	75.24	48.68	63.93	70.88	17.55	84.65	32	36.1	-1.10875	down	2.01e-223	7.1e-221
LXLOC_019856	0.43	0.48	0.29	0.57	0.68	1.92	0.07	0.2	-1.1059	down	0.00296075	0.00637149
LXLOC_034309	8.77	3.59	6.03	5.87	1.23	6.05	2.41	5.05	-1.09986	down	3.12e-13	3.56e-12
108352578	1.28	0.29	1.93	1.27	0.4	0.45	0.48	1.14	-1.09901	down	2.08e-30	6.5e-29
103693289	0.27	0.07	0.68	0.67	0.43	0.56	0.33	0.18	-1.09749	down	0.000672733	0.00178882
LXLOC_027846	1.22	0.28	0.7	0.35	0.38	1.24	0.5	0.44	-1.09662	down	0.000545474	0.00149048
LXLOC_003404	4.3	1.89	3.08	3.83	1.42	3.54	2.17	1.43	-1.07945	down	6.68e-10	5.29e-09
LXLOC_025642	653.14	350.08	604.3	621.72	209.31	633.39	305.73	323.98	-1.07715	down	0	0
102555103	0.26	0.13	0.22	0.17	0.12	0.22	0.05	0.11	-1.07196	down	0.00272714	0.00595091
LXLOC_008758	0.84	0.63	0.56	2.24	0.35	1.49	0.89	0.53	-1.07196	down	0.00116591	0.00287297
102556951	0.46	0.31	0.48	0.3	0.2	0.49	0.09	0.22	-1.07196	down	0.000144034	0.000462172
102552154	0.83	0.19	1.05	0.35	0.08	0.57	0.55	0.53	-1.06158	down	6.68e-13	7.38e-12
102548417	0.1	0.03	0.14	0.06	0.03	0.07	0.08	0.03	-1.05547	down	4.71e-05	0.000169073
108348767	0.15	0.06	0.15	0.1	0.05	0.14	0.08	0.06	-1.04729	down	3.02e-06	1.39e-05
LXLOC_011738	0.81	0.42	0.56	0.55	0.41	1.19	0.36	0.29	-1.04281	down	0.00249254	0.0055001
LXLOC_017400	0.68	0.54	1.24	2.39	1.06	1.09	0.33	0.64	-1.04158	down	0.00308612	0.0066009
LXLOC_029004	1.29	0.59	0.88	0.47	0.26	0.58	0.26	0.45	-1.04158	down	0.00308612	0.0066009
LXLOC_015841	2.72	1.58	2.63	2.92	1.01	1.3	0.14	1.9	-1.03978	down	6.67e-07	3.49e-06
LXLOC_006270	0.59	0.91	1.67	1.68	0.76	1.3	0.61	0.27	-1.03788	down	3.68e-11	3.42e-10
LXLOC_025606	1.4	0.64	0.8	1.06	0.31	1.35	0.26	1.01	-1.03014	down	0.00042015	0.00118898
LXLOC_019854	0.32	0.29	0.09	0.58	0.25	0.95	0.07	0.33	-1.01537	down	2.37e-05	9.14e-05
LXLOC_010383	0.51	0.31	0.97	0.51	0.22	1.09	0.54	0.44	-1.00686	down	0.00071407	0.00188321
LXLOC_033694	4.35	2.97	2.37	2.05	0.5	2.55	0.69	1.36	-1.00269	down	0.00108644	0.00270019
