# Supplementary material for: Transcriptome profiling of long noncoding RNAs and mRNAs in spinal cord of a rat model of paclitaxel-induced peripheral neuropathy identifies potential mechanisms mediating neuroinflammation and pain
Source: J Neuroinflammation. 2021 Feb 18;18:48. doi: 10.1186/s12974-021-02098-y (PMC7890637; doi:10.1186/s12974-021-02098-y)
Supplement: Supplementary file 3 — Additional file 3. [file 12974_2021_2098_MOESM3_ESM.xls]

## Sheet: Upregulated DEGs
Category	Term		Log10-FDR	Count	%	PValue	Genes	List Total	Pop Hits	Pop Total	Fold Enrichment	Bonferroni	Benjamini	FDR
GOTERM_BP_DIRECT	GO:0030199~collagen fibril organization	collagen fibril organization	5.03259	8	2.07254	9.27709e-06	114501, 287899, 81682, 84352, 84032, 25426, 29393, 314981	335	40	17535	10.4687	0.0170163	0.0170163	0.0158039
GOTERM_BP_DIRECT	GO:0006955~immune response	immune response	4.24824	17	4.40415	5.64626e-05	309621, 305236, 361615, 25572, 688090, 84386, 29184, 24977, 414783, 57301, 414792, 293676, 361685, 366518, 498335, 25599, 499537	335	267	17535	3.33272	0.0991881	0.0508889	0.0961499
GOTERM_BP_DIRECT	GO:0006954~inflammatory response	inflammatory response	4.2287	18	4.66321	5.90613e-05	305236, 361615, 25572, 85483, 58923, 24930, 84475, 305355, 100124593, 81780, 57301, 361685, 25542, 366518, 498335, 684440, 362506, 307403	335	297	17535	3.17232	0.103509	0.0357669	0.100573
GOTERM_BP_DIRECT	GO:0070098~chemokine-mediated signaling pathway	chemokine-mediated signaling pathway	4.00124	8	2.07254	9.97156e-05	57301, 305236, 25542, 498335, 84475, 362506, 100124593, 81780	335	57	17535	7.34643	0.168466	0.0450734	0.169746
GOTERM_BP_DIRECT	GO:0010818~T cell chemotaxis	T cell chemotaxis	3.88185	4	1.03627	0.000131266	497942, 305236, 25542, 84475	335	6	17535	34.8955	0.215617	0.0474109	0.223398
GOTERM_BP_DIRECT	GO:0034341~response to interferon-gamma	response to interferon-gamma	3.70247	6	1.5544	0.000198395	309621, 497942, 58923, 85483, 308901, 81780	335	29	17535	10.8296	0.307237	0.0593442	0.337463
GOTERM_BP_DIRECT	GO:0071300~cellular response to retinoic acid	cellular response to retinoic acid	3.32425	8	2.07254	0.000473966	313210, 304883, 25240, 116640, 84352, 287526, 298878, 29393	335	73	17535	5.73625	0.583989	0.117761	0.804419
GOTERM_BP_DIRECT	GO:0045672~positive regulation of osteoclast differentiation	positive regulation of osteoclast differentiation	3.06565	5	1.29534	0.000859703	57301, 291567, 25542, 307403, 81780	335	23	17535	11.379	0.796306	0.180362	1.4546
GOTERM_BP_DIRECT	GO:0090023~positive regulation of neutrophil chemotaxis	positive regulation of neutrophil chemotaxis	2.92377	5	1.29534	0.00119187	29220, 315348, 29469, 362506, 25599	335	25	17535	10.4687	0.88989	0.217406	2.01126
GOTERM_BP_DIRECT	GO:0016525~negative regulation of angiogenesis	negative regulation of angiogenesis	2.79924	7	1.81347	0.00158768	29184, 29220, 287526, 29139, 89805, 84475, 81512	335	66	17535	5.55156	0.94711	0.254689	2.67071
GOTERM_BP_DIRECT	GO:0006805~xenobiotic metabolic process	xenobiotic metabolic process	2.62051	5	1.29534	0.00239601	24424, 266684, 83783, 25426, 246245	335	30	17535	8.72388	0.98818	0.331988	4.00451
GOTERM_BP_DIRECT	GO:0032496~response to lipopolysaccharide	response to lipopolysaccharide	2.54173	14	3.62694	0.00287258	84386, 65129, 361615, 297480, 305236, 25572, 58923, 361685, 366518, 29469, 498079, 29139, 498335, 81780	335	280	17535	2.61716	0.995117	0.358209	4.7828
GOTERM_BP_DIRECT	GO:0051291~protein heterooligomerization	protein heterooligomerization	2.52113	8	2.07254	0.00301213	171131, 25456, 65129, 25679, 24855, 301574, 81679, 60563	335	100	17535	4.18746	0.996231	0.349032	5.00957
GOTERM_BP_DIRECT	GO:0070374~positive regulation of ERK1 and ERK2 cascade	positive regulation of ERK1 and ERK2 cascade	2.51337	11	2.84974	0.00306643	29184, 170580, 57301, 89811, 304883, 25542, 79429, 362506, 307403, 25599, 81780	335	186	17535	3.09557	0.996592	0.333576	5.09768
GOTERM_BP_DIRECT	GO:0097190~apoptotic signaling pathway	apoptotic signaling pathway	2.41084	6	1.5544	0.0038829	361615, 315609, 25572, 361685, 366518, 315732	335	55	17535	5.71018	0.999251	0.381107	6.41317
GOTERM_BP_DIRECT	GO:0042127~regulation of cell proliferation	regulation of cell proliferation	2.27259	12	3.10881	0.0053384	29517, 304883, 305236, 361615, 25572, 116640, 65198, 363577, 361685, 366518, 498335, 81679	335	234	17535	2.68427	0.99995	0.461467	8.71577
GOTERM_BP_DIRECT	GO:0071346~cellular response to interferon-gamma		2.21792	6	1.5544	0.00605456	65129, 85483, 291327, 25542, 362506, 81780	335	61	17535	5.14852	0.999987	0.483604	9.82906
GOTERM_BP_DIRECT	GO:0030335~positive regulation of cell migration		2.21732	11	2.84974	0.0060629	81523, 57301, 497942, 25317, 25240, 79128, 25542, 79429, 29393, 307403, 81780	335	205	17535	2.80866	0.999987	0.464753	9.84195
GOTERM_BP_DIRECT	GO:0006887~exocytosis		2.17451	7	1.81347	0.00669105	57301, 499017, 25542, 25017, 311731, 65171, 81780	335	88	17535	4.16367	0.999996	0.479875	10.8078
GOTERM_BP_DIRECT	GO:0006935~chemotaxis		2.13017	6	1.5544	0.00741026	305236, 361680, 315348, 25542, 84475, 100124593	335	64	17535	4.90718	0.999999	0.497421	11.9016
GOTERM_BP_DIRECT	GO:0010508~positive regulation of autophagy		2.12394	5	1.29534	0.00751735	58923, 297822, 24855, 308901, 29139	335	41	17535	6.38333	0.999999	0.485595	12.0634
GOTERM_BP_DIRECT	GO:0042060~wound healing		1.97964	8	2.07254	0.0104799	25240, 116640, 84032, 116510, 60327, 362938, 29139, 29393	335	126	17535	3.32338	1	0.587664	16.43
GOTERM_BP_DIRECT	GO:0006898~receptor-mediated endocytosis		1.95431	7	1.81347	0.0111094	497942, 79128, 310694, 291327, 312701, 300682, 170568	335	98	17535	3.73881	1	0.592855	17.3311
GOTERM_BP_DIRECT	GO:0071230~cellular response to amino acid stimulus		1.84844	6	1.5544	0.0141762	83502, 84352, 84032, 79429, 29393, 81780	335	75	17535	4.18746	1	0.667319	21.592
GOTERM_BP_DIRECT	GO:0009612~response to mechanical stimulus		1.83622	7	1.81347	0.0145806	25445, 29184, 116640, 84032, 29139, 89805, 29393	335	104	17535	3.52311	1	0.662742	22.1381
GOTERM_BP_DIRECT	GO:0050918~positive chemotaxis		1.80205	4	1.03627	0.0157741	25542, 24855, 362938, 81780	335	28	17535	7.47761	1	0.677399	23.7293
GOTERM_BP_DIRECT	GO:0060100~positive regulation of phagocytosis, engulfment		1.75058	3	0.777202	0.0177592	29184, 315348, 29469	335	11	17535	14.2754	1	0.707055	26.308
GOTERM_BP_DIRECT	GO:0030100~regulation of endocytosis		1.72096	4	1.03627	0.0190127	304883, 24855, 29704, 360202	335	30	17535	6.9791	1	0.718688	27.8939
GOTERM_BP_DIRECT	GO:0042552~myelination		1.71268	5	1.29534	0.0193784	25017, 683713, 24660, 84380, 114090	335	54	17535	4.8466	1	0.713019	28.3505
GOTERM_BP_DIRECT	GO:0009615~response to virus		1.69582	6	1.5544	0.0201456	293618, 303496, 684440, 56824, 317335, 81780	335	82	17535	3.83	1	0.714924	29.2996
GOTERM_BP_DIRECT	GO:0032760~positive regulation of tumor necrosis factor production		1.66045	5	1.29534	0.0218549	29184, 497761, 25542, 29469, 362506	335	56	17535	4.67351	1	0.732519	31.3716
GOTERM_BP_DIRECT	GO:0043588~skin development		1.66045	5	1.29534	0.0218549	287899, 84032, 81679, 25724, 29393	335	56	17535	4.67351	1	0.732519	31.3716
GOTERM_BP_DIRECT	GO:0007267~cell-cell signaling		1.63564	6	1.5544	0.0231401	57301, 25542, 498335, 84380, 65154, 81780	335	85	17535	3.69482	1	0.741667	32.8917
GOTERM_BP_DIRECT	GO:0030593~neutrophil chemotaxis		1.61055	5	1.29534	0.0245163	298518, 315348, 25542, 362506, 81780	335	58	17535	4.51235	1	0.751304	34.4843
GOTERM_BP_DIRECT	GO:0045766~positive regulation of angiogenesis		1.61002	7	1.81347	0.0245462	89811, 25317, 25240, 25426, 89805, 84475, 81780	335	117	17535	3.13165	1	0.741347	34.5185
GOTERM_BP_DIRECT	GO:0007229~integrin-mediated signaling pathway		1.59708	6	1.5544	0.025288	312566, 287899, 79128, 84032, 25724, 298914	335	87	17535	3.60988	1	0.741754	35.3618
GOTERM_BP_DIRECT	GO:0045893~positive regulation of transcription, DNA-templated		1.58688	19	4.92228	0.0258895	301020, 85483, 297822, 353227, 114090, 25337, 498423, 81518, 305066, 303811, 297480, 79128, 291567, 303496, 83502, 303214, 500084, 85424, 29393	335	571	17535	1.74172	1	0.74023	36.038
GOTERM_BP_DIRECT	GO:0015031~protein transport		1.5845	11	2.84974	0.0260317	79128, 25218, 308965, 25017, 170568, 298598, 65171, 64664, 293103, 29393, 298914	335	257	17535	2.24037	1	0.73255	36.1968
GOTERM_BP_DIRECT	GO:0001649~osteoblast differentiation		1.57836	7	1.81347	0.0264021	81523, 24484, 116640, 25542, 84380, 29393, 81518	335	119	17535	3.07902	1	0.728186	36.609
GOTERM_BP_DIRECT	GO:0007155~cell adhesion		1.55133	11	2.84974	0.0280975	308023, 298069, 29220, 116640, 686539, 25253, 25473, 25426, 81679, 65154, 25724	335	261	17535	2.20604	1	0.741256	38.4637
GOTERM_BP_DIRECT	GO:0045087~innate immune response		1.55133	11	2.84974	0.0280975	84386, 304883, 24934, 363577, 29469, 308901, 684440, 295703, 305355, 307403, 317335	335	261	17535	2.20604	1	0.741256	38.4637
GOTERM_BP_DIRECT	GO:0048490~anterograde synaptic vesicle transport		1.49145	3	0.777202	0.0322514	302290, 314633, 171126	335	15	17535	10.4687	1	0.780457	42.794
GOTERM_BP_DIRECT	GO:0001921~positive regulation of receptor recycling		1.49145	3	0.777202	0.0322514	79128, 94204, 362938	335	15	17535	10.4687	1	0.780457	42.794
GOTERM_BP_DIRECT	GO:0051781~positive regulation of cell division		1.48116	4	1.03627	0.0330249	89811, 29220, 25317, 79429	335	37	17535	5.65873	1	0.78026	43.568
GOTERM_BP_DIRECT	GO:0032402~melanosome transport		1.43886	3	0.777202	0.036403	84590, 25017, 29167	335	16	17535	9.81437	1	0.804731	46.8342
GOTERM_BP_DIRECT	GO:2001044~regulation of integrin-mediated signaling pathway		1.42327	2	0.518135	0.0377335	116510, 298914	335	2	17535	52.3433	1	0.808877	48.0712
GOTERM_BP_DIRECT	GO:0072239~metanephric glomerulus vasculature development		1.42327	2	0.518135	0.0377335	25240, 298878	335	2	17535	52.3433	1	0.808877	48.0712
GOTERM_BP_DIRECT	GO:1904761~negative regulation of myofibroblast differentiation		1.42327	2	0.518135	0.0377335	64031, 297822	335	2	17535	52.3433	1	0.808877	48.0712
GOTERM_BP_DIRECT	GO:0090086~negative regulation of protein deubiquitination		1.42327	2	0.518135	0.0377335	689593, 308901	335	2	17535	52.3433	1	0.808877	48.0712
GOTERM_BP_DIRECT	GO:0033209~tumor necrosis factor-mediated signaling pathway		1.39477	4	1.03627	0.0402931	361615, 25572, 361685, 366518	335	40	17535	5.23433	1	0.822577	50.3749
GOTERM_BP_DIRECT	GO:0034097~response to cytokine		1.38894	6	1.5544	0.0408373	25445, 497942, 84032, 85238, 116510, 81780	335	99	17535	3.17232	1	0.819876	50.8521
GOTERM_BP_DIRECT	GO:0071356~cellular response to tumor necrosis factor		1.3766	7	1.81347	0.0420147	65129, 297480, 25542, 25426, 362506, 29393, 81780	335	133	17535	2.75491	1	0.822048	51.8699
GOTERM_BP_DIRECT	GO:0010595~positive regulation of endothelial cell migration		1.36774	4	1.03627	0.0428806	25317, 297480, 298914, 305066	335	41	17535	5.10666	1	0.821847	52.6057
GOTERM_BP_DIRECT	GO:0071310~cellular response to organic substance		1.36774	4	1.03627	0.0428806	287435, 303496, 84352, 114090	335	41	17535	5.10666	1	0.821847	52.6057
GOTERM_BP_DIRECT	GO:0006886~intracellular protein transport		1.35644	9	2.33161	0.0440106	499017, 315600, 54311, 302290, 314879, 288504, 314633, 171126, 25599	335	206	17535	2.28684	1	0.823547	53.55
GOTERM_BP_DIRECT	GO:0043433~negative regulation of sequence-specific DNA binding transcription factor activity		1.35183	5	1.29534	0.0444806	25572, 308463, 60563, 309377, 305066	335	70	17535	3.73881	1	0.820551	53.9375
GOTERM_BP_DIRECT	GO:0048488~synaptic vesicle endocytosis		1.34413	3	0.777202	0.0452759	85238, 362938, 29704	335	18	17535	8.72388	1	0.819914	54.5864
GOTERM_BP_DIRECT	GO:0051056~regulation of small GTPase mediated signal transduction		1.34413	3	0.777202	0.0452759	246212, 24855, 292771	335	18	17535	8.72388	1	0.819914	54.5864
GOTERM_BP_DIRECT	GO:0051497~negative regulation of stress fiber assembly		1.34413	3	0.777202	0.0452759	81523, 363228, 84685	335	18	17535	8.72388	1	0.819914	54.5864
GOTERM_BP_DIRECT	GO:0050731~positive regulation of peptidyl-tyrosine phosphorylation		1.34237	6	1.5544	0.0454596	29184, 89811, 29220, 315609, 366518, 25599	335	102	17535	3.07902	1	0.815052	54.735
GOTERM_BP_DIRECT	GO:0045892~negative regulation of transcription, DNA-templated		1.30863	17	4.40415	0.049133	300947, 25572, 85483, 360801, 353227, 308463, 360961, 305066, 290831, 315798, 287422, 64031, 297480, 79128, 291567, 500084, 60563	335	532	17535	1.67262	1	0.833441	57.6129
GOTERM_BP_DIRECT	GO:0042307~positive regulation of protein import into nucleus		1.3012	3	0.777202	0.0499799	308965, 315732, 81679	335	19	17535	8.26473	1	0.832988	58.2515
GOTERM_BP_DIRECT	GO:0007224~smoothened signaling pathway		1.29623	5	1.29534	0.0505558	291022, 309681, 84380, 308463, 64664	335	73	17535	3.58516	1	0.830909	58.6806
GOTERM_BP_DIRECT	GO:0021675~nerve development		1.26081	3	0.777202	0.0548512	81523, 682076, 78960	335	20	17535	7.85149	1	0.850061	61.7523
GOTERM_BP_DIRECT	GO:0008285~negative regulation of cell proliferation		1.26003	13	3.36788	0.0549508	24484, 25445, 297822, 689593, 353227, 24855, 24660, 25426, 500084, 298914, 307403, 309377, 305066	335	374	17535	1.81942	1	0.845432	61.8209
GOTERM_BP_DIRECT	GO:0002930~trabecular meshwork development		1.25131	2	0.518135	0.0560645	114501, 25426	335	3	17535	34.8955	1	0.846282	62.5803
GOTERM_BP_DIRECT	GO:0010716~negative regulation of extracellular matrix disassembly		1.25131	2	0.518135	0.0560645	192203, 25253	335	3	17535	34.8955	1	0.846282	62.5803
GOTERM_BP_DIRECT	GO:0071603~endothelial cell-cell adhesion		1.25131	2	0.518135	0.0560645	29220, 25426	335	3	17535	34.8955	1	0.846282	62.5803
GOTERM_BP_DIRECT	GO:0060414~aorta smooth muscle tissue morphogenesis		1.25131	2	0.518135	0.0560645	84032, 305066	335	3	17535	34.8955	1	0.846282	62.5803
GOTERM_BP_DIRECT	GO:0032290~peripheral nervous system myelin formation		1.25131	2	0.518135	0.0560645	689826, 78960	335	3	17535	34.8955	1	0.846282	62.5803
GOTERM_BP_DIRECT	GO:0050718~positive regulation of interleukin-1 beta secretion		1.22271	3	0.777202	0.0598816	25542, 303214, 362506	335	21	17535	7.47761	1	0.860487	65.0763
GOTERM_BP_DIRECT	GO:0046488~phosphatidylinositol metabolic process		1.22271	3	0.777202	0.0598816	308309, 85238, 307403	335	21	17535	7.47761	1	0.860487	65.0763
GOTERM_BP_DIRECT	GO:0007015~actin filament organization		1.21015	5	1.29534	0.0616385	362918, 304883, 291567, 84685, 29704	335	78	17535	3.35534	1	0.863968	66.1717
GOTERM_BP_DIRECT	GO:0035556~intracellular signal transduction		1.20962	13	3.36788	0.0617135	287715, 503027, 29517, 303811, 364227, 293693, 305938, 367072, 363577, 301574, 680451, 312912, 317335	335	381	17535	1.78599	1	0.859715	66.2177
GOTERM_BP_DIRECT	GO:0043410~positive regulation of MAPK cascade		1.18723	6	1.5544	0.064979	24484, 29184, 361615, 25572, 361685, 366518	335	113	17535	2.77929	1	0.869661	68.1659
GOTERM_BP_DIRECT	GO:0048247~lymphocyte chemotaxis		1.18666	3	0.777202	0.0650634	25542, 362506, 81780	335	22	17535	7.13772	1	0.865669	68.2148
GOTERM_BP_DIRECT	GO:0031295~T cell costimulation		1.18666	3	0.777202	0.0650634	315609, 25253, 362506	335	22	17535	7.13772	1	0.865669	68.2148
GOTERM_BP_DIRECT	GO:0030819~positive regulation of cAMP biosynthetic process		1.17763	4	1.03627	0.0664301	313210, 363112, 288271, 94204	335	49	17535	4.27292	1	0.867151	68.9972
GOTERM_BP_DIRECT	GO:0008089~anterograde axonal transport		1.15249	3	0.777202	0.0703891	302290, 314633, 171126	335	23	17535	6.82738	1	0.878743	71.1625
GOTERM_BP_DIRECT	GO:0050850~positive regulation of calcium-mediated signaling		1.15249	3	0.777202	0.0703891	315609, 25542, 24930	335	23	17535	6.82738	1	0.878743	71.1625
GOTERM_BP_DIRECT	GO:0043066~negative regulation of apoptotic process		1.14961	16	4.14508	0.0708588	100910616, 29517, 89811, 25240, 79128, 64031, 315348, 360829, 116510, 64472, 298878, 360914, 307403, 317335, 25599, 24564	335	517	17535	1.61991	1	0.876531	71.4097
GOTERM_BP_DIRECT	GO:1901509~regulation of endothelial tube morphogenesis		1.13049	2	0.518135	0.0740473	25317, 297480	335	4	17535	26.1716	1	0.884262	73.036
GOTERM_BP_DIRECT	GO:0009636~response to toxic substance		1.11169	6	1.5544	0.077323	65129, 83502, 25542, 25426, 81780, 100912108	335	119	17535	2.63916	1	0.891619	74.6158
GOTERM_BP_DIRECT	GO:0007204~positive regulation of cytosolic calcium ion concentration		1.10659	7	1.81347	0.0782364	29184, 57301, 304883, 25542, 25679, 498335, 84475	335	156	17535	2.34874	1	0.890996	75.0406
GOTERM_BP_DIRECT	GO:0051897~positive regulation of protein kinase B signaling		1.10172	5	1.29534	0.0791189	81523, 89811, 25542, 362506, 298914	335	85	17535	3.07902	1	0.890292	75.4446
GOTERM_BP_DIRECT	GO:0050728~negative regulation of inflammatory response		1.10172	5	1.29534	0.0791189	84386, 498757, 58923, 287526, 315732	335	85	17535	3.07902	1	0.890292	75.4446
GOTERM_BP_DIRECT	GO:0007568~aging		1.09932	11	2.84974	0.0795565	24484, 24424, 65129, 85483, 84685, 84032, 116510, 287526, 29139, 295703, 81780	335	315	17535	1.82786	1	0.888186	75.6426
GOTERM_BP_DIRECT	GO:0043547~positive regulation of GTPase activity		1.08918	13	3.36788	0.0814369	305938, 312912, 81780, 292771, 303811, 315348, 691042, 367072, 287443, 25542, 246212, 24855, 362506	335	398	17535	1.70971	1	0.890666	76.4766
GOTERM_BP_DIRECT	GO:0006986~response to unfolded protein		1.08915	3	0.777202	0.0814428	29220, 300463, 313811	335	25	17535	6.28119	1	0.887271	76.4792
GOTERM_BP_DIRECT	GO:0048565~digestive tract development		1.07798	4	1.03627	0.0835632	29184, 84032, 79429, 25724	335	54	17535	3.87728	1	0.890457	77.3873
GOTERM_BP_DIRECT	GO:0043542~endothelial cell migration		1.0597	3	0.777202	0.087157	192203, 25253, 25426	335	26	17535	6.03961	1	0.897694	78.8514
GOTERM_BP_DIRECT	GO:0071681~cellular response to indole-3-methanol		1.03769	2	0.518135	0.0916885	83502, 81679	335	5	17535	20.9373	1	0.906719	80.5706
GOTERM_BP_DIRECT	GO:0045621~positive regulation of lymphocyte differentiation		1.03769	2	0.518135	0.0916885	315348, 140924	335	5	17535	20.9373	1	0.906719	80.5706
GOTERM_BP_DIRECT	GO:0038031~non-canonical Wnt signaling pathway via JNK cascade		1.03769	2	0.518135	0.0916885	81523, 303811	335	5	17535	20.9373	1	0.906719	80.5706
GOTERM_BP_DIRECT	GO:0033634~positive regulation of cell-cell adhesion mediated by integrin		1.03769	2	0.518135	0.0916885	498335, 81780	335	5	17535	20.9373	1	0.906719	80.5706
GOTERM_BP_DIRECT	GO:0045217~cell-cell junction maintenance		1.03769	2	0.518135	0.0916885	307403, 24564	335	5	17535	20.9373	1	0.906719	80.5706
GOTERM_BP_DIRECT	GO:0007010~cytoskeleton organization		1.00866	6	1.5544	0.0980261	305614, 25542, 309681, 29704, 292771, 300218	335	128	17535	2.45359	1	0.918843	82.7554
GOTERM_BP_DIRECT	GO:0014823~response to activity		1.0053	5	1.29534	0.098788	29184, 170580, 83783, 89805, 81780	335	92	17535	2.84474	1	0.917837	83.0018
GOTERM_BP_DIRECT	GO:0008045~motor neuron axon guidance		1.00469	3	0.777202	0.0989264	682076, 297480, 114090	335	28	17535	5.60821	1	0.915471	83.0463
GOTERM_BP_DIRECT	GO:0086091~regulation of heart rate by cardiac conduction		1.00469	3	0.777202	0.0989264	246150, 25349, 81679	335	28	17535	5.60821	1	0.915471	83.0463
			#NUM!

## Sheet: downregulated DEGs
Category	Term			Count	%	PValue	Genes	List Total	Pop Hits	Pop Total	Fold Enrichment	Bonferroni	Benjamini	FDR
GOTERM_BP_DIRECT	GO:0051607~defense response to virus	defense response to virus	5.96918	12	4.42804	1.07e-06	116677, 298693, 363938, 304545, 294091, 304507, 309526, 286918, 192281, 304549, 246268, 65190	233	128	17535	7.05539	0.00139355	0.00139355	0.00175265
GOTERM_BP_DIRECT	GO:0009615~response to virus	response to virus	5.87037	10	3.69004	1.35e-06	363938, 304545, 294091, 309526, 286918, 192281, 304549, 24854, 246268, 65190	233	82	17535	9.17775	0.0017493	0.000875	0.00220046
GOTERM_BP_DIRECT	GO:0045071~negative regulation of viral genome replication	negative regulation of viral genome replication	4.37427	6	2.21402	4.22e-05	298693, 293294, 304545, 286918, 246268, 65190	233	30	17535	15.0515	0.0533938	0.0181244	0.0689407
GOTERM_BP_DIRECT	GO:0006164~purine nucleotide biosynthetic process	purine nucleotide biosynthetic process	3.22708	4	1.47601	0.000593	287420, 363938, 192281, 304549	233	13	17535	23.1562	0.53712	0.175165	0.963445
GOTERM_BP_DIRECT	GO:0032020~ISG15-protein conjugation	ISG15-protein conjugation	2.77012	3	1.10701	0.00169778	298693, 301000, 361013	233	5	17535	45.1545	0.890001	0.356902	2.73604
GOTERM_BP_DIRECT	GO:0006730~one-carbon metabolic process	one-carbon metabolic process	2.23155	4	1.47601	0.00586744	298657, 302669, 313495, 24312	233	28	17535	10.7511	0.999521	0.720301	9.16039
GOTERM_BP_DIRECT	GO:0043434~response to peptide hormone	response to peptide hormone	2.12957	7	2.58303	0.00742037	25548, 83810, 24294, 64677, 24795, 25698, 24190	233	129	17535	4.08374	0.999937	0.74896	11.4495
GOTERM_BP_DIRECT	GO:0045087~innate immune response	innate immune response	2.09205	10	3.69004	0.00809009	116677, 289521, 66021, 363938, 304545, 286918, 192281, 304549, 246268, 65190	233	261	17535	2.88343	0.999974	0.732589	12.42
GOTERM_BP_DIRECT	GO:0048545~response to steroid hormone	response to steroid hormone	2.06318	5	1.84502	0.00864619	116554, 314856, 64677, 25698, 315904	233	61	17535	6.16865	0.999987	0.714456	13.2181
GOTERM_BP_DIRECT	GO:0032436~positive regulation of proteasomal ubiquitin-dependent protein catabolic process	positive regulation of proteasomal ubiquitin-dependent protein catabolic process	2.01459	5	1.84502	0.00966973	261730, 316005, 314856, 24854, 619577	233	63	17535	5.97282	0.999997	0.716972	14.6694
GOTERM_BP_DIRECT	GO:0006801~superoxide metabolic process	superoxide metabolic process	1.68194	3	1.10701	0.0207999	66021, 24599, 24250	233	17	17535	13.2807	1	0.916439	29.0477
GOTERM_BP_DIRECT	GO:0045429~positive regulation of nitric oxide biosynthetic process	positive regulation of nitric oxide biosynthetic process	1.66605	4	1.47601	0.0215748	24954, 83810, 24854, 25698	233	45	17535	6.68956	1	0.905677	29.9589
GOTERM_BP_DIRECT	GO:0042493~response to drug	response to drug	1.6226	14	5.16605	0.0238451	66021, 24294, 81656, 116685, 313495, 25698, 24190, 287420, 25548, 500892, 81638, 314856, 64677, 83578	233	528	17535	1.99546	1	0.910323	32.5656
GOTERM_BP_DIRECT	GO:0042787~protein ubiquitination involved in ubiquitin-dependent protein catabolic process	protein ubiquitination involved in ubiquitin-dependent protein catabolic process	1.62249	6	2.21402	0.0238511	316005, 361181, 314856, 304920, 619577, 362377	233	123	17535	3.6711	1	0.893527	32.5724
GOTERM_BP_DIRECT	GO:0042823~pyridoxal phosphate biosynthetic process	pyridoxal phosphate biosynthetic process	1.58026	2	0.738007	0.0262871	64533, 83578	233	2	17535	75.2575	1	0.900432	35.2675
GOTERM_BP_DIRECT	GO:0060416~response to growth hormone	response to growth hormone	1.50825	3	1.10701	0.031028	25512, 25548, 25698	233	21	17535	10.7511	1	0.922618	40.2256
GOTERM_BP_DIRECT	GO:0006612~protein targeting to membrane		1.50825	3	1.10701	0.031028	288006, 316640, 360733	233	21	17535	10.7511	1	0.922618	40.2256
GOTERM_BP_DIRECT	GO:0007584~response to nutrient		1.4481	6	2.21402	0.0356369	25548, 66021, 81638, 24294, 81656, 25698	233	137	17535	3.29595	1	0.937512	44.7019
GOTERM_BP_DIRECT	GO:1900087~positive regulation of G1/S transition of mitotic cell cycle		1.43481	3	1.10701	0.036744	289521, 361181, 361013	233	23	17535	9.8162	1	0.932905	45.7294
GOTERM_BP_DIRECT	GO:0048878~chemical homeostasis		1.40703	2	0.738007	0.0391714	25128, 25065	233	3	17535	50.1717	1	0.934908	47.9195
GOTERM_BP_DIRECT	GO:0072350~tricarboxylic acid metabolic process		1.40703	2	0.738007	0.0391714	25548, 304539	233	3	17535	50.1717	1	0.934908	47.9195
GOTERM_BP_DIRECT	GO:0006954~inflammatory response		1.35148	9	3.32103	0.0445162	116554, 116677, 66021, 83810, 81638, 24599, 362417, 316519, 24795	233	297	17535	2.28053	1	0.94806	52.4529
GOTERM_BP_DIRECT	GO:0071346~cellular response to interferon-gamma		1.32804	4	1.47601	0.0469852	500892, 24599, 24795, 25698	233	61	17535	4.93492	1	0.949048	54.4196
GOTERM_BP_DIRECT	GO:0032342~aldosterone biosynthetic process		1.28495	2	0.738007	0.051886	500892, 24294	233	4	17535	37.6288	1	0.956975	58.0992
GOTERM_BP_DIRECT	GO:0051259~protein oligomerization		1.21296	4	1.47601	0.0612408	65152, 315215, 294806, 25736	233	68	17535	4.42691	1	0.971822	64.3618
GOTERM_BP_DIRECT	GO:0010629~negative regulation of gene expression		1.19952	7	2.58303	0.063166	293294, 362800, 24954, 313539, 24599, 314856, 294806	233	212	17535	2.48492	1	0.970742	65.5364
GOTERM_BP_DIRECT	GO:0002741~positive regulation of cytokine secretion involved in immune response		1.19089	2	0.738007	0.0644331	116677, 293294	233	5	17535	30.103	1	0.968591	66.2896
GOTERM_BP_DIRECT	GO:0019941~modification-dependent protein catabolic process		1.19089	2	0.738007	0.0644331	298693, 301000	233	5	17535	30.103	1	0.968591	66.2896
GOTERM_BP_DIRECT	GO:0046605~regulation of centrosome cycle		1.19089	2	0.738007	0.0644331	116554, 252902	233	5	17535	30.103	1	0.968591	66.2896
GOTERM_BP_DIRECT	GO:0006955~immune response		1.18829	8	2.95203	0.0648196	94174, 24584, 363938, 304507, 414784, 192281, 304549, 246268	233	267	17535	2.25491	1	0.964853	66.5162
GOTERM_BP_DIRECT	GO:0001568~blood vessel development		1.18281	4	1.47601	0.0656437	81638, 64191, 314856, 245963	233	70	17535	4.30043	1	0.961865	66.9947
GOTERM_BP_DIRECT	GO:2000121~regulation of removal of superoxide radicals		1.11456	2	0.738007	0.0768148	29158, 24312	233	6	17535	25.0858	1	0.975473	72.8793
GOTERM_BP_DIRECT	GO:0044550~secondary metabolite biosynthetic process		1.11456	2	0.738007	0.0768148	500892, 24294	233	6	17535	25.0858	1	0.975473	72.8793
GOTERM_BP_DIRECT	GO:0002474~antigen processing and presentation of peptide antigen via MHC class I		1.08672	3	1.10701	0.0818988	294228, 414784, 414788	233	36	17535	6.27146	1	0.978235	75.2174
GOTERM_BP_DIRECT	GO:0046903~secretion		1.05045	2	0.738007	0.0890333	29158, 313495	233	7	17535	21.5021	1	0.982362	78.1811
GOTERM_BP_DIRECT	GO:0034340~response to type I interferon		1.05045	2	0.738007	0.0890333	298693, 286918	233	7	17535	21.5021	1	0.982362	78.1811
GOTERM_BP_DIRECT	GO:0000212~meiotic spindle organization		1.05045	2	0.738007	0.0890333	261730, 25745	233	7	17535	21.5021	1	0.982362	78.1811
GOTERM_BP_DIRECT	GO:1990776~response to angiotensin		1.05045	2	0.738007	0.0890333	66021, 81638	233	7	17535	21.5021	1	0.982362	78.1811
GOTERM_BP_DIRECT	GO:0070206~protein trimerization		1.05045	2	0.738007	0.0890333	293294, 294806	233	7	17535	21.5021	1	0.982362	78.1811
GOTERM_BP_DIRECT	GO:0006704~glucocorticoid biosynthetic process		1.05045	2	0.738007	0.0890333	500892, 24294	233	7	17535	21.5021	1	0.982362	78.1811
GOTERM_BP_DIRECT	GO:0071375~cellular response to peptide hormone stimulus		1.04645	3	1.10701	0.0898571	500892, 24294, 314856	233	38	17535	5.94138	1	0.980655	78.501
GOTERM_BP_DIRECT	GO:0055114~oxidation-reduction process		1.03237	14	5.16605	0.0928184	287411, 66021, 500892, 307858, 252899, 24294, 24599, 64533, 64191, 81656, 64677, 307801, 24312, 680409	233	651	17535	1.61844	1	0.980829	79.615
GOTERM_BP_DIRECT	GO:0071363~cellular response to growth factor stimulus		1.02267	4	1.47601	0.0949136	24954, 83810, 314856, 24854	233	82	17535	3.6711	1	0.980268	80.3702
GOTERM_BP_DIRECT	GO:0030036~actin cytoskeleton organization		1.01688	5	1.84502	0.0961881	29474, 314212, 404781, 245982, 361251	233	131	17535	2.87242	1	0.979014	80.8167
			#NUM!
			#NUM!
			#NUM!
			#NUM!
			#NUM!
			#NUM!
			#NUM!
			#NUM!
			#NUM!
			#NUM!
			#NUM!
			#NUM!
			#NUM!
			#NUM!
			#NUM!
			#NUM!
			#NUM!
			#NUM!
			#NUM!
			#NUM!
			#NUM!
			#NUM!
			#NUM!
			#NUM!
			#NUM!
			#NUM!
			#NUM!
			#NUM!
			#NUM!
			#NUM!
			#NUM!
			#NUM!
			#NUM!
			#NUM!
			#NUM!
			#NUM!
			#NUM!
			#NUM!
			#NUM!
			#NUM!
			#NUM!
			#NUM!
			#NUM!
			#NUM!
			#NUM!
			#NUM!
			#NUM!
			#NUM!
			#NUM!
			#NUM!
			#NUM!
			#NUM!
			#NUM!
			#NUM!
			#NUM!
			#NUM!
			#NUM!
