# Supplementary material for: Transcriptome profiling of long noncoding RNAs and mRNAs in spinal cord of a rat model of paclitaxel-induced peripheral neuropathy identifies potential mechanisms mediating neuroinflammation and pain
Source: J Neuroinflammation. 2021 Feb 18;18:48. doi: 10.1186/s12974-021-02098-y (PMC7890637; doi:10.1186/s12974-021-02098-y)
Supplement: Supplementary file 4 — Additional file 4. [file 12974_2021_2098_MOESM4_ESM.xls]

## Sheet: Upregulated DEGs
Category	Term			Count	%	PValue	Genes	List Total	Pop Hits	Pop Total	Fold Enrichment	Bonferroni	Benjamini	FDR
GOTERM_CC_DIRECT	GO:0005578~proteinaceous extracellular matrix	proteinaceous extracellular matrix	6.98092	21	5.44041	1.04e-07	298069, 25317, 116640, 362735, 170568, 65154, 171547, 81523, 312566, 29220, 287899, 81682, 84352, 84032, 116510, 314772, 29139, 362429, 29393, 81512, 685612	357	253	18520	4.30598	3.74e-05	3.74e-05	0.000143
GOTERM_CC_DIRECT	GO:0031012~extracellular matrix	extracellular matrix	5.04108	18	4.66321	9.1e-06	298069, 116640, 25473, 362735, 170568, 81679, 314981, 84386, 81523, 29220, 81682, 84352, 84032, 116510, 287526, 29139, 29393, 685612	357	254	18520	3.67631	0.00325164	0.00162714	0.0124836
GOTERM_CC_DIRECT	GO:0009897~external side of plasma membrane	external side of plasma membrane	4.19671	17	4.40415	6.36e-05	309621, 497761, 315609, 25572, 24934, 94204, 24930, 140924, 84475, 308501, 29184, 313210, 57301, 364049, 366518, 362506, 25599	357	267	18520	3.30301	0.0225035	0.00755814	0.0872069
GOTERM_CC_DIRECT	GO:0005615~extracellular space	extracellular space	2.81349	42	10.8808	0.00153641	116640, 89805, 84380, 295703, 84386, 29184, 24484, 81682, 25542, 84032, 116510, 498335, 25724, 29393, 406228, 170580, 298069, 192203, 497942, 89811, 311331, 305236, 25317, 266803, 170568, 292771, 81780, 314981, 81523, 64043, 312566, 29220, 293676, 309775, 25330, 84352, 287526, 29139, 29469, 314772, 362506, 79429	357	1316	18520	1.65564	0.423314	0.128565	2.08789
GOTERM_CC_DIRECT	GO:0016020~membrane	membrane	2.49391	61	15.8031	0.00320691	287715, 292762, 64018, 360829, 191572, 362161, 81679, 29750, 288908, 287443, 29167, 301081, 25724, 246245, 406228, 309621, 89811, 497942, 293150, 94204, 140924, 652957, 310526, 100365872, 361939, 499017, 171131, 361680, 171529, 79429, 307403, 25240, 116640, 360801, 25679, 25017, 315732, 314633, 29184, 117550, 25482, 315348, 315212, 305614, 310694, 289594, 25218, 25253, 64043, 310643, 25456, 35995…	357	2201	18520	1.43775	0.683337	0.205453	4.31209
GOTERM_CC_DIRECT	GO:0045177~apical part of cell	apical part of cell	2.04997	8	2.07254	0.00891323	29184, 362021, 192203, 25240, 83502, 25679, 63865, 292771	357	121	18520	3.42987	0.959451	0.413866	11.5614
GOTERM_CC_DIRECT	GO:0005604~basement membrane	basement membrane	2.04152	7	1.81347	0.00908823	298069, 29220, 116640, 25473, 116510, 287526, 25724	357	93	18520	3.9047	0.961935	0.373072	11.7755
GOTERM_CC_DIRECT	GO:0005576~extracellular region	extracellular region	1.94185	24	6.21762	0.0114327	309611, 497761, 171083, 89811, 25317, 116640, 25253, 60327, 362735, 498564, 65154, 171547, 309377, 84386, 24484, 29220, 499847, 84352, 25542, 116510, 287526, 498335, 79429, 29393	357	714	18520	1.74376	0.983699	0.402238	14.5973
GOTERM_CC_DIRECT	GO:0030054~cell junction	cell junction	1.8725	16	4.14508	0.0134121	65129, 66030, 25253, 29704, 362938, 78960, 293103, 25456, 171131, 298487, 84685, 83502, 246212, 266780, 65171, 25724	357	410	18520	2.02446	0.992046	0.415567	16.9142
GOTERM_CC_DIRECT	GO:0030123~AP-3 adaptor complex	AP-3 adaptor complex	1.66934	3	0.777202	0.0214121	315600, 302290, 314633	357	12	18520	12.9692	0.999569	0.539241	25.6974
GOTERM_CC_DIRECT	GO:0031252~cell leading edge	cell leading edge	1.57353	5	1.29534	0.0266976	308023, 293693, 29167, 362938, 25724	357	59	18520	4.39633	0.999938	0.585505	31.0193
GOTERM_CC_DIRECT	GO:0009986~cell surface	cell surface	1.55101	20	5.18135	0.0281183	192203, 497761, 25572, 65198, 24934, 85483, 291327, 25253, 24930, 84475, 29184, 313210, 312566, 83502, 289227, 29469, 79429, 25724, 25599, 307403	357	612	18520	1.69532	0.999963	0.572962	32.3883
GOTERM_CC_DIRECT	GO:0005913~cell-cell adherens junction	cell-cell adherens junction	1.54209	11	2.84974	0.0287017	308023, 288908, 305614, 117550, 83502, 311848, 191572, 362938, 81679, 687105, 317335	357	259	18520	2.20326	0.99997	0.551554	32.9431
GOTERM_CC_DIRECT	GO:0042613~MHC class II protein complex	MHC class II protein complex	1.5408	3	0.777202	0.0287875	309621, 688090, 25599	357	14	18520	11.1164	0.999971	0.526187	33.0244
GOTERM_CC_DIRECT	GO:0005794~Golgi apparatus	Golgi apparatus	1.52247	25	6.47668	0.0300283	84590, 288471, 25017, 246150, 303394, 314616, 362161, 29184, 313210, 301081, 310540, 683713, 291318, 29393, 171126, 406228, 25218, 25253, 310526, 64664, 305355, 81523, 24855, 25599, 685612	357	828	18520	1.56633	0.999982	0.51696	34.189
GOTERM_CC_DIRECT	GO:0030027~lamellipodium	lamellipodium	1.5166	8	2.07254	0.0304366	192203, 304883, 305938, 58923, 83502, 84685, 25253, 298914	357	155	18520	2.67751	0.999984	0.499224	34.5682
GOTERM_CC_DIRECT	GO:0005829~cytosol		1.48575	42	10.8808	0.0326773	287715, 493909, 25017, 191572, 315732, 81679, 25445, 64031, 315348, 25542, 29167, 680451, 298914, 25740, 85247, 25317, 293150, 83783, 286938, 297822, 25218, 689593, 353227, 499021, 29487, 29704, 313811, 298878, 288504, 293103, 498066, 24424, 303811, 296311, 25330, 300791, 501194, 84685, 85238, 24855, 79429, 300721	357	1590	18520	1.37033	0.999993	0.503236	36.613
GOTERM_CC_DIRECT	GO:0043220~Schmidt-Lanterman incisure		1.48411	3	0.777202	0.0328012	81523, 83502, 689826	357	15	18520	10.3754	0.999993	0.484861	36.7243
GOTERM_CC_DIRECT	GO:0005622~intracellular		1.4507	29	7.51295	0.0354246	301020, 65198, 58923, 100158232, 304941, 84475, 308463, 29184, 25482, 315600, 25542, 303214, 298598, 361487, 171126, 89811, 305938, 499068, 170568, 293103, 312912, 499017, 293693, 302290, 301574, 100366030, 684440, 25599, 307403	357	1016	18520	1.48073	0.999998	0.493172	39.0393
GOTERM_CC_DIRECT	GO:0031982~vesicle		1.44032	8	2.07254	0.0362811	117550, 94204, 246766, 499021, 25017, 191572, 362645, 116465	357	161	18520	2.57773	0.999998	0.483927	39.778
GOTERM_CC_DIRECT	GO:0005584~collagen type I trimer		1.41934	2	0.518135	0.0380764	84352, 29393	357	2	18520	51.8768	0.999999	0.484075	41.2994
GOTERM_CC_DIRECT	GO:0043005~neuron projection		1.38802	14	3.62694	0.0409242	29517, 25240, 66030, 499021, 25017, 362645, 25445, 171131, 117550, 84685, 85238, 24855, 24588, 308831	357	393	18520	1.84803	1	0.493362	43.6398
GOTERM_CC_DIRECT	GO:0005614~interstitial matrix		1.38266	3	0.777202	0.0414324	116640, 309775, 314981	357	17	18520	9.15472	1	0.482448	44.0482
GOTERM_CC_DIRECT	GO:0048471~perinuclear region of cytoplasm		1.3734	20	5.18135	0.0423253	29517, 85247, 65198, 25218, 25679, 291328, 310695, 94204, 29640, 29704, 689256, 315732, 313210, 117550, 79128, 83502, 24855, 287526, 690188, 298914	357	642	18520	1.6161	1	0.475391	44.7592
GOTERM_CC_DIRECT	GO:0005764~lysosome		1.33517	10	2.59067	0.0462198	309621, 293676, 315600, 25017, 24855, 362645, 361939, 63865, 25599, 24564	357	244	18520	2.1261	1	0.492192	47.7634
GOTERM_CC_DIRECT	GO:0035371~microtubule plus-end		1.29406	3	0.777202	0.0508084	171529, 25017, 29167	357	19	18520	8.19107	1	0.512269	51.1085
GOTERM_CC_DIRECT	GO:0016604~nuclear body		1.25762	4	1.03627	0.0552566	360801, 287662, 353227, 60563	357	45	18520	4.61127	1	0.529369	54.1606
GOTERM_CC_DIRECT	GO:0005765~lysosomal membrane		1.22933	9	2.33161	0.0589749	362849, 315600, 25253, 94204, 191572, 362645, 314633, 361939, 171126	357	217	18520	2.15157	1	0.540302	56.5753
GOTERM_CC_DIRECT	GO:0009898~cytoplasmic side of plasma membrane		1.18961	4	1.03627	0.0646237	497761, 83502, 308965, 81679	357	48	18520	4.32306	1	0.561639	60.019
GOTERM_CC_DIRECT	GO:0042612~MHC class I protein complex		1.14555	3	0.777202	0.0715232	24977, 414783, 414792	357	23	18520	6.76653	1	0.587521	63.8814
GOTERM_CC_DIRECT	GO:0015629~actin cytoskeleton		1.1268	8	2.07254	0.0746793	362918, 304883, 83502, 84685, 191572, 310258, 81679, 499537	357	190	18520	2.18428	1	0.591934	65.5303
GOTERM_CC_DIRECT	GO:0005901~caveola		1.09035	5	1.29534	0.0812176	29184, 25240, 25330, 24855, 309499	357	85	18520	3.05157	1	0.612348	68.7264
GOTERM_CC_DIRECT	GO:0030139~endocytic vesicle		1.06876	4	1.03627	0.0853569	313210, 117550, 315600, 25253	357	54	18520	3.84272	1	0.620126	70.6054
GOTERM_CC_DIRECT	GO:0071438~invadopodium membrane		1.03387	2	0.518135	0.0924972	192203, 25253	357	5	18520	20.7507	1	0.640115	73.6027
GOTERM_CC_DIRECT	GO:0042105~alpha-beta T cell receptor complex		1.03387	2	0.518135	0.0924972	315609, 25300	357	5	18520	20.7507	1	0.640115	73.6027
GOTERM_CC_DIRECT	GO:0070062~extracellular exosome		1.02134	61	15.8031	0.0952061	246235, 292762, 310695, 362735, 191572, 81679, 29750, 317335, 84386, 288908, 688790, 81682, 25724, 298914, 406228, 171083, 85247, 311331, 94204, 25473, 29487, 170568, 293103, 314981, 81523, 361680, 287526, 301574, 79429, 309499, 84590, 25240, 25017, 362938, 315732, 295703, 308501, 24484, 25482, 79128, 315348, 367072, 686539, 116510, 25740, 298069, 305614, 361615, 29326, 25253, 64664, 171547, 2442…	357	2646	18520	1.19595	1	0.640611	74.6637
			#NUM!
			#NUM!
			#NUM!
			#NUM!
			#NUM!
			#NUM!
			#NUM!
			#NUM!
			#NUM!
			#NUM!
			#NUM!
			#NUM!
			#NUM!
			#NUM!
			#NUM!
			#NUM!
			#NUM!
			#NUM!
			#NUM!
			#NUM!
			#NUM!
			#NUM!
			#NUM!
			#NUM!
			#NUM!
			#NUM!
			#NUM!
			#NUM!
			#NUM!
			#NUM!
			#NUM!
			#NUM!
			#NUM!
			#NUM!
			#NUM!
			#NUM!
			#NUM!
			#NUM!
			#NUM!
			#NUM!
			#NUM!
			#NUM!
			#NUM!
			#NUM!
			#NUM!
			#NUM!
			#NUM!
			#NUM!
			#NUM!
			#NUM!
			#NUM!
			#NUM!
			#NUM!
			#NUM!
			#NUM!
			#NUM!
			#NUM!
			#NUM!
			#NUM!
			#NUM!
			#NUM!
			#NUM!
			#NUM!
			#NUM!
			#NUM!

## Sheet: Downregulated
Category	Term			Count	%	PValue	Genes	List Total	Pop Hits	Pop Total	Fold Enrichment	Bonferroni	Benjamini	FDR
GOTERM_CC_DIRECT	GO:0005783~endoplasmic reticulum	endoplasmic reticulum	1.98685	20	7.38007	0.0103075	25512, 66021, 295928, 294091, 288985, 64191, 113912, 362182, 25698, 363938, 289197, 300783, 140610, 192281, 24854, 313755, 315215, 65190, 363158, 362039	240	821	18520	1.87982	0.940902	0.940902	12.756
GOTERM_CC_DIRECT	GO:0048471~perinuclear region of cytoplasm	perinuclear region of cytoplasm	1.70207	16	5.90406	0.0198577	25512, 66021, 29474, 295928, 305424, 314906, 24190, 25548, 261730, 293056, 363938, 24599, 286918, 24854, 304920, 315215	240	642	18520	1.92316	0.995813	0.935291	23.2158
GOTERM_CC_DIRECT	GO:0005576~extracellular region	extracellular region	1.62759	17	6.27306	0.023573	64442, 25616, 499465, 24795, 309837, 498415, 298693, 296959, 54271, 84423, 24854, 308587, 245963, 294806, 363474, 362039, 503164	240	714	18520	1.8373	0.998515	0.885917	26.962
GOTERM_CC_DIRECT	GO:0016459~myosin complex	myosin complex	1.55182	4	1.47601	0.028066	360543, 24584, 691644, 25745	240	51	18520	6.05229	0.999578	0.856712	31.2667
GOTERM_CC_DIRECT	GO:0005829~cytosol	cytosol	1.43631	30	11.0701	0.0366174	309995, 301000, 294048, 29474, 100360518, 81771, 81656, 316640, 313771, 287531, 24190, 116554, 65152, 304669, 310352, 25745, 24250, 83578, 362863, 293294, 306490, 360682, 298657, 24954, 24599, 83810, 286918, 314856, 24854, 304920	240	1590	18520	1.45597	0.999962	0.869559	38.8187
GOTERM_CC_DIRECT	GO:0005578~proteinaceous extracellular matrix	proteinaceous extracellular matrix	1.33781	8	2.95203	0.04594	29158, 306404, 25567, 366474, 315196, 317470, 309837, 307801	240	253	18520	2.44005	0.999997	0.882323	46.1734
GOTERM_CC_DIRECT	GO:0043025~neuronal cell body	neuronal cell body	1.31624	13	4.79705	0.0482793	66021, 360406, 293056, 24954, 83810, 361684, 140610, 113912, 64677, 314906, 252859, 25698, 25736	240	540	18520	1.85772	0.999999	0.854832	47.8859
GOTERM_CC_DIRECT	GO:0016323~basolateral plasma membrane	basolateral plasma membrane	1.28132	7	2.58303	0.0523209	25548, 25128, 81638, 308578, 65054, 315215, 313495	240	207	18520	2.6095	1	0.840204	50.7265
GOTERM_CC_DIRECT	GO:0005737~cytoplasm	cytoplasm	1.24679	80	29.5203	0.0566508	313481, 66021, 289521, 294048, 294091, 309526, 81771, 314850, 500077, 315196, 361727, 314906, 293624, 25698, 312828, 65152, 362886, 56010, 310352, 64533, 316005, 300783, 404781, 361699, 313479, 25567, 83578, 293294, 291797, 314212, 113912, 60332, 361251, 293056, 89809, 24599, 286918, 296610, 64677, 252902, 317370, 309144, 29474, 300656, 306934, 81656, 313771, 116685, 316640, 24190, 114116, 56227,…	240	5227	18520	1.18105	1	0.829497	53.6106
GOTERM_CC_DIRECT	GO:0005826~actomyosin contractile ring	actomyosin contractile ring	1.12503	2	0.738007	0.0749841	691644, 25745	240	6	18520	25.7222	1	0.880911	64.1771
GOTERM_CC_DIRECT	GO:0005859~muscle myosin complex	muscle myosin complex	1.12503	2	0.738007	0.0749841	360543, 691644	240	6	18520	25.7222	1	0.880911	64.1771
GOTERM_CC_DIRECT	GO:0060076~excitatory synapse	excitatory synapse	1.10526	3	1.10701	0.0784774	24923, 360406, 116638	240	36	18520	6.43056	1	0.868446	65.9184
GOTERM_CC_DIRECT	GO:0005764~lysosome	lysosome	1.01088	7	2.58303	0.0975265	94174, 60575, 316519, 315215, 25698, 287531, 24190	240	244	18520	2.2138	1	0.903142	74.1154
