# Supplementary material for: Transcriptome profiling of long noncoding RNAs and mRNAs in spinal cord of a rat model of paclitaxel-induced peripheral neuropathy identifies potential mechanisms mediating neuroinflammation and pain
Source: J Neuroinflammation. 2021 Feb 18;18:48. doi: 10.1186/s12974-021-02098-y (PMC7890637; doi:10.1186/s12974-021-02098-y)
Supplement: Supplementary file 5 — Additional file 5. [file 12974_2021_2098_MOESM5_ESM.xls]

## Sheet: Upregulated DEGs
Category	Term			Count	%	PValue	Genes	List Total	Pop Hits	Pop Total	Fold Enrichment	Bonferroni	Benjamini	FDR
GOTERM_MF_DIRECT	GO:0008009~chemokine activity	chemokine activity	3.33231	6	1.5544	0.000465	497942, 305236, 25542, 498335, 362506, 81780	305	36	16650	9.09836	0.209804	0.209804	0.669019
GOTERM_MF_DIRECT	GO:0042379~chemokine receptor binding	chemokine receptor binding	3.18206	4	1.03627	0.000658	497942, 305236, 362506, 81780	305	10	16650	21.8361	0.283115	0.153309	0.944339
GOTERM_MF_DIRECT	GO:0008201~heparin binding	heparin binding	2.83599	10	2.59067	0.00145886	89811, 29220, 305236, 25317, 25542, 314772, 498335, 65154, 171547, 81780	305	146	16650	3.73905	0.522275	0.218265	2.08385
GOTERM_MF_DIRECT	GO:0004896~cytokine receptor activity	cytokine receptor activity	2.63379	5	1.29534	0.00232386	298518, 140924, 652957, 116465, 25599	305	31	16650	8.80487	0.691872	0.254955	3.30028
GOTERM_MF_DIRECT	GO:0005178~integrin binding	integrin binding	2.6242	8	2.07254	0.00237573	192203, 29220, 25317, 79128, 84032, 25473, 65154, 298914	305	100	16650	4.36721	0.699873	0.21393	3.37278
GOTERM_MF_DIRECT	GO:0005031~tumor necrosis factor-activated receptor activity	tumor necrosis factor-activated receptor activity	2.26303	4	1.03627	0.00545726	361615, 25572, 361685, 366518	305	20	16650	10.918	0.937271	0.369656	7.58993
GOTERM_MF_DIRECT	GO:0005044~scavenger receptor activity	scavenger receptor activity	1.94749	5	1.29534	0.0112852	497942, 310694, 312701, 300682, 170568	305	48	16650	5.68648	0.996794	0.559744	15.1012
GOTERM_MF_DIRECT	GO:0048407~platelet-derived growth factor binding	platelet-derived growth factor binding	1.7854	3	0.777202	0.016391	84352, 84032, 29393	305	11	16650	14.8882	0.999767	0.648421	21.2106
GOTERM_MF_DIRECT	GO:0035091~phosphatidylinositol binding	phosphatidylinositol binding	1.76713	6	1.5544	0.0170951	29517, 79128, 289342, 691042, 25679, 288504	305	82	16650	3.9944	0.999838	0.620703	22.0203
GOTERM_MF_DIRECT	GO:0098641~cadherin binding involved in cell-cell adhesion	cadherin binding involved in cell-cell adhesion	1.69839	10	2.59067	0.0200267	288908, 305614, 117550, 83502, 311848, 191572, 362938, 81679, 687105, 317335	305	220	16650	2.48137	0.999964	0.640714	25.3088
GOTERM_MF_DIRECT	GO:0044548~S100 protein binding	S100 protein binding	1.64408	3	0.777202	0.0226945	85247, 25317, 191572	305	13	16650	12.5977	0.999991	0.652147	28.1888
GOTERM_MF_DIRECT	GO:0005515~protein binding	protein binding	1.6393	41	10.6218	0.0229455	287715, 84590, 25240, 65198, 360801, 310695, 25679, 25017, 246150, 362938, 25349, 81679, 78960, 314633, 24484, 29184, 287422, 117550, 25482, 79128, 54311, 266780, 29393, 171126, 24934, 25218, 308965, 353227, 29704, 29640, 361258, 81518, 303811, 25456, 25330, 83502, 84685, 85238, 246212, 24855, 64345	305	1589	16650	1.40856	0.999992	0.624241	28.4544
GOTERM_MF_DIRECT	GO:0005518~collagen binding	collagen binding	1.57562	5	1.29534	0.0265691	29220, 81682, 25253, 362735, 29139	305	62	16650	4.40243	0.999999	0.649409	32.188
GOTERM_MF_DIRECT	GO:0030544~Hsp70 protein binding	Hsp70 protein binding	1.52802	4	1.03627	0.0296472	25317, 689593, 499021, 293103	305	37	16650	5.90164	1	0.663023	35.2163
GOTERM_MF_DIRECT	GO:0031783~type 5 melanocortin receptor binding	type 5 melanocortin receptor binding	1.44148	2	0.518135	0.0361842	363112, 288271	305	2	16650	54.5902	1	0.711554	41.2347
GOTERM_MF_DIRECT	GO:0051916~granulocyte colony-stimulating factor binding	granulocyte colony-stimulating factor binding	1.44148	2	0.518135	0.0361842	298518, 652957	305	2	16650	54.5902	1	0.711554	41.2347
GOTERM_MF_DIRECT	GO:0031780~corticotropin hormone receptor binding		1.44148	2	0.518135	0.0361842	363112, 288271	305	2	16650	54.5902	1	0.711554	41.2347
GOTERM_MF_DIRECT	GO:0048020~CCR chemokine receptor binding		1.33423	3	0.777202	0.0463198	25542, 362506, 81780	305	19	16650	8.6195	1	0.776842	49.5462
GOTERM_MF_DIRECT	GO:0016922~ligand-dependent nuclear receptor binding		1.29362	3	0.777202	0.0508601	360801, 500084, 305066	305	20	16650	8.18852	1	0.788534	52.9025
GOTERM_MF_DIRECT	GO:0070996~type 1 melanocortin receptor binding		1.26935	2	0.518135	0.0537839	363112, 288271	305	3	16650	36.3934	1	0.788621	54.9525
GOTERM_MF_DIRECT	GO:0031735~CCR10 chemokine receptor binding		1.26935	2	0.518135	0.0537839	498335, 362506	305	3	16650	36.3934	1	0.788621	54.9525
GOTERM_MF_DIRECT	GO:0042803~protein homodimerization activity		1.18483	22	5.69948	0.0653388	192203, 497761, 89811, 85247, 24934, 83783, 25253, 94204, 24930, 353227, 689256, 314616, 81780, 81518, 24424, 297480, 691042, 84685, 24855, 308831, 79429, 307403	305	805	16650	1.49191	1	0.834623	62.2689
GOTERM_MF_DIRECT	GO:0030971~receptor tyrosine kinase binding		1.17973	4	1.03627	0.066111	81523, 497761, 89805, 687105	305	51	16650	4.28158	1	0.822798	62.7161
GOTERM_MF_DIRECT	GO:0005102~receptor binding		1.16486	12	3.10881	0.0684131	313210, 497761, 24424, 362918, 303811, 304883, 414792, 363577, 25253, 24588, 29469, 499537	305	361	16650	1.81463	1	0.818687	64.0201
GOTERM_MF_DIRECT	GO:0042056~chemoattractant activity		1.15197	3	0.777202	0.0704737	89811, 25542, 81780	305	24	16650	6.82377	1	0.813783	65.1512
GOTERM_MF_DIRECT	GO:0019958~C-X-C chemokine binding		1.14835	2	0.518135	0.0710633	84475, 100124593	305	4	16650	27.2951	1	0.802442	65.4686
GOTERM_MF_DIRECT	GO:0031782~type 4 melanocortin receptor binding		1.14835	2	0.518135	0.0710633	363112, 288271	305	4	16650	27.2951	1	0.802442	65.4686
GOTERM_MF_DIRECT	GO:0031781~type 3 melanocortin receptor binding		1.14835	2	0.518135	0.0710633	363112, 288271	305	4	16650	27.2951	1	0.802442	65.4686
GOTERM_MF_DIRECT	GO:0048248~CXCR3 chemokine receptor binding		1.05538	2	0.518135	0.0880282	305236, 498335	305	5	16650	21.8361	1	0.85669	73.5303
GOTERM_MF_DIRECT	GO:0008092~cytoskeletal protein binding		1.01476	4	1.03627	0.0966589	83502, 29704, 498587, 406228	305	60	16650	3.63934	1	0.872227	76.9229
			#NUM!
			#NUM!
			#NUM!
			#NUM!
			#NUM!
			#NUM!
			#NUM!
			#NUM!
			#NUM!
			#NUM!
			#NUM!
			#NUM!
			#NUM!
			#NUM!
			#NUM!
			#NUM!
			#NUM!
			#NUM!
			#NUM!
			#NUM!
			#NUM!
			#NUM!
			#NUM!
			#NUM!
			#NUM!
			#NUM!
			#NUM!
			#NUM!
			#NUM!
			#NUM!
			#NUM!
			#NUM!
			#NUM!
			#NUM!
			#NUM!
			#NUM!
			#NUM!
			#NUM!
			#NUM!
			#NUM!
			#NUM!
			#NUM!
			#NUM!
			#NUM!
			#NUM!
			#NUM!
			#NUM!
			#NUM!
			#NUM!
			#NUM!
			#NUM!
			#NUM!
			#NUM!
			#NUM!
			#NUM!
			#NUM!
			#NUM!
			#NUM!
			#NUM!
			#NUM!
			#NUM!
			#NUM!
			#NUM!
			#NUM!
			#NUM!
			#NUM!
			#NUM!
			#NUM!
			#NUM!
			#NUM!
			#NUM!

## Sheet: Downregulated DEGs
Category	Term			Count	%	PValue	Genes	List Total	Pop Hits	Pop Total	Fold Enrichment	Bonferroni	Benjamini	FDR
GOTERM_MF_DIRECT	GO:0001730~2'-5'-oligoadenylate synthetase activity	2'-5'-oligoadenylate synthetase activity	6.36069	5	1.84502	4.36e-07	363938, 304545, 192281, 304549, 246268	221	6	16650	62.7828	0.000166	0.000166	0.000604
GOTERM_MF_DIRECT	GO:0005524~ATP binding	ATP binding	3.08166	34	12.5461	0.000829	301000, 691644, 81771, 310344, 314906, 25698, 114116, 116554, 287420, 364073, 360543, 65152, 261730, 363938, 304507, 313479, 316477, 304549, 25745, 361013, 314473, 83578, 304545, 295568, 311450, 360997, 246268, 89809, 24954, 83810, 114247, 64086, 192281, 252902	221	1403	16650	1.82576	0.270814	0.146076	1.14145
GOTERM_MF_DIRECT	GO:0050661~NADP binding	NADP binding	2.81264	5	1.84502	0.00153944	252899, 24599, 64191, 81656, 24312	221	38	16650	9.91307	0.443994	0.177707	2.11104
GOTERM_MF_DIRECT	GO:0003725~double-stranded RNA binding	double-stranded RNA binding	2.66204	6	2.21402	0.00217748	363938, 304545, 304507, 192281, 304549, 246268	221	69	16650	6.55125	0.56418	0.187494	2.97383
GOTERM_MF_DIRECT	GO:0016779~nucleotidyltransferase activity	nucleotidyltransferase activity	2.59539	4	1.47601	0.00253872	363938, 304507, 192281, 246268	221	21	16650	14.3504	0.620341	0.176092	3.45916
GOTERM_MF_DIRECT	GO:0004089~carbonate dehydratase activity	carbonate dehydratase activity	1.9095	3	1.10701	0.0123167	298657, 302669, 313495	221	13	16650	17.386	0.991101	0.544777	15.7715
GOTERM_MF_DIRECT	GO:0000146~microfilament motor activity	microfilament motor activity	1.59112	3	1.10701	0.0256378	360543, 691644, 25745	221	19	16650	11.8957	0.99995	0.756741	30.2111
GOTERM_MF_DIRECT	GO:0016887~ATPase activity	ATPase activity	1.50881	7	2.58303	0.0309874	360543, 691644, 295568, 360997, 25745, 24854, 314473	221	178	16650	2.96278	0.999994	0.776675	35.3345
GOTERM_MF_DIRECT	GO:0003774~motor activity	motor activity	1.46245	4	1.47601	0.0344789	360543, 691644, 25745, 252902	221	54	16650	5.58069	0.999998	0.77358	38.4877
GOTERM_MF_DIRECT	GO:0047783~corticosterone 18-monooxygenase activity	corticosterone 18-monooxygenase activity	1.4076	2	0.738007	0.0391205	500892, 24294	221	3	16650	50.2262	1	0.781382	42.459
GOTERM_MF_DIRECT	GO:0004507~steroid 11-beta-monooxygenase activity	steroid 11-beta-monooxygenase activity	1.4076	2	0.738007	0.0391205	500892, 24294	221	3	16650	50.2262	1	0.781382	42.459
GOTERM_MF_DIRECT	GO:0008270~zinc ion binding	zinc ion binding	1.40424	22	8.11808	0.0394241	293294, 313481, 297336, 300656, 313539, 297954, 295568, 498089, 302669, 309837, 313495, 298657, 303351, 363938, 310352, 296959, 316005, 314856, 313755, 619577, 83578, 304539	221	1054	16650	1.57255	1	0.751709	42.7103
GOTERM_MF_DIRECT	GO:0061630~ubiquitin protein ligase activity	ubiquitin protein ligase activity	1.31858	7	2.58303	0.0480202	293294, 100911235, 316005, 361181, 295568, 314856, 619577	221	198	16650	2.66351	1	0.790381	49.4163
GOTERM_MF_DIRECT	GO:0042802~identical protein binding	identical protein binding	1.31115	15	5.53506	0.0488479	294048, 29474, 314212, 309526, 310344, 25698, 24190, 114116, 65152, 362886, 304669, 83810, 314856, 294806, 24250	221	647	16650	1.74666	1	0.769561	50.0221
GOTERM_MF_DIRECT	GO:0031849~olfactory receptor binding	olfactory receptor binding	1.19145	2	0.738007	0.0643506	288006, 360733	221	5	16650	30.1357	1	0.836369	60.1949
GOTERM_MF_DIRECT	GO:0070061~fructose binding	fructose binding	1.19145	2	0.738007	0.0643506	65152, 24190	221	5	16650	30.1357	1	0.836369	60.1949
GOTERM_MF_DIRECT	GO:0016597~amino acid binding		1.1769	3	1.10701	0.0665422	24599, 25698, 680409	221	32	16650	7.06307	1	0.826058	61.4669
GOTERM_MF_DIRECT	GO:0042605~peptide antigen binding		1.06728	3	1.10701	0.0856478	294228, 414784, 414788	221	37	16650	6.1086	1	0.881419	71.0631
GOTERM_MF_DIRECT	GO:0003836~beta-galactoside (CMP) alpha-2,3-sialyltransferase activity		1.05099	2	0.738007	0.0889212	64442, 362924	221	7	16650	21.5255	1	0.875956	72.4653
GOTERM_MF_DIRECT	GO:0005315~inorganic phosphate transmembrane transporter activity		1.05099	2	0.738007	0.0889212	25548, 116638	221	7	16650	21.5255	1	0.875956	72.4653
