# Supplementary material for: Transcriptome profiling of long noncoding RNAs and mRNAs in spinal cord of a rat model of paclitaxel-induced peripheral neuropathy identifies potential mechanisms mediating neuroinflammation and pain
Source: J Neuroinflammation. 2021 Feb 18;18:48. doi: 10.1186/s12974-021-02098-y (PMC7890637; doi:10.1186/s12974-021-02098-y)
Supplement: Supplementary file 6 — Additional file 6. [file 12974_2021_2098_MOESM6_ESM.xls]

## Sheet: Upregulated DEmRNAs
ID	Description	GeneRatio	BgRatio	pvalue	p.adjust	qvalue	geneID	Count
rno04612	Antigen processing and presentation	11/170	101/8845	3.4e-06	0.000725242	0.000648722	24930/24977/25337/25599/63865/85483/309621/360323/414783/414792/688090	11
rno04060	Cytokine-cytokine receptor interaction	17/170	269/8845	1.53e-05	0.00111543	0.000997739	25542/25572/57301/81780/84475/116465/140924/298518/305236/307403/361615/362506/366518/497942/498335/652957/100124593	17
rno04640	Hematopoietic cell lineage	10/170	97/8845	1.57e-05	0.00111543	0.000997739	24930/29184/298518/307403/308501/309621/315609/497761/652957/688090	10
rno04514	Cell adhesion molecules (CAMs)	13/170	178/8845	3.64e-05	0.00193822	0.00173372	24564/24930/24977/65129/83502/298487/308501/309621/360323/414783/414792/497761/688090	13
rno04151	PI3K-Akt signaling pathway	17/170	349/8845	0.000379816	0.0161802	0.014473	24855/25317/25473/25724/29220/29393/29517/79429/84352/89805/89811/116640/140924/170580/298518/307403/310643	17
rno04512	ECM-receptor interaction	7/170	89/8845	0.00157092	0.0485955	0.0434682	25473/25724/29184/29220/29393/84352/116640	7
rno04658	Th1 and Th2 cell differentiation	7/170	94/8845	0.00215432	0.0485955	0.0434682	25300/116465/140924/303496/309621/315609/688090	7
rno05332	Graft-versus-host disease	6/170	71/8845	0.00235397	0.0485955	0.0434682	24977/309621/360323/414783/414792/688090	6
rno05416	Viral myocarditis	7/170	96/8845	0.00242969	0.0485955	0.0434682	24977/304883/309621/360323/414783/414792/688090	7
rno04062	Chemokine signaling pathway	10/170	181/8845	0.00253085	0.0485955	0.0434682	25542/57301/81780/84475/305236/362506/363577/497942/498335/100124593	10
rno04015	Rap1 signaling pathway	11/170	213/8845	0.00265122	0.0485955	0.0434682	25317/25482/79429/83502/89805/89811/170580/246212/307403/310643/499537	11
rno05330	Allograft rejection	6/170	74/8845	0.00290443	0.0485955	0.0434682	24977/309621/360323/414783/414792/688090	6
rno05152	Tuberculosis	10/170	185/8845	0.00296592	0.0485955	0.0434682	25337/25599/29469/85483/116465/291327/309621/361680/367072/688090	10

## Sheet: Downregulated DEmRNAs
ID	Description	GeneRatio	BgRatio	pvalue	p.adjust	qvalue	geneID	Count
rno05165	Human papillomavirus infection	18/116	360/8845	8.95521e-07	0.000196119	0.000172506	25567/29567/286918/287423/294228/295052/297797/298693/304545/304549/314856/315196/362800/414784/414788/414790/414791/500131	18
rno05169	Epstein-Barr virus infection	13/116	237/8845	1.2568e-05	0.00137619	0.00121049	116554/192281/246268/293624/294228/295052/298693/314856/363938/414784/414788/414790/414791	13
rno05203	Viral carcinogenesis	11/116	230/8845	0.00020616	0.0150497	0.0132377	56010/293624/294228/295052/314856/364073/414784/414788/414790/414791/500131	11
rno00533	Glycosaminoglycan biosynthesis - keratan sulfate	3/116	14/8845	0.000720004	0.0394202	0.0346739	64442/307838/362924	3
rno04145	Phagosome	9/116	198/8845	0.00113787	0.0486024	0.0427505	66021/252902/287531/294228/297797/414784/414788/414790/414791	9
rno04622	RIG-I-like receptor signaling pathway	5/116	64/8845	0.00146478	0.0486024	0.0427505	116554/293624/298693/363452/364073	5
rno00910	Nitrogen metabolism	3/116	18/8845	0.0015535	0.0486024	0.0427505	298657/302669/313495	3
