# Supplementary material for: Transcriptome profiling of long noncoding RNAs and mRNAs in spinal cord of a rat model of paclitaxel-induced peripheral neuropathy identifies potential mechanisms mediating neuroinflammation and pain
Source: J Neuroinflammation. 2021 Feb 18;18:48. doi: 10.1186/s12974-021-02098-y (PMC7890637; doi:10.1186/s12974-021-02098-y)
Supplement: Supplementary file 7 — Additional file 7. [file 12974_2021_2098_MOESM7_ESM.xls]

## Sheet: Upregulated DElncRNAs
ID	Description	GeneRatio	BgRatio	pvalue	p.adjust	qvalue	geneID	Count
rno04510	Focal adhesion	29/519	207/9389	3.19546e-06	0.000827278	0.000623262	25272/24516/360820/170922/362332/64639/83785/292756/311862/114858/50658/78971/309419/290905/85384/288057/25412/114636/362584/315776/314641/305679/63881/679845/361821/114517/296078/25718/117036	29
rno04722	Neurotrophin signaling pathway	21/519	127/9389	5.53363e-06	0.000827278	0.000623262	25272/24516/362491/25385/362456/24887/64639/294515/689314/24245/114858/50658/85384/29613/311860/63881/679845/83576/360678/303604/89817	21
rno05212	Pancreatic cancer	15/519	78/9389	1.93072e-05	0.00171459	0.00129175	25272/25717/24887/64639/299626/83785/83840/291105/58918/25125/50658/29622/84014/64363/116502	15
rno05223	Non-small cell lung cancer	14/519	70/9389	2.29377e-05	0.00171459	0.00129175	24887/313861/64639/299626/294515/291105/58918/25125/24918/311622/54355/85384/64363/116502	14
rno04012	ErbB signaling pathway	16/519	90/9389	2.87133e-05	0.00171706	0.00129361	25272/24516/29496/64639/292756/83840/24245/114858/50658/304883/24918/85384/311860/679845/64363/296078	16
rno01522	Endocrine resistance	16/519	95/9389	5.71186e-05	0.00284641	0.00214445	25272/24516/24887/64639/56761/83840/291105/689314/114858/50658/85384/679845/64363/314856/25718/24896	16
rno05210	Colorectal cancer	14/519	91/9389	0.000435338	0.0141421	0.0106545	25272/25717/24516/24887/64639/299626/312451/83840/58918/50658/29622/85384/64363/116502	14
rno04068	FoxO signaling pathway	18/519	136/9389	0.00047827	0.0141421	0.0106545	25272/25717/25385/300711/299626/294515/689314/25125/50658/311622/303565/85384/29376/64363/314856/29517/25718/83803	18
rno01521	EGFR tyrosine kinase inhibitor resistance	13/519	82/9389	0.000514526	0.0141421	0.0106545	29496/24887/64639/83785/294515/83840/25125/114858/85384/308444/679845/64363/25718	13
rno05220	Chronic myeloid leukemia	13/519	82/9389	0.000514526	0.0141421	0.0106545	25717/24887/64639/299626/291105/114858/24918/85384/311860/679845/64363/314856/116502	13
rno05165	Human papillomavirus infection	36/519	366/9389	0.000520277	0.0141421	0.0106545	307237/299147/282582/25385/24887/360820/300711/500261/64639/293852/56761/83785/312451/83840/303101/311862/303811/689030/313658/117526/290905/362339/85384/25412/362584/117104/81918/314856/361821/114517/304545/117036/312754/116502/114850/24896	36
rno05214	Glioma	12/519	76/9389	0.000868578	0.0214434	0.0161552	24887/299626/291105/24245/114858/85384/679845/64363/314856/25718/116502/171358	12
rno05100	Bacterial invasion of epithelial cells	12/519	77/9389	0.000978548	0.0214434	0.0161552	361251/360820/170922/117515/691335/296710/305227/313024/114858/54227/305679/679845	12
rno04330	Notch signaling pathway	10/519	57/9389	0.00100404	0.0214434	0.0161552	687424/362149/56761/29419/303101/303811/300802/500847/360801/25049	10
rno04020	Calcium signaling pathway	23/519	208/9389	0.00113467	0.0218543	0.0164648	140447/29496/81739/246215/24411/25679/54234/257648/309139/24245/25031/29693/25342/25176/288057/287745/24674/24239/312981/81529/25324/171358/24896	23
rno04137	Mitophagy - animal	11/519	69/9389	0.00130152	0.0218543	0.0164648	25272/24516/64476/294515/50658/363254/171329/304579/246244/307641/288584	11
rno04140	Autophagy - animal	18/519	148/9389	0.00130876	0.0218543	0.0164648	25272/287607/688555/303630/64639/362246/83840/50658/363254/306722/308865/361879/29376/297960/689688/114859/25718/305482	18
rno04360	Axon guidance	21/519	185/9389	0.00131903	0.0218543	0.0164648	307237/282582/315996/360272/360840/170922/367072/54293/292756/360891/24245/308739/313633/246217/361764/311860/81918/24674/314903/296078/301346	21
rno05213	Endometrial cancer	10/519	60/9389	0.00151089	0.0218543	0.0164648	24887/170922/64639/299626/312451/294515/58918/85384/64363/116502	10
rno04310	Wnt signaling pathway	19/519	163/9389	0.00161521	0.0218543	0.0164648	25272/24516/282582/690366/312451/312563/24245/303811/50658/503000/25031/361765/287280/307641/293897/306782/24674/317322/114850	19
rno04261	Adrenergic signaling in cardiomyocytes	18/519	151/9389	0.00164727	0.0218543	0.0164648	140447/299147/24214/689314/24245/500450/117557/315611/25031/29693/84020/362339/117104/24837/24782/24239/312754/24896	18
rno05224	Breast cancer	18/519	151/9389	0.00164727	0.0218543	0.0164648	24516/282582/24887/56761/299626/312451/83840/291105/303811/114858/79114/85384/313929/679845/64363/25718/116502/114850	18
rno04022	cGMP-PKG signaling pathway	20/519	176/9389	0.0016811	0.0218543	0.0164648	140447/25083/24214/25679/64639/308899/25523/81663/310303/24174/83686/25031/29693/362339/25176/288057/29376/24674/24239/81743	20
rno00514	Other types of O-glycan biosynthesis	8/519	43/9389	0.00215317	0.0268249	0.0202096	313878/688673/494219/494342/362760/309686/64445/100361647	8
rno05132	Salmonella infection	24/519	233/9389	0.00236012	0.028227	0.0212659	25272/24516/362491/361251/24887/362332/315139/312451/296710/689314/289021/299145/50658/78971/79462/64632/287280/500133/305341/54227/171041/362199/191572/116502	24
rno04141	Protein processing in endoplasmic reticulum	19/519	169/9389	0.00245773	0.0282639	0.0212937	25272/287276/29153/24887/685144/293852/361384/50658/287280/192235/85430/298652/361842/309433/309858/114859/116502/289874/64202	19
rno04935	Growth hormone synthesis, secretion and action	15/519	121/9389	0.00267003	0.0295681	0.0222763	25272/25679/689314/25125/114858/50658/24918/25031/24517/362339/85384/679845/29376/24239/24896	15
rno04971	Gastric acid secretion	11/519	77/9389	0.00320232	0.0332884	0.0250791	24214/25679/170899/29712/24245/25031/84020/288057/24782/24780/24896	11
rno05225	Hepatocellular carcinoma	20/519	186/9389	0.00323604	0.0332884	0.0250791	25717/282582/50551/24887/171379/64639/299626/312451/83840/291105/303811/114858/83833/309465/85384/679845/64363/25718/116502/114850	20
rno04728	Dopaminergic synapse	16/519	136/9389	0.00333997	0.0332884	0.0250791	25272/299147/25679/689314/257648/24245/50658/25031/25693/24410/362339/117104/24674/24239/312754/24896	16
rno05205	Proteoglycans in cancer	22/519	216/9389	0.00403862	0.0389531	0.0293468	29496/282582/25385/360820/306570/362332/367072/25679/83785/83840/689314/25125/24245/79114/85384/361833/24782/64363/314856/300253/25718/114850	22
rno04015	Rap1 signaling pathway	22/519	219/9389	0.00476333	0.0445074	0.0335314	307237/500261/25248/83785/689314/360891/29622/25031/25261/54355/79114/24410/361442/499537/315776/63881/313644/81918/155918/366608/25718/24896	22
rno05202	Transcriptional misregulation in cancer	21/519	207/9389	0.00513662	0.0465409	0.0350634	60661/24887/300711/315606/299626/304758/78971/84017/362316/315532/691026/156435/305152/304786/114845/314856/309447/680537/311876/25718/116502	21
rno04010	MAPK signaling pathway	28/519	304/9389	0.00537305	0.0468019	0.03526	25272/25717/60661/25663/24516/29496/25385/293847/362332/315139/299626/83785/689314/299618/54234/257648/300980/50658/81663/311622/79114/85384/304786/64363/24674/24239/25718/303604	28
rno04910	Insulin signaling pathway	16/519	143/9389	0.00547848	0.0468019	0.03526	25272/64639/83840/299618/114858/50658/64632/303565/85384/63881/679845/29376/64363/25059/83764/83803	16
rno00515	Mannose type O-glycan biosynthesis	5/519	24/9389	0.0089648	0.0721072	0.0543247	688673/494342/140568/64445/117108	5
rno04024	cAMP signaling pathway	21/519	218/9389	0.00916429	0.0721072	0.0543247	25272/24516/24214/24411/64639/24245/50658/291936/83686/24410/29693/25342/25051/362339/63885/24782/24626/24239/25324/24896/83633	21
rno04917	Prolactin signaling pathway	10/519	77/9389	0.00951727	0.0721072	0.0543247	25272/294515/689314/25125/114858/50658/24918/85384/679845/25146	10
rno04974	Protein digestion and absorption	12/519	101/9389	0.00957738	0.0721072	0.0543247	140447/664630/24214/84020/290905/25412/298069/362584/301012/60379/361821/155205	12
rno05161	Hepatitis B	17/519	165/9389	0.00964644	0.0721072	0.0543247	25272/25717/24516/25385/24887/315139/64639/291105/58918/689314/25125/50658/24918/362339/85384/24777/64363	17
rno04215	Apoptosis - multiple species	6/519	34/9389	0.00992349	0.0723688	0.0545218	25272/24887/58918/50658/78971/116502	6
rno03015	mRNA surveillance pathway	12/519	104/9389	0.0119681	0.0852015	0.0641898	116697/299147/287522/684558/313131/362836/117104/298648/313620/307524/312754/314417	12
rno05410	Hypertrophic cardiomyopathy	11/519	92/9389	0.0122683	0.0853075	0.0642697	25717/140447/497892/500450/117557/29693/24837/680229/24239/114517/83803	11
rno04933	AGE-RAGE signaling pathway in diabetic complications	12/519	106/9389	0.0138002	0.0937789	0.070652	25272/25717/24516/24887/83785/689314/25125/50658/24918/25031/290905/287745	12
rno05031	Amphetamine addiction	9/519	70/9389	0.0144366	0.0959231	0.0722673	24516/24411/24245/25693/24410/362339/24674/24239/24896	9
rno04912	GnRH signaling pathway	11/519	95/9389	0.0153761	0.0988328	0.0744595	25272/24516/25679/689314/24245/50658/25031/85384/24239/303604/24896	11
rno05030	Cocaine addiction	7/519	48/9389	0.0155356	0.0988328	0.0744595	24516/24411/246254/25693/24410/362339/24896	7
rno05222	Small cell lung cancer	11/519	96/9389	0.0165332	0.100886	0.0760066	60661/24887/299626/291105/58918/311862/78971/290905/114517/117036/116502	11
rno05414	Dilated cardiomyopathy	11/519	96/9389	0.0165332	0.100886	0.0760066	25717/140447/497892/500450/117557/29693/24837/680229/24239/114517/24896	11
rno00512	Mucin type O-glycan biosynthesis	5/519	28/9389	0.0172912	0.102673	0.0773527	313878/362924/362760/100361647/362275	5
rno04070	Phosphatidylinositol signaling system	11/519	97/9389	0.0177543	0.102673	0.0773527	287607/25679/312952/289021/25031/364298/309419/287745/314641/688705/305482	11
rno05017	Spinocerebellar ataxia	14/519	137/9389	0.0190394	0.102673	0.0773527	25272/29508/303630/24411/25679/50658/689030/25031/24410/29693/117526/361649/689688/25049	14
rno04934	Cushing syndrome	16/519	165/9389	0.0200984	0.102673	0.0773527	282582/58959/25679/315606/312451/170899/291105/24245/303811/25031/362339/24239/361653/114850/25146/24896	16
rno05135	Yersinia infection	14/519	138/9389	0.0201583	0.102673	0.0773527	25272/24516/361251/360820/367072/315139/689314/313024/50658/259242/309419/499537/314641/155918	14
rno05211	Renal cell carcinoma	9/519	74/9389	0.0202237	0.102673	0.0773527	25717/24516/64639/83785/292756/85384/63881/64363/296078	9
rno05218	Melanoma	9/519	74/9389	0.0202237	0.102673	0.0773527	24887/64639/299626/291105/79114/64363/314856/25718/116502	9
rno04930	Type II diabetes mellitus	7/519	51/9389	0.0212092	0.102673	0.0773527	25272/54234/257648/50658/29376/25059/24239	7
rno01524	Platinum drug resistance	10/519	87/9389	0.0213033	0.102673	0.0773527	25385/24887/300711/64639/58918/78971/309465/314856/116502/292673	10
rno04144	Endocytosis	24/519	280/9389	0.021428	0.102673	0.0773527	307237/297530/309376/308178/296710/312502/259242/309419/362162/365024/54227/291553/25151/361120/309451/298500/314641/81918/314856/287873/360521/25718/365191/360725	24
rno00513	Various types of N-glycan biosynthesis	6/519	40/9389	0.0214438	0.102673	0.0773527	362031/494342/81519/64445/308511/315212	6
rno05231	Choline metabolism in cancer	11/519	100/9389	0.0218208	0.102673	0.0773527	25272/24516/140544/83840/313024/50658/29622/309419/85384/314641/688705	11
rno04115	p53 signaling pathway	9/519	75/9389	0.0218998	0.102673	0.0773527	301013/24887/300711/299626/58918/300514/315427/304798/314856	9
rno04730	Long-term depression	8/519	63/9389	0.0219769	0.102673	0.0773527	58959/25679/25523/81663/25031/64363/25718/24896	8
rno05217	Basal cell carcinoma	8/519	63/9389	0.0219769	0.102673	0.0773527	282582/24887/299626/312451/303811/291936/116502/114850	8
rno05215	Prostate cancer	11/519	103/9389	0.0265327	0.122051	0.0919515	64639/312451/291105/58918/79114/362339/85384/156435/64363/314856/25718	11
rno04014	Ras signaling pathway	21/519	243/9389	0.027833	0.126092	0.0949962	25272/25385/64639/83785/292756/114858/50658/29622/304883/311622/54355/79114/24410/85384/304893/84014/311860/679845/289080/296078/25718	21
rno04152	AMPK signaling pathway	13/519	131/9389	0.0288604	0.128795	0.0970328	299147/363854/501146/294515/83840/303565/362339/117276/117104/29376/25718/312754/83803	13
rno05163	Human cytomegalovirus infection	22/519	259/9389	0.029358	0.129089	0.0972541	25663/25385/24887/360820/367072/25679/83785/83840/291105/58918/689314/25125/81663/25031/362339/85384/24674/314856/24223/116502/64202/24896	22
rno04210	Apoptosis	14/519	146/9389	0.0309724	0.134214	0.101115	25272/24516/29153/25385/24887/300711/25679/64639/299626/58918/50658/78971/64159/116502	14
rno05166	Human T-cell leukemia virus 1 infection	22/519	262/9389	0.0328226	0.13766	0.103711	25272/25717/25663/24516/24887/300711/291105/50658/689030/297604/24918/498030/117526/362339/25176/291689/315776/304786/24674/24223/303604/64202	22
rno04720	Long-term potentiation	8/519	68/9389	0.0330718	0.13766	0.103711	24411/25679/24245/25031/24410/64363/24674/24239	8
rno04114	Oocyte meiosis	12/519	120/9389	0.0331489	0.13766	0.103711	299147/25679/689314/261730/24245/361765/287280/498030/291689/24674/25718/312754	12
rno04928	Parathyroid hormone synthesis, secretion and action	11/519	107/9389	0.0339042	0.137837	0.103845	25679/83513/81663/291848/25031/79114/362339/24626/64363/85471/24896	11
rno04390	Hippo signaling pathway	15/519	162/9389	0.0342986	0.137837	0.103845	25717/307237/282582/312451/363014/300289/303811/78971/25261/361765/117104/252835/81918/308582/114850	15
rno05170	Human immunodeficiency virus 1 infection	21/519	249/9389	0.0350196	0.137837	0.103845	25272/24516/25385/24887/360820/300711/25679/315139/64639/292756/83840/58918/689314/50658/361765/287280/24674/24223/296078/116502/64202	21
rno05145	Toxoplasmosis	12/519	121/9389	0.0350356	0.137837	0.103845	25272/25717/315139/64639/58918/689314/311862/25125/50658/78971/114517/117036	12
rno04120	Ubiquitin mediated proteolysis	14/519	149/9389	0.0359583	0.13963	0.105196	362294/78971/361765/287280/498030/296161/291553/291689/298652/291999/316575/314856/308775/313264	14
rno00533	Glycosaminoglycan biosynthesis - keratan sulfate	3/519	14/9389	0.0387404	0.148505	0.111882	362924/494342/64445	3
rno04919	Thyroid hormone signaling pathway	12/519	125/9389	0.0433466	0.164059	0.1236	24214/64639/56761/58918/25031/29693/287745/313929/24782/314856/360817/81812	12
rno04217	Necroptosis	15/519	168/9389	0.0450018	0.165947	0.125023	25272/29153/25385/24887/25125/24245/50658/24918/78971/365024/25176/287873/361749/114210/365191	15
rno04072	Phospholipase D signaling pathway	14/519	154/9389	0.0455107	0.165947	0.125023	114858/81663/29622/25031/294324/309419/85384/306582/24419/314641/679845/25441/688705/24896	14
rno05226	Gastric cancer	14/519	154/9389	0.0455107	0.165947	0.125023	25717/282582/24887/299626/312451/83840/291105/303811/114858/85384/679845/64363/116502/114850	14
rno00900	Terpenoid backbone biosynthesis	4/519	25/9389	0.0463729	0.167054	0.125857	310645/309153/81726/294400	4
rno04924	Renin secretion	8/519	73/9389	0.047474	0.168769	0.127149	25679/29712/25523/25031/24674/24239/81529/24896	8
rno04110	Cell cycle	12/519	127/9389	0.0479778	0.168769	0.127149	25717/313138/300711/362304/299626/291105/287280/498030/291689/311860/301430/314856	12
rno04071	Sphingolipid signaling pathway	12/519	128/9389	0.0504162	0.17451	0.131473	25272/299147/24887/689314/50658/81663/25031/366984/117104/25441/312754/306792	12
rno04520	Adherens junction	8/519	74/9389	0.050777	0.17451	0.131473	312451/313024/79114/116490/307641/305679/81918/25718	8
rno04911	Insulin secretion	9/519	88/9389	0.0534361	0.181561	0.136786	24214/25679/24245/310303/25031/25051/362339/24239/24896	9
rno05216	Thyroid cancer	5/519	38/9389	0.0564287	0.188316	0.141875	24887/299626/312451/117557/116502	5
rno04260	Cardiac muscle contraction	9/519	89/9389	0.0566837	0.188316	0.141875	140447/24214/500450/117557/29693/24837/24782/24239/312981	9
rno04151	PI3K-Akt signaling pathway	27/519	356/9389	0.0582443	0.191374	0.144179	29496/299147/25385/500261/64639/83785/294515/83840/58918/311862/79114/303565/290905/362339/365367/85384/25412/362584/117104/314856/300253/361821/29517/114517/25718/117036/312754	27
rno05206	MicroRNAs in cancer	23/519	296/9389	0.0615617	0.200075	0.150735	29496/363287/300711/56761/83785/292756/313488/291105/297480/25125/84017/306141/85384/25648/246142/444985/304798/311860/679845/311071/29376/314856/116502	23
rno04211	Longevity regulating pathway	9/519	92/9389	0.0671806	0.215571	0.162409	24887/294515/83840/362339/315427/29376/362078/25718/83803	9
rno04650	Natural killer cell mediated cytotoxicity	10/519	106/9389	0.0677714	0.215571	0.162409	25385/474146/114858/85384/305450/679845/25441/64363/24674/155918	10
rno04926	Relaxin signaling pathway	12/519	135/9389	0.069862	0.219881	0.165656	25272/24516/83785/689314/114858/50658/25031/290905/362339/85384/679845/24896	12
rno04218	Cellular senescence	16/519	194/9389	0.0707075	0.220225	0.165915	25717/29153/300711/25679/299626/294515/291105/689314/54355/361765/25176/362342/313048/24674/314856/361857	16
rno05219	Bladder cancer	5/519	41/9389	0.0737735	0.227405	0.171324	83785/291105/306722/64363/314856	5
rno05235	PD-L1 expression and PD-1 checkpoint pathway in cancer	9/519	94/9389	0.0748145	0.227606	0.171476	24516/313861/499342/83840/689314/25125/307641/24674/303604	9
rno04530	Tight junction	14/519	166/9389	0.0753612	0.227606	0.171476	25272/24516/307237/58808/500261/316233/300289/50658/291553/65157/117104/81918/314640/83803	14
rno04810	Regulation of actin cytoskeleton	18/519	227/9389	0.0779187	0.232977	0.175522	360820/367072/296710/292756/313024/360891/81663/79114/309419/54227/85384/288057/314641/305679/24782/64363/114517/296078	18
rno04658	Th1 and Th2 cell differentiation	9/519	95/9389	0.0788237	0.233349	0.175803	25272/24516/56761/303101/689314/50658/24918/24674/85471	9
rno04970	Salivary secretion	8/519	82/9389	0.0825047	0.241852	0.182209	24214/25679/25241/25523/25031/24782/24780/24896	8
rno05221	Acute myeloid leukemia	7/519	69/9389	0.0855673	0.245886	0.185248	64639/312451/83840/25125/24918/85384/64363	7
rno04660	T cell receptor signaling pathway	10/519	111/9389	0.086348	0.245886	0.185248	25272/24516/292756/689314/50658/85384/64545/24674/296078/155918	10
rno05142	Chagas disease	10/519	111/9389	0.086348	0.245886	0.185248	25272/25717/24516/25385/689314/50658/25031/117104/64202/24896	10
rno00630	Glyoxylate and dicarboxylate metabolism	4/519	31/9389	0.0892866	0.249048	0.18763	287379/680021/24551/296259	4
rno04710	Circadian rhythm	4/519	31/9389	0.0892866	0.249048	0.18763	361765/287280/79431/83803	4
rno04915	Estrogen signaling pathway	12/519	141/9389	0.0899571	0.249048	0.18763	24516/25679/114858/25031/362339/450228/85384/361810/313929/679845/24896/83633	12

## Sheet: Downregulated DElncRNAs
ID	Description	GeneRatio	BgRatio	pvalue	p.adjust	qvalue	geneID	Count
rno04510	Focal adhesion	21/379	207/9389	9.11014e-05	0.025144	0.021289	25272/288057/116670/58919/311862/83785/63881/117036/25724/292756/24337/362584/114636/50658/81745/29154/305104/309419/85385/362973/25718	21
rno04022	cGMP-PKG signaling pathway	18/379	176/9389	0.000259716	0.0358408	0.0303458	288057/116670/499497/24239/25262/29600/29376/100361818/81647/362165/81663/24215/64508/24244/140447/29693/308899/309957	18
rno05216	Thyroid cancer	7/379	38/9389	0.000705218	0.0599374	0.050748	619385/58919/24842/161452/312451/117557/116502	7
rno05212	Pancreatic cancer	10/379	78/9389	0.00110608	0.0599374	0.050748	25272/58919/24842/84014/83785/81757/25631/24337/50658/116502	10
rno04010	MAPK signaling pathway	24/379	304/9389	0.00127651	0.0599374	0.050748	25272/24842/499497/24239/304786/315139/83785/25054/257648/114856/100361818/81647/81663/311622/24337/366492/116499/50658/303604/303823/25114/362045/308267/25718	24
rno04141	Protein processing in endoplasmic reticulum	16/379	169/9389	0.00130299	0.0599374	0.050748	25272/291673/29153/192235/288444/287280/64202/301252/294993/50658/29154/361842/293852/54318/116502/689593	16
rno04722	Neurotrophin signaling pathway	13/379	127/9389	0.001807	0.0712473	0.0603238	25272/89817/24842/25054/63881/24244/83576/360678/50658/303604/81745/24245/85385	13
rno04310	Wnt signaling pathway	15/379	163/9389	0.00241628	0.0833618	0.0705809	25272/58919/24842/161452/313228/312451/312563/287280/100361818/25631/83837/83721/50658/503000/24245	15
rno04934	Cushing syndrome	15/379	165/9389	0.00271978	0.0834066	0.0706189	58919/58959/161452/24239/312451/25262/81647/361653/362165/64508/315606/83721/362093/308776/24245	15
rno04261	Adrenergic signaling in cardiomyocytes	14/379	151/9389	0.00311161	0.0858805	0.0727135	24239/25620/29600/81647/362165/117557/24215/64508/24244/24782/140447/29693/24245/315611	14
rno04020	Calcium signaling pathway	17/379	208/9389	0.00445142	0.11169	0.094566	288057/24239/81739/25262/312981/257648/29600/117087/24215/64508/24244/24337/140447/29693/294560/246215/24245	17
rno04371	Apelin signaling pathway	13/379	143/9389	0.00509817	0.117258	0.0992801	83803/288057/58919/499497/363287/25262/84580/64508/24244/25631/24782/140447/309957	13
rno04392	Hippo signaling pathway - multiple species	5/379	29/9389	0.005566	0.11817	0.100053	257646/310341/361630/308265/297387	5
rno00514	Other types of O-glycan biosynthesis	6/379	43/9389	0.00715713	0.141098	0.119465	290637/494342/64445/309686/313878/26295	6
rno04014	Ras signaling pathway	18/379	243/9389	0.00949253	0.144914	0.122696	25272/84014/29354/83785/25054/81757/311622/24244/292756/304893/366492/304883/294283/116499/50658/25114/85385/25718	18
rno04935	Growth hormone synthesis, secretion and action	11/379	121/9389	0.00961138	0.144914	0.122696	25272/24239/25262/29376/81647/24918/362165/64508/25235/50658/85385	11
rno04520	Adherens junction	8/379	74/9389	0.00963955	0.144914	0.122696	316639/161452/312451/25631/24337/308023/288124/25718	8
rno05213	Endometrial cancer	7/379	60/9389	0.0101091	0.144914	0.122696	58919/24842/161452/312451/24337/81745/116502	7
rno04012	ErbB signaling pathway	9/379	90/9389	0.010218	0.144914	0.122696	25272/24918/292756/432361/24337/304883/50658/24245/85385	9
rno05210	Colorectal cancer	9/379	91/9389	0.0109493	0.144914	0.122696	25272/58919/24842/161452/312451/81757/25631/50658/116502	9
rno04928	Parathyroid hormone synthesis, secretion and action	10/379	107/9389	0.0110261	0.144914	0.122696	499497/25262/81647/362165/81663/293024/64508/78966/309957/24627	10
rno05412	Arrhythmogenic right ventricular cardiomyopathy	8/379	77/9389	0.0121298	0.152174	0.128843	161452/24239/312451/25724/140447/29693/306871/291245	8
rno04070	Phosphatidylinositol signaling system	9/379	97/9389	0.0161888	0.179625	0.152085	306808/25262/24244/100361138/83523/140607/305482/85238/309419	9
rno04140	Autophagy - animal	12/379	148/9389	0.0164957	0.179625	0.152085	25272/25262/29376/363254/362246/305482/50658/305831/306722/81745/54318/25718	12
rno00533	Glycosaminoglycan biosynthesis - keratan sulfate	3/379	14/9389	0.017046	0.179625	0.152085	494342/64445/295934	3
rno04151	PI3K-Akt signaling pathway	23/379	356/9389	0.0174477	0.179625	0.152085	24335/58919/24842/116744/311862/83785/25054/117036/81647/362165/25724/301252/25235/24337/366492/362584/116499/81745/305104/25114/500261/24499/25718	23
rno04360	Axon guidance	14/379	185/9389	0.017572	0.179625	0.152085	360891/360840/310630/60589/365396/314903/292756/500287/360958/366492/315996/310207/24245/311836	14
rno04925	Aldosterone synthesis and secretion	9/379	101/9389	0.0205777	0.198266	0.167868	24239/25262/29600/81647/362165/24215/64508/24244/24245	9
rno04068	FoxO signaling pathway	11/379	136/9389	0.0215306	0.198266	0.167868	83803/25272/58919/29548/29376/29547/311622/25631/50658/81745/25718	11
rno05223	Non-small cell lung cancer	7/379	70/9389	0.0223171	0.198266	0.167868	58919/24842/24918/311622/24337/81745/116502	7
rno05017	Spinocerebellar ataxia	11/379	137/9389	0.0225972	0.198266	0.167868	29508/25272/361649/25262/25049/85492/117526/29693/50658/305831/83499	11
rno05215	Prostate cancer	9/379	103/9389	0.0230678	0.198266	0.167868	58919/24842/161452/312451/362165/301252/24337/81745/25718	9
rno05219	Bladder cancer	5/379	41/9389	0.0237057	0.198266	0.167868	58919/24842/83785/24337/306722	5
rno05132	Salmonella infection	16/379	233/9389	0.0265535	0.210181	0.177956	25272/161452/312451/315139/299145/81757/309159/287280/301252/116654/316226/361959/50658/301085/308267/116502	16
rno04330	Notch signaling pathway	6/379	57/9389	0.0266533	0.210181	0.177956	500847/25049/360801/155430/83721/303101	6
rno04216	Ferroptosis	5/379	43/9389	0.0285341	0.218761	0.185221	619385/24842/362245/25715/81639	5
rno04024	cAMP signaling pathway	15/379	218/9389	0.0306407	0.222396	0.188299	25272/116670/24239/29600/100361818/362165/24215/64508/24244/24782/29693/50658/83633/24627/24245	15
rno04015	Rap1 signaling pathway	15/379	219/9389	0.0317319	0.222396	0.188299	316639/116744/360891/83785/63881/81757/64508/24244/361710/366492/116499/25114/500261/361442/25718	15
rno04211	Longevity regulating pathway	8/379	92/9389	0.0320094	0.222396	0.188299	83803/315427/24842/29376/81647/362165/64508/25718	8
rno04270	Vascular smooth muscle contraction	11/379	145/9389	0.0325645	0.222396	0.188299	288057/116670/29354/24239/25262/81663/64508/24244/78966/308899/24582	11
rno05214	Glioma	7/379	76/9389	0.0332167	0.222396	0.188299	58919/24842/24244/24245/116502/85385/25718	7
rno04914	Progesterone-mediated oocyte maturation	8/379	93/9389	0.0338428	0.222396	0.188299	25272/498030/64508/261730/301252/313702/50658/25718	8
rno00562	Inositol phosphate metabolism	7/379	77/9389	0.0353254	0.225644	0.191048	306808/83523/140607/305482/85238/309419/287533	7
rno05166	Human T-cell leukemia virus 1 infection	17/379	262/9389	0.0363699	0.225644	0.191048	25272/58919/498030/24842/304786/100361818/64202/81647/24918/362165/25336/64508/25631/24223/117526/50658/303604	17
rno01522	Endocrine resistance	8/379	95/9389	0.037721	0.225644	0.191048	25272/58919/24842/64508/24337/50658/85385/25718	8
rno04912	GnRH signaling pathway	8/379	95/9389	0.037721	0.225644	0.191048	25272/24239/25262/64508/24244/50658/303604/24245	8
rno00601	Glycosphingolipid biosynthesis - lacto and neolacto series	4/379	32/9389	0.0385203	0.225644	0.191048	494342/288161/64445/306860	4
rno04217	Necroptosis	12/379	168/9389	0.0392424	0.225644	0.191048	25272/29153/360834/365024/24918/301252/312937/50658/81639/29154/24245/287873	12
rno05224	Breast cancer	11/379	151/9389	0.0418505	0.235433	0.199336	58919/24842/161452/312451/24337/155430/83721/116499/116502/85385/25718	11
rno04931	Insulin resistance	9/379	115/9389	0.0426508	0.235433	0.199336	83803/25272/78968/691447/29376/362165/50658/26295/81745	9
